# Supplementary material for: Two cadmium coordination polymers with bridging acetate and phenyl­enedi­amine ligands that exhibit two-dimensional layered structures
Source: Acta Crystallogr E Crystallogr Commun. 2016 Nov 4;72(Pt 12):1718–23. doi: 10.1107/S2056989016017382 (PMC5137593; doi:10.1107/S2056989016017382)
Supplement: Supplementary file 1 [file e-72-01718-sup1.cif]

##############################################################################
#                                                                            #
# This CIF contains the data in a paper accepted for publication in          #
# Acta Crystallographica Section E. It conforms to the requirements of       #
# Notes for Authors for Acta Crystallographica Section E, and has been       #
# peer reviewed under the auspices of the IUCr Commission on Journals.       #
#                                                                            #
# Full details of the Crystallographic Information File format               #
# are given in the paper "The Crystallographic Information File (CIF):       #
# a New Standard Archive File for Crystallography" by S. R. Hall, F. H.      #
# Allen and I. D. Brown [Acta Cryst. (1991), A47, 655-685].                  #
#                                                                            #
# The current version of the core CIF dictionary is obtainable from          #
# ftp://ftp.iucr.org/pub/cif_core.dic.                                       #
#                                                                            #
# Software is freely available for graphical display of the structure(s)     #
# in this CIF. For information consult the CIF software page                 #
# http://www.iucr.org/resources/cif/software.                                #
#                                                                            #
# This file may be used for bona fide research purposes within the           #
# scientific community so long as proper attribution is given to the journal # 
# article from which it was obtained.                                        #
#                                                                            #
##############################################################################
data_global
_audit_creation_method     'APEX3 v2015.5-2'
_journal_date_recd_electronic     2016-10-20
_journal_date_accepted     2016-10-28
_journal_name_full     'Acta Crystallographica, Section E'
_journal_year     2016
_journal_volume     72
_journal_issue     12
_journal_page_first     1718
_journal_page_last     1723
_journal_paper_category     GM
_journal_paper_doi     10.1107/S2056989016017382
_journal_coeditor_code     PJ2037
_publ_contact_author_name     'David K. Geiger'
_publ_contact_author_address
;
Department of Chemistry
SUNY-College at Geneseo
Geneseo, NY 14454
;
_publ_contact_author_email     'geiger@geneseo.edu'
_publ_contact_author_fax     '585-245-5288'
_publ_contact_author_phone     '585-245-5452'
_publ_section_title
;
Two cadmium coordination polymers with bridging acetate and phenylenediamine
ligands that exhibit two-dimensional layered structures
;
_publ_section_title_footnote     .
loop_
    _publ_author_name
    _publ_author_footnote
    _publ_author_address
    'Geiger, David K.' .
;
Department of Chemistry
SUNY-College at Geneseo
Geneseo, NY 14454
USA
;
    'Parsons, Dylan E.' .
;
Department of Chemistry
SUNY-College at Geneseo
Geneseo, NY 14454
USA
;
    'Pagano, Bracco A.' .
;
Department of Chemistry
SUNY-College at Geneseo
Geneseo, NY 14454
USA
;
_publ_section_synopsis
;
Two cadmium coordination polymers have two-dimensional polymeric structures in
which monomeric units are joined by bridging acetate and benzenediamine
ligands. Each of the Cd^II^ ions has an O~4~N~2~ coordination environment.
;
data_I
_database_code_depnum_ccdc_archive 'CCDC 1512963'
_chemical_name_systematic
;\
Poly[tetra-\m~2~-acetato-\k^8^<i>O</i>:<i>O</i>'-bis(\m~2~-benzene-1,2-\
diamine-\k^2^<i>N</i>:<i>N</i>')dicadmium]
;
_chemical_name_common     ?
_chemical_formula_moiety     'C10 H14 Cd N2 O4'
_chemical_formula_sum     'C10 H14 Cd N2 O4'
_chemical_formula_iupac     '[Cd2 (C2 H3 O2)4 (C6 H8 N2)2]'
_chemical_formula_weight     338.63
_chemical_melting_point     ?
_space_group_crystal_system     monoclinic
_space_group_name_H-M_alt     'C 2/c'
_space_group_name_Hall     '-C 2yc'
loop_
    _space_group_symop_operation_xyz
    'x, y, z'
    '-x, y, -z+1/2'
    'x+1/2, y+1/2, z'
    '-x+1/2, y+1/2, -z+1/2'
    '-x, -y, -z'
    'x, -y, z-1/2'
    '-x+1/2, -y+1/2, -z'
    'x+1/2, -y+1/2, z-1/2'
_cell_length_a     23.283(3)
_cell_length_b     7.2399(9)
_cell_length_c     14.2744(16)
_cell_angle_alpha     90
_cell_angle_beta     96.887(4)
_cell_angle_gamma     90
_cell_volume     2388.8(5)
_cell_formula_units_Z     8
_cell_measurement_reflns_used     120
_cell_measurement_theta_min     3.4671
_cell_measurement_theta_max     23.9586
_cell_measurement_temperature     200.(2)
_exptl_crystal_description     plate
_exptl_crystal_colour     'clear colourless'
_exptl_crystal_size_max     0.400
_exptl_crystal_size_mid     0.400
_exptl_crystal_size_min     0.050
_exptl_crystal_density_diffrn     1.883
_exptl_crystal_density_meas     ?
_exptl_crystal_density_method     'not measured'
_exptl_crystal_F_000     1344
_exptl_absorpt_coefficient_mu     1.833
_exptl_absorpt_correction_type     multi-scan
_exptl_absorpt_process_details
;
(SADABS; Bruker, 2013)
;
_exptl_absorpt_correction_T_min     0.53
_exptl_absorpt_correction_T_max     0.91
_exptl_special_details
;
;
_diffrn_ambient_temperature     200.(2)
_diffrn_radiation_type     'Mo Ka'
_diffrn_radiation_wavelength     0.71073
_diffrn_radiation_monochromator     'doubly curved silicon crystal'
_diffrn_measurement_device_type     'Bruker SMART X2S benchtop'
_diffrn_measurement_method     '\w scans'
_diffrn_detector_area_resol_mean     8.3330
_diffrn_reflns_number     14588
_diffrn_reflns_av_R_equivalents     0.0893
_diffrn_reflns_theta_min     2.88
_diffrn_reflns_theta_max     25.69
_diffrn_reflns_theta_full     25.69
_diffrn_measured_fraction_theta_max     0.996
_diffrn_measured_fraction_theta_full     0.996
_diffrn_reflns_limit_h_min     -28
_diffrn_reflns_limit_h_max     27
_diffrn_reflns_limit_k_min     -8
_diffrn_reflns_limit_k_max     8
_diffrn_reflns_limit_l_min     -17
_diffrn_reflns_limit_l_max     16
_refine_special_details
;
;
_reflns_number_total     2263
_reflns_number_gt     1633
_reflns_threshold_expression     'I > 2\s(I)'
_refine_ls_structure_factor_coef     Fsqd
_refine_ls_matrix_type     full
_refine_ls_R_factor_all     0.0554
_refine_ls_R_factor_gt     0.0375
_refine_ls_wR_factor_gt     0.0983
_refine_ls_wR_factor_ref     0.1094
_refine_ls_goodness_of_fit_ref     1.046
_refine_ls_restrained_S_all     1.046
_refine_ls_number_reflns     2263
_refine_ls_number_parameters     174
_refine_ls_number_restraints     4
_refine_ls_number_constraints     ?
_refine_ls_hydrogen_treatment     mixed
_refine_ls_weighting_scheme     calc
_refine_ls_weighting_details
              'w=1/[\s^2^(Fo^2^)+(0.0496P)^2^+0.5909P] where P=(Fo^2^+2Fc^2^)/3'
_atom_sites_solution_hydrogens     mixed
_atom_sites_solution_primary     direct
_atom_sites_solution_secondary     difmap
_refine_ls_shift/su_max     0.000
_refine_ls_shift/su_mean     0.000
_refine_diff_density_max     1.143
_refine_diff_density_min     -1.168
_refine_ls_extinction_method     none
_refine_ls_extinction_coef     ?
loop_
    _atom_type_symbol
    _atom_type_description
    _atom_type_scat_dispersion_real
    _atom_type_scat_dispersion_imag
    _atom_type_scat_source
    C C 0.0033 0.0016 'International Tables Vol C Tables 4.2.6.8 and 6.1.1.4'
    H H 0.0000 0.0000 'International Tables Vol C Tables 4.2.6.8 and 6.1.1.4'
    O O 0.0106 0.0060 'International Tables Vol C Tables 4.2.6.8 and 6.1.1.4'
    Cd Cd -0.8075 1.2024 'International Tables Vol C Tables 4.2.6.8 and 6.1.1.4'
    N N 0.0061 0.0033 'International Tables Vol C Tables 4.2.6.8 and 6.1.1.4'
_computing_data_collection
;
APEX2  (Bruker, 2013)
;
_computing_cell_refinement
;
APEX2 (Bruker, 2013)
;
_computing_data_reduction
;
SAINT (Bruker, 2013)
;
_computing_structure_solution
;
SHELXS97 (Sheldrick, 2008)
;
_computing_structure_refinement
;
SHELXL2014 (Sheldrick, 2015)
;
_computing_molecular_graphics
;
PLATON (Spek, 2009) and Mercury (Macrae <i>et al.</i>, 2006)
;
_computing_publication_material
;
publCIF (Westrip, 2010)
;
loop_
    _atom_site_type_symbol
    _atom_site_label
    _atom_site_fract_x
    _atom_site_fract_y
    _atom_site_fract_z
    _atom_site_U_iso_or_equiv
    _atom_site_adp_type
    _atom_site_calc_flag
    _atom_site_occupancy
    _atom_site_disorder_assembly
    _atom_site_disorder_group
    Cd Cd1 0.5 1.0 1.0 0.02022(18) Uani d 1 . .
    Cd Cd2 0.5 1.48311(6) 0.75 0.02246(18) Uani d 1 . .
    O O1 0.53894(13) 1.2329(4) 0.91404(19) 0.0280(7) Uani d 1 . .
    O O2 0.57421(14) 1.2817(4) 0.7785(2) 0.0341(8) Uani d 1 . .
    O O3 0.43034(13) 1.2226(4) 1.01819(19) 0.0287(8) Uani d 1 . .
    O O4 0.44787(12) 1.2680(4) 1.17354(18) 0.0275(7) Uani d 1 . .
    N N1 0.44368(16) 0.9351(5) 0.8581(2) 0.0220(8) Uani d 1 . .
    H H1A 0.4354(19) 1.040(4) 0.831(3) 0.033(14) Uiso d 1 . .
    H H1B 0.4683(16) 0.875(6) 0.824(3) 0.045(15) Uiso d 1 . .
    N N2 0.44711(17) 0.5481(6) 0.8818(2) 0.0226(8) Uani d 1 . .
    H H2A 0.438(2) 0.445(4) 0.905(3) 0.040(15) Uiso d 1 . .
    H H2B 0.4719(16) 0.612(6) 0.917(3) 0.044(15) Uiso d 1 . .
    C C1 0.39101(18) 0.8316(6) 0.8544(3) 0.0232(10) Uani d 1 . .
    C C2 0.39284(18) 0.6415(6) 0.8678(3) 0.0213(10) Uani d 1 . .
    C C3 0.3425(2) 0.5424(7) 0.8632(3) 0.0315(12) Uani d 1 . .
    H H3 0.344 0.4118 0.8697 0.038 Uiso calc 1 . .
    C C4 0.2890(2) 0.6318(8) 0.8489(3) 0.0409(13) Uani d 1 . .
    H H4 0.2541 0.5629 0.8467 0.049 Uiso calc 1 . .
    C C5 0.2872(2) 0.8209(8) 0.8380(3) 0.0403(13) Uani d 1 . .
    H H5 0.251 0.8824 0.829 0.048 Uiso calc 1 . .
    C C6 0.3376(2) 0.9219(7) 0.8400(3) 0.0326(11) Uani d 1 . .
    H H6 0.336 1.052 0.8316 0.039 Uiso calc 1 . .
    C C7 0.57788(19) 1.2169(6) 0.8615(3) 0.0267(11) Uani d 1 . .
    C C8 0.6357(3) 1.1326(10) 0.8978(4) 0.0650(18) Uani d 1 . .
    H H8A 0.6648 1.2304 0.9089 0.098 Uiso calc 1 . .
    H H8B 0.6473 1.0454 0.8511 0.098 Uiso calc 1 . .
    H H8C 0.6324 1.0673 0.9571 0.098 Uiso calc 1 . .
    C C9 0.41522(19) 1.2753(6) 1.0965(3) 0.0248(10) Uani d 1 . .
    C C10 0.3540(2) 1.3437(8) 1.0964(3) 0.0450(14) Uani d 1 . .
    H H10A 0.3441 1.3462 1.1612 0.067 Uiso calc 1 . .
    H H10B 0.3274 1.2609 1.0581 0.067 Uiso calc 1 . .
    H H10C 0.3507 1.4686 1.0697 0.067 Uiso calc 1 . .
loop_
    _atom_site_aniso_label
    _atom_site_aniso_U_11
    _atom_site_aniso_U_22
    _atom_site_aniso_U_33
    _atom_site_aniso_U_12
    _atom_site_aniso_U_13
    _atom_site_aniso_U_23
    Cd1 0.0250(3) 0.0215(3) 0.0140(3) -0.00045(16) 0.0019(2) -0.00028(16)
    Cd2 0.0275(3) 0.0228(3) 0.0180(3) 0 0.0066(2) 0
    O1 0.0330(18) 0.0259(18) 0.0270(16) 0.0015(14) 0.0107(14) 0.0053(14)
    O2 0.047(2) 0.034(2) 0.0226(18) 0.0065(16) 0.0110(14) 0.0081(15)
    O3 0.0396(18) 0.0311(19) 0.0166(16) 0.0122(15) 0.0083(13) 0.0014(14)
    O4 0.0324(18) 0.0324(19) 0.0173(16) -0.0035(15) 0.0010(14) -0.0029(14)
    N1 0.030(2) 0.018(2) 0.017(2) 0.0000(18) 0.0014(16) 0.0001(17)
    N2 0.032(2) 0.021(2) 0.016(2) -0.0048(19) 0.0047(17) 0.0002(18)
    C1 0.032(3) 0.028(3) 0.010(2) -0.001(2) 0.0050(18) -0.0021(18)
    C2 0.028(2) 0.023(2) 0.012(2) 0.0015(19) 0.0038(18) -0.0012(18)
    C3 0.039(3) 0.030(3) 0.026(3) -0.008(2) 0.007(2) -0.004(2)
    C4 0.033(3) 0.051(4) 0.038(3) -0.006(3) 0.004(2) -0.001(3)
    C5 0.030(3) 0.049(4) 0.041(3) 0.011(3) 0.004(2) 0.003(3)
    C6 0.032(3) 0.035(3) 0.029(3) 0.006(2) 0.000(2) -0.002(2)
    C7 0.029(3) 0.023(3) 0.028(3) 0.003(2) 0.004(2) 0.001(2)
    C8 0.065(4) 0.066(5) 0.065(4) 0.004(4) 0.013(3) 0.002(4)
    C9 0.030(2) 0.017(2) 0.028(3) -0.0014(19) 0.009(2) 0.000(2)
    C10 0.036(3) 0.063(4) 0.036(3) 0.016(3) 0.006(2) -0.004(3)
_geom_special_details
;
All esds (except the esd in the dihedral angle between two l.s. planes)
are estimated using the full covariance matrix.  The cell esds are taken
into account individually in the estimation of esds in distances, angles
and torsion angles; correlations between esds in cell parameters are only
used when they are defined by crystal symmetry.  An approximate (isotropic)
treatment of cell esds is used for estimating esds involving l.s. planes.
;
loop_
    _geom_bond_atom_site_label_1
    _geom_bond_atom_site_label_2
    _geom_bond_site_symmetry_2
    _geom_bond_distance
    _geom_bond_publ_flag
    C1 C6 . 1.398(6) ?
    C1 C2 . 1.390(6) ?
    C10 H10C . 0.98 ?
    C10 H10B . 0.98 ?
    C10 H10A . 0.98 ?
    C2 C3 . 1.369(6) ?
    C3 H3 . 0.95 ?
    C3 C4 . 1.398(7) ?
    C4 H4 . 0.95 ?
    C4 C5 . 1.378(7) ?
    C5 H5 . 0.95 ?
    C5 C6 . 1.378(7) ?
    C6 H6 . 0.95 ?
    C7 C8 . 1.512(7) ?
    C8 H8C . 0.98 ?
    C8 H8B . 0.98 ?
    C8 H8A . 0.98 ?
    C9 C10 . 1.509(6) ?
    Cd1 O3 5_677 2.323(3) ?
    Cd1 O3 . 2.323(3) y
    Cd1 O1 . 2.332(3) y
    Cd1 O1 5_677 2.332(3) ?
    Cd1 N1 . 2.325(4) y
    Cd1 N1 5_677 2.325(4) ?
    Cd2 O4 5_687 2.365(3) y
    Cd2 O4 6_585 2.365(3) ?
    Cd2 O2 2_656 2.260(3) ?
    Cd2 O2 . 2.260(3) y
    Cd2 N2 1_565 2.416(4) y
    Cd2 N2 2_666 2.416(4) ?
    N1 H1B . 0.907(19) ?
    N1 H1A . 0.864(19) ?
    N1 C1 . 1.432(5) ?
    N2 H2B . 0.857(19) ?
    N2 H2A . 0.86(2) ?
    N2 Cd2 1_545 2.415(4) ?
    N2 C2 . 1.426(6) ?
    O1 C7 . 1.250(5) ?
    O2 C7 . 1.267(5) ?
    O3 C9 . 1.270(5) ?
    O4 Cd2 5_687 2.365(3) ?
    O4 C9 . 1.261(5) ?
loop_
    _geom_angle_atom_site_label_1
    _geom_angle_atom_site_label_2
    _geom_angle_atom_site_label_3
    _geom_angle_site_symmetry_1
    _geom_angle_site_symmetry_3
    _geom_angle
    _geom_angle_publ_flag
    O3 Cd1 O3 5_677 . 180.00(13) ?
    O3 Cd1 N1 5_677 . 95.21(12) ?
    O3 Cd1 N1 . . 84.79(12) y
    O3 Cd1 N1 5_677 5_677 84.79(12) ?
    O3 Cd1 N1 . 5_677 95.21(12) ?
    N1 Cd1 N1 . 5_677 180.0 ?
    O3 Cd1 O1 5_677 . 97.02(11) ?
    O3 Cd1 O1 . . 82.98(11) y
    N1 Cd1 O1 . . 84.38(12) y
    N1 Cd1 O1 5_677 . 95.62(12) ?
    O3 Cd1 O1 5_677 5_677 82.98(11) ?
    O3 Cd1 O1 . 5_677 97.02(11) ?
    N1 Cd1 O1 . 5_677 95.62(12) ?
    N1 Cd1 O1 5_677 5_677 84.38(12) ?
    O1 Cd1 O1 . 5_677 180.0 ?
    O2 Cd2 O2 2_656 . 99.65(17) y
    O2 Cd2 O4 2_656 5_687 156.01(10) y
    O2 Cd2 O4 . 5_687 93.98(12) y
    O2 Cd2 O4 2_656 6_585 93.98(11) ?
    O2 Cd2 O4 . 6_585 156.01(10) ?
    O4 Cd2 O4 5_687 6_585 80.73(15) y
    O2 Cd2 N2 2_656 1_565 79.40(12) y
    O2 Cd2 N2 . 1_565 115.81(12) y
    O4 Cd2 N2 5_687 1_565 76.91(12) y
    O4 Cd2 N2 6_585 1_565 85.97(11) y
    O2 Cd2 N2 2_656 2_666 115.81(12) ?
    O2 Cd2 N2 . 2_666 79.40(12) ?
    O4 Cd2 N2 5_687 2_666 85.97(12) ?
    O4 Cd2 N2 6_585 2_666 76.91(12) ?
    N2 Cd2 N2 1_565 2_666 157.5(2) y
    C7 O1 Cd1 . . 127.2(3) ?
    C7 O2 Cd2 . . 111.8(3) ?
    C9 O3 Cd1 . . 125.3(3) ?
    C9 O4 Cd2 . 5_687 126.4(3) ?
    C1 N1 Cd1 . . 121.9(2) ?
    C1 N1 H1A . . 107.(3) ?
    Cd1 N1 H1A . . 107.(3) ?
    C1 N1 H1B . . 109.(3) ?
    Cd1 N1 H1B . . 104.(3) ?
    H1A N1 H1B . . 107.(4) ?
    C2 N2 Cd2 . 1_545 120.6(2) ?
    C2 N2 H2A . . 102.(3) ?
    Cd2 N2 H2A 1_545 . 108.(3) ?
    C2 N2 H2B . . 110.(4) ?
    Cd2 N2 H2B 1_545 . 101.(3) ?
    H2A N2 H2B . . 115.(4) ?
    C2 C1 C6 . . 119.7(4) ?
    C2 C1 N1 . . 120.1(4) ?
    C6 C1 N1 . . 120.2(4) ?
    C3 C2 C1 . . 120.1(4) ?
    C3 C2 N2 . . 119.8(4) ?
    C1 C2 N2 . . 120.1(4) ?
    C2 C3 C4 . . 120.5(5) ?
    C2 C3 H3 . . 119.8 ?
    C4 C3 H3 . . 119.8 ?
    C5 C4 C3 . . 119.4(5) ?
    C5 C4 H4 . . 120.3 ?
    C3 C4 H4 . . 120.3 ?
    C4 C5 C6 . . 120.7(5) ?
    C4 C5 H5 . . 119.6 ?
    C6 C5 H5 . . 119.6 ?
    C5 C6 C1 . . 119.6(5) ?
    C5 C6 H6 . . 120.2 ?
    C1 C6 H6 . . 120.2 ?
    O1 C7 O2 . . 123.6(4) ?
    O1 C7 C8 . . 120.8(4) ?
    O2 C7 C8 . . 115.3(4) ?
    C7 C8 H8A . . 109.5 ?
    C7 C8 H8B . . 109.5 ?
    H8A C8 H8B . . 109.5 ?
    C7 C8 H8C . . 109.5 ?
    H8A C8 H8C . . 109.5 ?
    H8B C8 H8C . . 109.5 ?
    O4 C9 O3 . . 123.6(4) ?
    O4 C9 C10 . . 119.1(4) ?
    O3 C9 C10 . . 117.3(4) ?
    C9 C10 H10A . . 109.5 ?
    C9 C10 H10B . . 109.5 ?
    H10A C10 H10B . . 109.5 ?
    C9 C10 H10C . . 109.5 ?
    H10A C10 H10C . . 109.5 ?
    H10B C10 H10C . . 109.5 ?
loop_
    _geom_torsion_atom_site_label_1
    _geom_torsion_atom_site_label_2
    _geom_torsion_atom_site_label_3
    _geom_torsion_atom_site_label_4
    _geom_torsion_site_symmetry_1
    _geom_torsion_site_symmetry_2
    _geom_torsion_site_symmetry_3
    _geom_torsion_site_symmetry_4
    _geom_torsion
    _geom_torsion_publ_flag
    Cd1 N1 C1 C2 . . . . -75.0(4) ?
    Cd1 N1 C1 C6 . . . . 103.1(4) ?
    C6 C1 C2 C3 . . . . 2.6(6) ?
    N1 C1 C2 C3 . . . . -179.3(4) ?
    C6 C1 C2 N2 . . . . 179.5(4) ?
    N1 C1 C2 N2 . . . . -2.4(6) ?
    Cd2 N2 C2 C3 1_545 . . . 99.3(4) ?
    Cd2 N2 C2 C1 1_545 . . . -77.6(5) ?
    C1 C2 C3 C4 . . . . -2.7(6) ?
    N2 C2 C3 C4 . . . . -179.6(4) ?
    C2 C3 C4 C5 . . . . 1.0(7) ?
    C3 C4 C5 C6 . . . . 0.8(7) ?
    C4 C5 C6 C1 . . . . -0.8(7) ?
    C2 C1 C6 C5 . . . . -0.9(6) ?
    N1 C1 C6 C5 . . . . -179.0(4) ?
    Cd1 O1 C7 O2 . . . . 131.3(4) ?
    Cd1 O1 C7 C8 . . . . -54.7(6) ?
    Cd2 O2 C7 O1 . . . . 13.3(6) ?
    Cd2 O2 C7 C8 . . . . -160.9(4) ?
    Cd2 O4 C9 O3 5_687 . . . 100.8(5) ?
    Cd2 O4 C9 C10 5_687 . . . -81.4(5) ?
    Cd1 O3 C9 O4 . . . . 26.7(6) ?
    Cd1 O3 C9 C10 . . . . -151.1(4) ?
loop_
    _geom_hbond_atom_site_label_D
    _geom_hbond_atom_site_label_H
    _geom_hbond_atom_site_label_A
    _geom_hbond_site_symmetry_A
    _geom_hbond_distance_DH
    _geom_hbond_distance_HA
    _geom_hbond_distance_DA
    _geom_hbond_angle_DHA
    _geom_hbond_publ_flag
    N1 H1A O2 2_656 0.864(19) 2.34(2) 3.175(5) 163.(4) y
    N1 H1B O4 5_677 0.907(19) 2.21(3) 3.003(5) 146.(4) y
    N1 H1B O4 6_575 0.907(19) 2.38(4) 3.029(5) 128.(4) y
    N2 H2A O3 1_545 0.86(2) 2.30(2) 3.111(5) 158.(4) y
    N2 H2B O3 5_677 0.857(19) 2.64(2) 3.458(5) 161.(4) y
    N2 H2B O4 5_677 0.857(19) 2.55(4) 2.973(5) 111.(3) y
    C8 H8C O3 5_677 0.98 2.61 3.295(7) 127.4 n
_shelx_hkl_file
;
  -2   0   0   -0.20    0.08
  -2   0   0   -0.06    0.28
  -2   0   0   -0.01    0.30
  -2   0   0   -0.28    0.06
  -2   0   0   -0.30    0.04
   2   0   0   -0.18    0.09
   2   0   0   -0.63    0.34
   2   0   0   -0.22    0.07
  -4   0   0  170.44   15.00
  -4   0   0  173.81   11.50
  -4   0   0  174.74   10.26
   4   0   0  159.16   10.24
   4   0   0  163.52   16.19
  -6   0   0  144.07    9.60
  -6   0   0  136.31    8.54
  -6   0   0  138.40   12.48
   6   0   0  139.78    9.59
   6   0   0  133.94   13.49
  -8   0   0   46.27    4.45
  -8   0   0   47.70    3.10
  -8   0   0   46.96    3.49
   8   0   0   46.07    3.49
   8   0   0   44.02    3.07
   8   0   0   46.52    4.84
 -10   0   0   58.29    4.08
 -10   0   0   60.64    5.91
 -10   0   0   59.78    4.61
  10   0   0   65.50    6.47
  10   0   0   66.19    4.63
 -12   0   0  210.14   19.68
 -12   0   0  210.84   15.13
 -12   0   0  226.43   13.51
  12   0   0  224.43   21.33
 -14   0   0  357.35   23.97
 -14   0   0  337.64   31.22
 -14   0   0  350.02   21.37
 -16   0   0  125.39    9.05
 -16   0   0  123.68   11.67
 -16   0   0  126.11    8.05
 -18   0   0  183.59   17.42
 -18   0   0  192.88   12.00
 -18   0   0  192.86   13.48
 -20   0   0  124.49    8.46
 -20   0   0  130.35    9.57
 -20   0   0  135.26   12.33
 -22   0   0   47.38    3.68
 -22   0   0   48.67    5.24
 -22   0   0   51.05    4.23
 -24   0   0   58.39    6.47
 -24   0   0   65.17    5.25
 -24   0   0   66.10    4.65
 -26   0   0   34.26    4.26
 -26   0   0   41.20    3.20
 -26   0   0   38.99    3.59
  26   0   0   15.14    7.89
 -28   0   0   36.55    3.32
 -28   0   0   37.37    4.54
 -28   0   0   39.25    3.80
  27  -1   0    2.29    6.51
 -27   1   0   -1.11    0.89
 -27   1   0   -0.28    0.84
 -27   1   0    0.09    1.00
  25  -1   0    2.86    5.27
 -25   1   0   -0.57    0.75
 -25   1   0    0.62    1.06
 -25   1   0    0.56    0.95
  23  -1   0   -2.01    4.48
 -23   1   0   -0.54    0.58
 -23   1   0    0.08    0.72
 -23   1   0    0.16    0.85
  21  -1   0    0.30    3.87
 -21   1   0   -0.26    0.62
 -21   1   0    1.35    0.83
 -21   1   0   -1.03    0.70
  19  -1   0   -0.58    3.12
 -19   1   0    0.70    0.62
 -19   1   0    0.42    0.75
 -19   1   0    0.38    0.75
  17  -1   0    1.78    3.19
 -17   1   0    1.22    0.61
 -17   1   0    0.38    0.69
 -17   1   0    1.14    0.70
  15  -1   0    1.32    2.58
 -15   1   0    0.20    0.46
 -15   1   0    0.70    0.63
 -15   1   0    0.36    0.55
  13  -1   0   -0.27    2.60
 -13   1   0    0.00    0.44
 -13   1   0    0.18    0.50
 -13   1   0    0.08    0.39
  11  -1   0    1.03    2.48
 -11   1   0    0.59    0.42
 -11   1   0    0.12    0.45
 -11   1   0    1.05    0.56
   9  -1   0    0.03    0.36
   9  -1   0   -1.74    1.50
   9  -1   0    0.91    0.51
  -9   1   0   -1.13    1.80
  -9   1   0   -0.30    0.40
  -9   1   0    0.46    0.38
  -9   1   0    0.22    0.37
   7  -1   0    0.17    0.39
   7  -1   0   -0.49    0.23
   7  -1   0   -0.02    0.26
   7  -1   0    0.01    1.81
  -7   1   0   -0.34    0.26
  -7   1   0    0.31    0.29
  -7   1   0   -0.10    0.33
  -7   1   0   -1.24    1.56
   5  -1   0    0.14    0.35
   5  -1   0    0.28    0.28
   5  -1   0   -0.19    0.27
   5  -1   0    0.22    1.65
  -5   1   0   -0.86    1.47
  -5   1   0    0.23    0.37
  -5   1   0   -0.70    0.23
  -5   1   0    0.08    0.31
   3  -1   0   -0.69    1.38
   3  -1   0   -0.39    0.34
   3  -1   0   -0.51    0.28
   3  -1   0   -0.46    0.35
  -3   1   0   -0.48    0.30
  -3   1   0   -0.42    0.38
  -3   1   0   -0.18    0.39
  -3   1   0   -0.69    1.27
   1  -1   0    0.47    0.38
   1  -1   0   -0.29    0.89
   1  -1   0    0.22    0.24
   1  -1   0    0.10    0.24
   1  -1   0    0.57    0.45
  -1   1   0   -0.38    0.22
  -1   1   0    0.20    0.36
  -1   1   0   -0.77    0.94
  -1  -1   0    0.26    0.31
  -1  -1   0   -0.24    0.32
  -1  -1   0   -0.19    0.66
  -1  -1   0   -0.07    0.73
   1   1   0   -0.12    0.73
   1   1   0    0.09    0.38
   1   1   0    0.24    0.78
   1   1   0    0.48    0.36
  -3  -1   0   -0.60    1.00
  -3  -1   0    0.16    0.46
  -3  -1   0   -0.48    0.25
  -3  -1   0    0.37    0.64
   3   1   0   -0.24    0.75
   3   1   0    0.05    0.28
   3   1   0    0.13    0.43
   3   1   0   -0.72    1.01
  -5  -1   0    0.08    0.43
  -5  -1   0   -1.11    1.00
  -5  -1   0    0.12    0.38
  -5  -1   0   -0.08    0.24
   5   1   0    0.20    0.50
   5   1   0    0.25    0.40
   5   1   0    0.32    0.26
   5   1   0   -1.17    0.78
  -7  -1   0    0.06    0.38
  -7  -1   0   -0.54    1.15
  -7  -1   0    0.04    0.25
  -7  -1   0   -0.16    0.36
   7   1   0    0.41    1.02
   7   1   0    0.00    0.49
   7   1   0   -0.41    0.31
   7   1   0   -0.38    0.22
  -9  -1   0   -0.16    0.40
  -9  -1   0   -0.54    0.25
  -9  -1   0    0.62    1.38
  -9  -1   0   -0.10    0.47
   9   1   0   -1.21    0.95
   9   1   0    0.05    0.46
   9   1   0   -0.43    0.51
 -11  -1   0    0.24    0.49
 -11  -1   0    0.25    0.34
  11   1   0    0.64    0.70
  11   1   0    1.02    1.88
  11   1   0   -0.45    1.11
 -13  -1   0    0.29    0.55
 -13  -1   0    0.33    0.44
  13   1   0    1.35    2.24
  13   1   0    0.58    0.77
 -15  -1   0    0.75    0.62
 -15  -1   0    0.40    0.48
 -15  -1   0    0.36    0.67
  15   1   0    0.13    2.28
 -17  -1   0    1.08    0.57
 -17  -1   0    0.80    0.75
 -17  -1   0    0.85    0.69
  17   1   0    1.01    2.97
 -19  -1   0    1.32    0.65
 -19  -1   0    0.65    0.79
 -19  -1   0    0.17    0.66
  19   1   0   -0.67    2.76
 -21  -1   0    0.43    0.87
 -21  -1   0   -0.27    0.70
 -21  -1   0    0.75    0.67
  21   1   0   -0.38    3.26
 -23  -1   0   -0.92    0.73
 -23  -1   0    0.68    0.79
 -23  -1   0   -0.71    0.63
  23   1   0   -2.42    3.99
 -25  -1   0    0.43    0.97
 -25  -1   0    0.32    0.87
 -25  -1   0   -0.07    0.78
  25   1   0    0.48    5.01
 -27  -1   0   -0.53    0.77
 -27  -1   0    0.20    1.10
 -27  -1   0    0.46    1.06
  26  -2   0    6.13    6.77
 -26   2   0   19.52    3.34
 -26   2   0   22.98    2.91
 -26   2   0   22.83    2.63
  24  -2   0   12.21    7.54
 -24   2   0   35.84    4.07
 -24   2   0   32.44    2.92
 -24   2   0   29.91    3.25
 -22   2   0   57.42    6.19
 -22   2   0   58.00    4.39
 -22   2   0   57.54    4.95
 -20   2   0  117.20    7.41
 -20   2   0  102.47   10.46
 -20   2   0  106.09    8.24
 -18   2   0  132.69   12.63
 -18   2   0  135.64    9.85
 -18   2   0  131.89    8.75
 -16   2   0  132.36    9.57
 -16   2   0  134.80   12.30
 -16   2   0  124.06    8.47
 -14   2   0  120.87    7.67
 -14   2   0  116.36    8.61
 -14   2   0  116.84   11.06
 -12   2   0  214.48   14.64
 -12   2   0  207.92   13.02
 -12   2   0  204.35   18.96
 -10   2   0  186.54   11.61
 -10   2   0  189.75   13.05
 -10   2   0  182.93   16.91
   8  -2   0  552.90   46.23
  -8   2   0  503.00   31.62
  -8   2   0  515.13   46.31
  -8   2   0  510.84   35.42
   6  -2   0  870.25   79.07
   6  -2   0  920.83   53.98
   6  -2   0  919.08   60.48
  -6   2   0  893.39   60.49
  -6   2   0  866.92   79.17
  -6   2   0  896.74   54.02
   4  -2   0  450.44   26.95
   4  -2   0  473.11   30.21
   4  -2   0  432.74   39.48
  -4   2   0  436.19   30.19
  -4   2   0  441.48   26.99
  -4   2   0  432.86   39.57
   2  -2   0  172.52   11.54
   2  -2   0  176.80   15.19
   2  -2   0  150.27   11.87
   2  -2   0  167.68   10.31
  -2   2   0  173.18   10.37
  -2   2   0  154.52   15.25
   0  -2   0   77.23    6.86
   0  -2   0   66.47    5.08
   0   2   0   61.62    4.41
   0   2   0   59.12    6.78
   0   2   0   70.95    5.22
  -2  -2   0  161.66   14.99
  -2  -2   0  152.82   10.84
  -2  -2   0  154.33    9.78
   2   2   0  150.46   10.90
  -4  -2   0  458.42   40.57
  -4  -2   0  373.88   25.85
  -4  -2   0  448.01   28.69
  -4  -2   0  406.22   25.47
   4   2   0  409.22   28.67
  -6  -2   0  880.27   81.65
  -6  -2   0  820.56   51.61
  -6  -2   0  915.42   57.94
   6   2   0  827.88   57.92
   6   2   0  831.36   51.60
  -8  -2   0  512.54   31.26
  -8  -2   0  549.33   49.33
  -8  -2   0  539.09   35.10
   8   2   0  494.20   49.53
   8   2   0  478.85   35.09
 -10  -2   0  195.97   11.83
 -10  -2   0  189.77   18.45
 -10  -2   0  193.18   13.30
  10   2   0  182.38   18.67
 -12  -2   0  203.82   20.04
 -12  -2   0  204.71   14.42
 -12  -2   0  209.44   12.84
  12   2   0  207.51   20.28
 -14  -2   0  127.71    8.10
 -14  -2   0  121.28    9.09
  14   2   0  129.90   12.83
 -16  -2   0  149.72   10.60
 -16  -2   0  144.24    9.40
 -18  -2   0  148.66   10.88
 -18  -2   0  149.89    9.68
 -20  -2   0  107.01   10.87
 -20  -2   0  119.27    8.55
 -20  -2   0  110.93    7.52
 -22  -2   0   58.66    6.54
 -22  -2   0   70.71    5.35
 -22  -2   0   58.93    4.56
 -24  -2   0   37.22    3.48
 -24  -2   0   37.04    3.10
 -24  -2   0   29.44    4.05
 -26  -2   0   24.35    2.68
 -26  -2   0   22.72    2.96
 -26  -2   0   22.77    3.62
  25  -3   0    0.52    5.89
 -25   3   0    0.09    1.00
 -25   3   0   -0.15    1.20
 -25   3   0   -0.76    1.06
  23  -3   0    4.95    5.76
 -23   3   0    0.13    1.08
 -23   3   0    0.52    1.04
 -23   3   0   -0.17    0.82
  21  -3   0   -0.19    4.44
 -21   3   0    0.26    0.98
 -21   3   0    0.06    0.83
 -21   3   0    0.40    0.78
  19  -3   0   -0.57    3.78
 -19   3   0    1.12    1.01
 -19   3   0   -0.24    0.86
 -19   3   0    1.30    0.84
  17  -3   0    2.14    3.86
 -17   3   0    1.34    0.98
 -17   3   0    0.24    0.62
 -17   3   0    0.86    0.86
  15  -3   0    1.43    3.50
 -15   3   0   -0.55    0.61
 -15   3   0   -0.17    0.63
 -15   3   0    0.47    0.57
  13  -3   0   -0.70    2.88
 -13   3   0    2.02    0.66
 -13   3   0    1.61    0.87
 -13   3   0    1.87    0.79
  11  -3   0    0.29    2.65
 -11   3   0    1.96    0.87
 -11   3   0    2.36    0.71
 -11   3   0    1.29    0.66
   9  -3   0   -0.23    1.96
  -9   3   0   -0.61    0.39
  -9   3   0    0.63    0.58
  -9   3   0    0.23    0.62
   7  -3   0   -0.73    1.94
  -7   3   0   -0.45    0.45
  -7   3   0    0.01    0.52
  -7   3   0    0.06    0.66
   5  -3   0   -1.59    1.62
   5  -3   0   -0.03    0.57
  -5   3   0    0.26    0.52
  -5   3   0   -0.23    0.73
   3  -3   0   -0.48    2.04
   3  -3   0    0.38    0.76
   3  -3   0    1.03    0.96
  -3   3   0   -2.42    2.17
  -3   3   0   -0.25    0.51
  -3   3   0   -0.42    0.80
   1  -3   0   -0.05    1.70
   1  -3   0   -0.05    0.84
   1  -3   0   -0.02    0.70
  -1   3   0    1.22    2.62
  -1   3   0    0.18    0.55
  -1   3   0    1.18    1.23
  -1  -3   0   -0.54    1.19
  -1  -3   0    1.32    1.88
  -1  -3   0   -0.02    0.63
   1   3   0   -0.30    0.62
   1   3   0   -1.16    2.00
   1   3   0    0.17    1.30
   1   3   0    0.38    0.90
  -3  -3   0    0.14    1.50
  -3  -3   0   -0.75    0.54
   3   3   0    0.24    0.88
   3   3   0   -0.15    1.81
   3   3   0   -1.37    1.43
  -5  -3   0   -0.22    0.36
  -5  -3   0    0.66    0.69
  -5  -3   0   -0.96    1.38
   5   3   0   -1.13    1.56
   5   3   0    1.57    1.79
  -7  -3   0    0.39    0.92
  -7  -3   0    0.46    0.42
  -7  -3   0    0.00    0.67
   7   3   0   -0.31    1.66
   7   3   0    0.19    1.64
  -9  -3   0    0.76    0.79
  -9  -3   0   -0.13    0.31
  -9  -3   0    0.61    0.69
   9   3   0    0.87    1.96
   9   3   0    0.15    1.58
 -11  -3   0    2.03    0.59
 -11  -3   0    2.53    0.85
 -11  -3   0    2.44    0.83
  11   3   0    1.58    1.59
  11   3   0   -0.72    1.64
 -13  -3   0    1.27    0.81
 -13  -3   0    0.82    0.53
 -13  -3   0    0.97    0.68
  13   3   0    0.29    2.05
  13   3   0    0.79    1.67
 -15  -3   0    0.32    0.72
 -15  -3   0   -0.27    0.44
 -15  -3   0    0.81    0.74
  15   3   0   -1.56    1.81
  15   3   0   -0.20    1.58
 -17  -3   0    1.13    0.66
 -17  -3   0   -0.07    0.76
  17   3   0    0.52    2.53
  17   3   0    5.49    3.69
 -19  -3   0    0.70    0.71
 -19  -3   0    0.95    0.99
  19   3   0   -1.96    3.39
  19   3   0    0.28    2.48
 -21  -3   0    0.85    1.05
 -21  -3   0    0.48    0.79
  21   3   0    0.64    3.10
 -23  -3   0   -0.64    0.77
 -23  -3   0    0.04    1.08
 -23  -3   0    1.26    1.31
 -25  -3   0   -0.54    1.09
 -25  -3   0   -0.69    0.91
 -25  -3   0    0.14    1.28
 -24   4   0   38.85    5.28
 -24   4   0   42.44    4.26
 -24   4   0   42.16    3.79
  22  -4   0   11.73    7.86
 -22   4   0   39.32    3.88
 -22   4   0   39.53    3.41
 -22   4   0   39.60    4.87
 -20   4   0   41.48    5.03
 -20   4   0   48.11    3.68
 -20   4   0   34.11    3.78
 -18   4   0   60.72    5.08
 -18   4   0   55.20    4.47
 -18   4   0   61.07    6.55
 -16   4   0   99.53    7.86
 -16   4   0   99.29   10.16
 -16   4   0  107.86    7.08
 -14   4   0  112.05    7.83
 -14   4   0  118.50    8.83
 -14   4   0  121.77   11.50
 -12   4   0  162.75   15.51
 -12   4   0  165.29   10.62
 -12   4   0  164.26   11.85
 -10   4   0   73.38    5.16
 -10   4   0   70.17    5.69
 -10   4   0   78.38    7.62
  -8   4   0   39.23    4.60
  -8   4   0   40.52    3.11
   6  -4   0   92.12    7.82
  -6   4   0   88.33    9.37
  -6   4   0   99.26    6.37
   4  -4   0  259.91   18.74
  -4   4   0  250.98   24.13
  -4   4   0  263.85   16.23
   2  -4   0  473.08   31.74
  -2   4   0  435.95   41.56
  -2   4   0  452.14   27.98
   0  -4   0  347.11   21.70
   0   4   0  291.33   19.10
   0   4   0  277.13   28.70
  -2  -4   0  439.13   26.22
  -2  -4   0  325.93   37.34
   2   4   0  418.90   23.57
   2   4   0  302.27   34.79
   4   4   0  112.90   13.44
   4   4   0  119.28   12.85
  -6  -4   0  104.45    7.73
  -6  -4   0  106.05   11.13
  -6  -4   0   94.23    6.59
  -8  -4   0   45.41    4.04
  -8  -4   0   50.06    5.59
  -8  -4   0   45.20    3.38
 -10  -4   0   80.91    8.41
 -10  -4   0   81.53    6.31
 -10  -4   0   78.13    5.41
 -12  -4   0  174.43   11.40
 -12  -4   0  172.81   12.93
 -12  -4   0  188.84   17.70
 -14  -4   0  137.89    9.88
 -14  -4   0  132.58   13.20
 -14  -4   0  128.95    8.67
 -16  -4   0  112.13    8.27
 -16  -4   0  100.65    7.18
 -16  -4   0  109.90   10.84
 -18  -4   0   68.66    5.62
 -18  -4   0   66.81    4.89
 -20  -4   0   43.56    3.52
 -20  -4   0   43.57    4.03
 -22  -4   0   53.63    4.14
 -22  -4   0   48.40    4.67
 -24  -4   0   51.29    4.88
 -24  -4   0   53.09    4.32
  23  -5   0    3.61    6.86
 -23   5   0    0.41    1.67
 -23   5   0    0.62    1.32
 -23   5   0   -0.13    1.11
  21  -5   0   -2.44    5.94
 -21   5   0    0.09    1.55
 -21   5   0    0.89    1.05
 -21   5   0   -0.48    0.93
  19  -5   0    5.62    6.06
 -19   5   0   -0.63    0.94
 -19   5   0    1.92    1.66
 -19   5   0   -0.15    1.04
  17  -5   0    0.98    4.91
 -17   5   0    0.19    1.35
 -17   5   0    0.70    0.88
 -17   5   0    0.39    0.92
  15  -5   0   -1.50    3.76
 -15   5   0    1.13    0.92
 -15   5   0    1.07    1.31
 -15   5   0   -1.25    0.67
  13  -5   0   -0.62    3.65
 -13   5   0    0.71    0.82
 -13   5   0    0.45    1.24
  11  -5   0   -0.41    1.59
  11  -5   0    1.58    3.53
 -11   5   0    0.41    1.13
 -11   5   0    0.20    0.73
   9  -5   0    8.49    2.39
   9  -5   0    7.43    4.57
  -9   5   0    9.34    1.58
  -9   5   0    7.73    2.19
   7  -5   0    0.67    2.85
   7  -5   0   -0.14    1.19
  -7   5   0    0.23    0.71
  -7   5   0    1.29    1.51
   5  -5   0    3.14    1.36
   5  -5   0   -0.77    2.68
  -5   5   0    2.60    0.99
  -5   5   0    0.39    1.25
   3  -5   0    2.45    2.73
   3  -5   0    1.28    1.10
  -3   5   0    0.03    1.46
  -3   5   0    1.12    0.86
   1  -5   0    0.40    0.95
   1  -5   0    0.24    2.47
  -1   5   0    1.27    2.01
  -1   5   0    2.31    0.91
  -1  -5   0    0.98    0.97
  -1  -5   0    0.66    2.39
   1   5   0    0.62    0.84
   1   5   0    0.80    1.99
  -3  -5   0    2.75    1.21
  -3  -5   0    1.40    2.22
   3   5   0    0.40    0.99
   3   5   0   -0.33    2.03
  -5  -5   0    3.09    2.43
  -5  -5   0    3.81    1.26
   5   5   0    1.82    2.44
   5   5   0    1.27    1.22
  -7  -5   0    0.09    1.91
  -7  -5   0   -0.74    0.70
  -7  -5   0    0.54    0.63
   7   5   0    0.13    2.41
  -9  -5   0    9.89    1.82
  -9  -5   0   10.53    1.39
  -9  -5   0   11.26    2.57
   9   5   0    1.92    2.95
 -11  -5   0   -0.14    0.48
 -11  -5   0    0.23    0.95
 -11  -5   0    1.18    1.23
  11   5   0   -1.37    2.27
 -13  -5   0   -0.43    0.55
 -13  -5   0    1.18    0.94
 -13  -5   0    0.14    0.98
  13   5   0   -1.23    2.72
 -15  -5   0    0.40    0.66
 -15  -5   0    0.10    1.05
  15   5   0   -0.10    2.87
 -17  -5   0   -0.80    0.64
 -17  -5   0   -0.84    1.00
  17   5   0   -0.79    2.89
 -19  -5   0    0.17    1.19
 -19  -5   0   -0.65    0.65
  19   5   0   -1.80    3.12
 -21  -5   0   -0.27    1.10
 -21  -5   0   -0.25    0.82
  21   5   0    2.22    4.52
 -23  -5   0   -0.33    0.91
 -23  -5   0    1.93    1.46
  23   5   0   -2.49    3.66
  20  -6   0    8.71    9.13
 -20   6   0   36.32    3.78
 -20   6   0   30.78    5.42
  18  -6   0   28.07    5.12
  18  -6   0    9.47    7.96
 -18   6   0   33.35    5.30
  16  -6   0   19.37    8.56
  16  -6   0   35.32    5.53
 -16   6   0   32.06    3.38
 -16   6   0   33.22    5.34
  14  -6   0   49.90    6.36
 -14   6   0   46.20    6.23
 -14   6   0   47.85    4.12
  12  -6   0   22.26    8.45
  12  -6   0   50.44    5.96
 -12   6   0   42.92    3.71
 -12   6   0   42.16    5.71
  10  -6   0  120.98   10.61
 -10   6   0  124.76   13.10
 -10   6   0  125.96    8.69
   8  -6   0  147.67   12.02
  -8   6   0  136.39   15.02
  -8   6   0  154.94   10.05
   6  -6   0  107.30    8.51
  -6   6   0   95.95    6.82
  -6   6   0   80.36   10.34
   4  -6   0   38.50    9.10
   4  -6   0   62.73    5.54
  -4   6   0   44.38    7.51
  -4   6   0   61.82    4.59
   2  -6   0   37.28    4.21
   2  -6   0   19.55    6.42
  -2   6   0   31.06    5.89
  -2   6   0   37.79    3.29
   0  -6   0   26.95    6.82
   0  -6   0   45.80    4.20
   0   6   0   22.12    5.68
   0   6   0   42.21    3.63
  -2  -6   0   47.64    4.06
  -2  -6   0   30.61    6.70
   2   6   0   19.71    5.66
   2   6   0   35.86    3.91
  -4  -6   0   74.07    5.84
  -4  -6   0   65.85    9.03
   4   6   0   49.89    5.22
  -6  -6   0  115.16    9.52
  -6  -6   0  127.60    8.21
  -6  -6   0  116.55   13.99
  -8  -6   0  191.38   19.43
  -8  -6   0  171.29   13.65
  -8  -6   0  184.70   11.91
 -10  -6   0  146.81   11.85
 -10  -6   0  157.08   10.28
 -10  -6   0  161.50   16.41
 -12  -6   0   66.88    5.83
 -12  -6   0   63.55    4.83
 -14  -6   0   56.66    4.37
 -14  -6   0   56.13    5.15
 -16  -6   0   35.25    3.17
 -16  -6   0   36.86    3.91
 -18  -6   0   39.39    3.49
 -18  -6   0   40.73    4.22
 -20  -6   0   37.80    3.46
 -20  -6   0   38.56    4.39
  17  -7   0   -0.45    5.54
 -17   7   0    2.57    1.50
  15  -7   0   -3.39    4.95
  15  -7   0    1.36    2.36
 -15   7   0    1.19    2.38
 -15   7   0    1.52    1.40
  13  -7   0   -0.70    5.25
  13  -7   0    3.11    2.22
 -13   7   0   -0.24    1.12
 -13   7   0    1.88    2.46
  11  -7   0    3.59    2.05
  11  -7   0   -3.23    4.67
 -11   7   0    5.40    3.00
 -11   7   0    0.59    1.20
   9  -7   0    0.55    1.86
   9  -7   0    3.16    4.53
  -9   7   0   -0.79    1.70
  -9   7   0    2.81    1.40
   7  -7   0    3.41    4.59
   7  -7   0    1.27    1.79
  -7   7   0    1.95    2.49
  -7   7   0    0.71    1.14
   5  -7   0    1.62    1.49
   5  -7   0    1.67    3.59
  -5   7   0   -0.16    2.14
  -5   7   0    1.08    1.32
   3  -7   0    2.56    1.61
   3  -7   0    4.73    4.63
  -3   7   0    1.03    1.14
  -3   7   0    3.56    2.77
   1  -7   0    2.23    1.45
   1  -7   0    2.49    3.99
  -1   7   0    1.85    3.18
  -1   7   0    2.29    1.37
  -1  -7   0   -0.01    1.12
  -1  -7   0   -0.26    3.49
   1   7   0   -1.31    1.17
   1   7   0    2.27    2.99
  -3  -7   0    0.89    3.58
  -3  -7   0    3.66    1.55
   3   7   0    0.05    1.49
   3   7   0    0.94    2.74
  -5  -7   0    2.46    1.52
  -5  -7   0    1.65    3.15
   5   7   0   -1.02    2.67
  -7  -7   0    1.04    3.12
  -7  -7   0    2.82    1.14
  -7  -7   0    2.33    1.43
   7   7   0   -1.85    3.20
  -9  -7   0    2.37    1.53
  -9  -7   0    3.42    1.08
   9   7   0    1.18    3.55
 -11  -7   0    2.42    0.98
 -11  -7   0   -0.07    1.26
  11   7   0   -0.55    3.17
 -13  -7   0   -0.96    1.30
 -13  -7   0    1.64    0.99
  13   7   0    1.41    3.60
 -15  -7   0    1.55    0.95
 -15  -7   0    0.48    1.61
  15   7   0    4.55    4.64
 -17  -7   0    0.25    1.01
  17   7   0    1.26    4.89
  10  -8   0   19.13    8.79
  10  -8   0   46.22    5.72
 -10   8   0   31.74    3.81
 -10   8   0   18.83    5.59
   8  -8   0   31.19    4.84
   8  -8   0   35.23    9.79
  -8   8   0   20.61    5.92
  -8   8   0   35.79    4.08
   6  -8   0   16.46    7.66
   6  -8   0   27.22    4.22
  -6   8   0   19.91    5.70
  -6   8   0   28.17    3.50
   4  -8   0   33.16    4.45
   4  -8   0   18.21    7.42
  -4   8   0   30.40    3.85
  -4   8   0   20.67    6.09
   2  -8   0   22.35    7.45
   2  -8   0   33.39    4.26
  -2   8   0   14.60    5.38
  -2   8   0   30.81    3.84
   0  -8   0   39.12    4.47
   0  -8   0   19.92    6.84
   0   8   0   12.83    5.35
   0   8   0   21.22    3.46
  -2  -8   0   40.75    8.09
   2   8   0   16.65    6.04
   2   8   0   28.30    4.02
  -4  -8   0   34.67    4.33
  -4  -8   0   43.70    7.96
   4   8   0   10.73    5.86
   4   8   0   21.97    3.82
  -6  -8   0   33.74    4.64
  -6  -8   0   41.28    3.66
  -8  -8   0   42.18    4.57
   8   8   0   10.80    5.71
 -10  -8   0   47.13    4.07
 -10  -8   0   43.64    5.37
  10   8  -1    3.10    4.91
 -10  -8   1    8.85    1.74
 -10  -8   1    9.22    2.50
   8   8  -1    3.51    4.56
  -8  -8   1    7.60    2.42
  -8  -8   1   10.62    1.93
   6   8  -1    4.94    4.53
  -6  -8   1    7.63    2.24
  -6  -8   1    7.91    1.67
   4   8  -1    4.42    4.17
   4   8  -1    4.22    2.09
  -4  -8   1   12.65    2.64
   2   8  -1   14.16    2.96
   2   8  -1    4.13    4.32
  -2  -8   1   11.06    5.18
  -2  -8   1   13.32    2.66
   0   8  -1    4.43    2.12
   0   8  -1    0.62    2.86
   0  -8   1    7.51    2.32
   0  -8   1    3.09    4.50
  -2   8  -1    6.81    2.05
  -2   8  -1    4.98    3.91
   2  -8   1    3.41    5.20
   2  -8   1    4.35    1.93
  -4   8  -1    6.41    2.03
  -4   8  -1    2.64    3.70
   4  -8   1    0.54    4.62
   4  -8   1    5.41    2.23
  -6   8  -1   -0.70    3.04
  -6   8  -1    4.12    1.74
   6  -8   1    0.85    5.19
   6  -8   1    1.24    1.64
  -8   8  -1    3.13    3.31
  -8   8  -1    3.54    1.63
   8  -8   1    2.00    2.05
   8  -8   1    2.08    5.47
 -10   8  -1    8.95    2.24
 -10   8  -1    7.46    4.08
  10  -8   1   14.33    3.58
  10  -8   1    3.30    6.25
  17   7  -1    0.49    4.35
 -17  -7   1    1.98    1.65
 -17  -7   1    3.30    1.19
  15   7  -1   -1.08    4.05
 -15  -7   1    4.20    1.78
 -15  -7   1    4.17    1.28
  13   7  -1    3.38    4.41
 -13  -7   1    3.94    1.25
 -13  -7   1    4.57    1.90
  11   7  -1    1.05    3.63
 -11  -7   1    8.33    1.55
 -11  -7   1    4.79    1.87
   9   7  -1   -1.20    2.75
  -9  -7   1   10.24    1.68
  -9  -7   1    3.98    1.68
   7   7  -1    1.12    3.64
  -7  -7   1    8.25    2.08
  -7  -7   1    6.06    1.34
  -7  -7   1   10.80    3.93
   5   7  -1    4.20    4.10
  -5  -7   1   10.71    4.24
  -5  -7   1   12.22    2.51
   3   7  -1    2.63    3.30
   3   7  -1   13.25    2.59
  -3  -7   1   12.36    4.81
  -3  -7   1   14.92    2.58
   1   7  -1    2.37    3.22
   1   7  -1    5.77    1.95
  -1  -7   1    2.77    3.78
  -1  -7   1    7.40    2.03
  -1   7  -1    1.38    2.64
  -1   7  -1    1.20    1.27
   1  -7   1    3.81    4.12
   1  -7   1    1.61    1.47
  -3   7  -1    4.49    1.63
  -3   7  -1    4.49    3.13
   3  -7   1    6.47    2.15
   3  -7   1    1.75    3.77
  -5   7  -1    7.58    1.77
  -5   7  -1    5.02    3.13
   5  -7   1    7.65    2.24
   5  -7   1    1.98    4.25
  -7   7  -1    2.71    2.88
  -7   7  -1    6.18    1.63
   7  -7   1    6.97    2.28
   7  -7   1    5.37    5.05
  -9   7  -1    3.39    2.85
  -9   7  -1    7.93    1.76
   9  -7   1    5.57    5.74
   9  -7   1   13.51    3.23
 -11   7  -1   15.85    4.29
 -11   7  -1   14.46    2.30
  11  -7   1    4.84    5.64
  11  -7   1   14.15    3.30
 -13   7  -1    7.69    3.31
 -13   7  -1    5.21    1.64
  13  -7   1    8.23    2.93
  13  -7   1    2.02    5.32
 -15   7  -1   10.15    2.17
 -15   7  -1    7.77    3.31
  15  -7   1    0.50    5.94
  15  -7   1    6.96    3.04
  20   6  -1   -0.88    4.33
 -20  -6   1    1.87    1.03
 -20  -6   1    2.18    1.54
  18   6  -1   -0.13    3.99
 -18  -6   1    6.70    1.93
 -18  -6   1    8.07    1.47
  16   6  -1    2.77    4.63
 -16  -6   1   11.26    2.18
 -16  -6   1    7.53    1.44
  14   6  -1    0.81    4.30
 -14  -6   1   10.50    1.56
 -14  -6   1   11.17    2.13
  12   6  -1    1.91    3.35
 -12  -6   1    1.36    0.79
 -12  -6   1    0.35    1.13
  10   6  -1    5.86    4.08
 -10  -6   1   15.57    1.86
 -10  -6   1   18.00    3.39
 -10  -6   1   14.31    2.42
  -8  -6   1   33.23    5.46
  -8  -6   1   30.46    2.74
  -8  -6   1   26.62    3.52
   6   6  -1    2.42    2.96
  -6  -6   1    3.40    1.45
  -6  -6   1    4.52    1.07
  -6  -6   1    0.73    2.64
   4   6  -1   -0.34    2.52
   4   6  -1    4.31    1.59
  -4  -6   1    2.31    1.33
  -4  -6   1    3.65    3.07
   2   6  -1    4.33    1.72
   2   6  -1    3.05    2.86
  -2  -6   1    2.84    1.37
  -2  -6   1    1.22    2.97
   0   6  -1    6.15    3.37
   0   6  -1    7.67    1.85
   0  -6   1    9.80    2.05
   0  -6   1    4.17    3.45
  -2   6  -1    3.94    2.87
  -2   6  -1    4.78    1.42
   2  -6   1    5.57    1.83
   2  -6   1    0.02    3.08
  -4   6  -1   12.21    2.00
  -4   6  -1   15.88    4.02
   4  -6   1    2.61    4.07
   4  -6   1   12.85    2.59
  -6   6  -1   10.34    1.81
  -6   6  -1    9.08    3.13
   6  -6   1    3.77    4.20
   6  -6   1   12.65    2.66
  -8   6  -1    5.09    2.41
  -8   6  -1    6.67    1.48
   8  -6   1   -0.88    3.31
   8  -6   1    5.14    2.22
 -10   6  -1   21.45    4.06
 -10   6  -1   15.21    2.21
  10  -6   1   18.26    3.49
  10  -6   1    9.03    5.59
 -12   6  -1    8.16    1.68
 -12   6  -1    6.65    2.57
  12  -6   1    3.95    5.01
  12  -6   1   10.47    2.92
 -14   6  -1    9.22    2.86
 -14   6  -1   10.49    1.82
  14  -6   1    9.80    3.05
  14  -6   1    2.84    4.96
 -16   6  -1    3.29    2.22
 -16   6  -1    2.44    1.16
  16  -6   1    1.32    5.23
  16  -6   1    1.79    2.12
 -18   6  -1    3.37    2.20
 -18   6  -1    2.12    1.20
  18  -6   1    0.95    5.74
 -20   6  -1    2.75    1.51
 -20   6  -1    1.45    1.38
  20  -6   1    0.72    6.50
  23   5  -1   -1.11    4.40
 -23  -5   1   -0.48    0.94
 -23  -5   1    1.85    1.48
  21   5  -1    3.02    4.09
 -21  -5   1   -0.21    1.22
 -21  -5   1   -0.06    0.79
  19   5  -1   -1.05    3.74
 -19  -5   1   -0.30    0.69
 -19  -5   1    0.12    1.12
  17   5  -1    1.41    3.46
 -17  -5   1    0.48    1.05
 -17  -5   1    0.41    0.67
  15   5  -1    1.94    3.68
 -15  -5   1    2.07    0.81
 -15  -5   1    2.49    1.23
  13   5  -1   -0.62    3.01
 -13  -5   1    2.72    1.11
 -13  -5   1    2.40    0.83
 -13  -5   1    2.30    1.20
  11   5  -1    3.16    3.47
 -11  -5   1    5.97    1.56
 -11  -5   1    7.66    1.72
 -11  -5   1    7.32    1.17
  -9  -5   1   84.20    9.11
  -9  -5   1   81.20    5.72
  -9  -5   1   84.39    6.77
   7   5  -1   16.92    6.03
  -7  -5   1   34.46    3.51
  -7  -5   1   37.13    2.85
  -7  -5   1   40.76    5.43
   5   5  -1    6.72    1.75
   5   5  -1    2.25    2.63
  -5  -5   1    8.66    3.07
  -5  -5   1    9.20    1.71
   3   5  -1    4.09    1.41
   3   5  -1    1.09    2.34
  -3  -5   1    3.07    2.60
  -3  -5   1    5.27    1.39
   1   5  -1    7.31    1.53
   1   5  -1    1.23    2.16
  -1  -5   1    5.10    2.95
  -1  -5   1    5.82    1.53
  -1   5  -1    7.76    3.02
  -1   5  -1    9.86    1.58
   1  -5   1    4.65    3.32
   1  -5   1    9.09    1.88
  -3   5  -1    7.37    2.62
  -3   5  -1    4.58    1.23
   3  -5   1    5.91    1.70
   3  -5   1    4.72    3.35
  -5   5  -1    4.62    1.13
  -5   5  -1    4.23    2.05
   5  -5   1    6.06    1.89
   5  -5   1    2.72    3.30
  -7   5  -1   -0.22    1.34
  -7   5  -1    0.43    0.75
   7  -5   1   -0.35    2.88
   7  -5   1   -0.02    1.31
  -9   5  -1   22.62    3.57
  -9   5  -1   18.16    2.11
   9  -5   1   18.67    3.29
   9  -5   1    3.81    4.18
 -11   5  -1   28.94    2.68
 -11   5  -1   29.51    4.10
 -13   5  -1    3.31    1.18
 -13   5  -1    4.43    1.82
 -13   5  -1    4.82    1.19
  13  -5   1   -0.98    3.35
 -15   5  -1    4.10    1.17
 -15   5  -1    6.32    1.99
 -15   5  -1    3.73    1.29
  15  -5   1    3.13    4.53
 -17   5  -1    3.58    1.73
 -17   5  -1    3.63    1.14
 -17   5  -1    3.37    1.24
  17  -5   1    2.81    5.41
 -19   5  -1    3.16    1.36
 -19   5  -1    3.02    1.24
 -19   5  -1    4.11    1.97
  19  -5   1    0.83    5.09
 -21   5  -1   -0.13    1.22
 -21   5  -1    1.35    1.72
 -21   5  -1    1.28    1.02
  21  -5   1    7.89    7.32
 -24  -4   1    2.23    1.54
 -24  -4   1    2.61    1.19
 -24  -4   1    3.61    1.57
  22   4  -1   -0.72    3.59
 -22  -4   1    1.78    0.95
 -22  -4   1    5.19    1.50
  20   4  -1    0.47    3.40
 -20  -4   1    0.87    0.77
 -20  -4   1    1.89    1.20
  18   4  -1   -1.57    2.75
 -18  -4   1    0.37    0.59
 -18  -4   1   -0.02    0.92
  16   4  -1    0.90    3.19
 -16  -4   1    3.43    0.85
 -16  -4   1    3.05    0.98
 -16  -4   1    2.77    1.07
  14   4  -1   -0.12    2.22
 -14  -4   1    5.16    1.06
 -14  -4   1    5.07    0.96
 -14  -4   1    3.84    1.09
  12   4  -1    3.14    2.44
  12   4  -1    0.16    2.39
 -12  -4   1    9.45    1.19
 -12  -4   1    8.15    1.32
 -12  -4   1    7.14    1.34
  10   4  -1    2.60    2.91
  10   4  -1    2.13    2.35
 -10  -4   1    4.50    1.22
 -10  -4   1    4.95    0.87
 -10  -4   1    4.48    1.11
   8   4  -1    4.30    2.77
   8   4  -1    2.83    2.48
  -8  -4   1    8.55    1.09
  -8  -4   1    7.74    1.82
  -8  -4   1    8.71    1.53
   6   4  -1    5.38    3.48
   6   4  -1    6.27    3.39
  -6  -4   1   17.62    2.16
  -6  -4   1   17.17    1.47
  -6  -4   1   15.80    3.04
   4   4  -1    2.71    2.40
   4   4  -1    7.49    1.61
   4   4  -1    5.81    3.50
  -4  -4   1    8.88    2.67
  -4  -4   1   10.19    1.60
   2   4  -1    9.43    4.78
   2   4  -1   26.41    5.09
  -2  -4   1   23.55    4.65
  -2  -4   1   37.67    3.02
   0   4  -1    9.58    2.94
   0   4  -1   13.59    1.68
   0  -4   1   12.18    1.94
   0  -4   1    5.43    2.94
  -2   4  -1    5.80    2.22
  -2   4  -1    8.15    1.26
   2  -4   1    7.61    1.71
   2  -4   1    4.20    2.83
  -4   4  -1   10.12    1.35
  -4   4  -1    8.53    2.31
   4  -4   1    4.00    2.90
   4  -4   1    9.44    1.96
  -6   4  -1    8.53    2.05
  -6   4  -1    8.78    1.32
   6  -4   1    5.80    3.42
   6  -4   1   10.16    2.27
  -8   4  -1    2.19    0.75
  -8   4  -1    0.79    0.69
  -8   4  -1    1.97    1.14
   8  -4   1    0.55    2.68
 -10   4  -1    0.27    0.69
 -10   4  -1    1.23    0.67
 -10   4  -1    0.18    0.93
  10  -4   1    1.24    2.87
 -12   4  -1    4.49    0.99
 -12   4  -1    3.79    1.05
 -12   4  -1    4.34    1.39
  12  -4   1   -0.26    2.73
 -14   4  -1    1.61    0.78
 -14   4  -1    2.41    1.00
 -14   4  -1    2.75    1.28
  14  -4   1   -1.66    3.01
 -16   4  -1    4.44    1.53
 -16   4  -1    5.51    1.37
 -16   4  -1    5.42    1.17
  16  -4   1    4.24    4.53
 -18   4  -1    9.40    2.09
 -18   4  -1    6.86    1.34
 -18   4  -1    8.31    1.66
  18  -4   1   -1.74    4.12
 -20   4  -1    7.57    1.48
 -20   4  -1    4.60    1.51
 -20   4  -1    6.15    1.99
  20  -4   1    3.58    5.77
 -22   4  -1    4.36    1.28
 -22   4  -1    4.22    1.87
 -22   4  -1    0.91    1.20
  22  -4   1    1.31    5.78
 -24   4  -1    0.52    1.50
 -24   4  -1    1.88    1.18
 -24   4  -1   -0.14    1.27
  24  -4   1    1.50    6.72
 -25  -3   1    1.46    1.22
 -25  -3   1    2.53    1.44
 -25  -3   1    2.22    1.07
 -23  -3   1    5.25    1.56
 -23  -3   1    3.14    1.09
 -23  -3   1    4.99    1.66
 -21  -3   1   15.92    2.27
 -21  -3   1   16.10    1.94
  19   3  -1    1.13    2.70
 -19  -3   1    4.55    0.99
 -19  -3   1    4.20    1.21
  17   3  -1    3.30    2.87
  17   3  -1   -0.93    2.56
 -17  -3   1    1.86    0.94
 -17  -3   1    3.85    0.90
  15   3  -1    2.95    2.41
  15   3  -1    0.34    2.31
  15   3  -1    2.53    1.73
 -15  -3   1    2.20    0.66
 -15  -3   1    2.20    0.95
  13   3  -1   -0.38    2.15
  13   3  -1    0.34    1.38
 -13  -3   1    0.47    0.68
 -13  -3   1    0.62    0.44
 -13  -3   1    0.21    0.55
  11   3  -1   -0.57    1.69
  11   3  -1   -0.55    1.37
 -11  -3   1    0.32    0.41
 -11  -3   1    0.46    0.52
 -11  -3   1    0.75    0.66
   9   3  -1    6.35    2.02
   9   3  -1    1.20    2.14
  -9  -3   1    9.30    1.05
  -9  -3   1    8.89    1.31
  -9  -3   1   10.62    1.41
  -7  -3   1   22.96    2.31
  -7  -3   1   23.27    2.95
  -7  -3   1   24.69    1.87
   5   3  -1    9.15    3.43
  -5  -3   1   22.27    2.15
  -5  -3   1   18.52    3.11
  -5  -3   1   22.25    1.65
   3   3  -1   61.13    4.53
   3   3  -1   48.71    3.99
  -3  -3   1   38.64    6.10
  -3  -3   1   53.42    6.64
  -3  -3   1   59.16    4.30
   1   3  -1    1.81    0.81
   1   3  -1    2.34    2.52
   1   3  -1    3.21    1.14
   1   3  -1    2.48    1.88
  -1  -3   1    2.74    0.94
  -1  -3   1    1.67    1.83
  -1  -3   1    5.40    2.07
  -1   3  -1   37.22    4.90
  -1   3  -1   35.48    2.95
   1  -3   1   41.27    3.66
   1  -3   1   47.17    4.70
  -3   3  -1   -1.49    2.70
  -3   3  -1    1.07    0.58
  -3   3  -1    0.37    0.97
   3  -3   1   -0.50    1.63
   3  -3   1   -0.39    0.79
   3  -3   1    0.16    0.66
  -5   3  -1    2.27    1.04
  -5   3  -1    1.74    0.66
  -5   3  -1    2.10    0.67
   5  -3   1    2.35    0.81
   5  -3   1   -0.10    2.13
  -7   3  -1   14.76    2.14
  -7   3  -1   13.77    1.65
  -7   3  -1   14.63    1.48
   7  -3   1   12.54    1.71
  -9   3  -1   41.21    4.45
  -9   3  -1   45.53    3.55
  -9   3  -1   42.73    3.13
 -11   3  -1   27.95    2.57
 -11   3  -1   29.22    3.17
 -11   3  -1   25.06    2.19
 -13   3  -1    6.54    1.05
 -13   3  -1    6.60    1.43
 -13   3  -1    5.78    1.20
  13  -3   1    1.20    3.32
 -15   3  -1    5.36    1.41
 -15   3  -1    5.59    1.07
 -15   3  -1    8.04    1.43
  15  -3   1    2.20    3.82
 -17   3  -1    2.05    0.82
 -17   3  -1    2.80    1.11
 -17   3  -1    4.14    1.29
  17  -3   1    3.57    4.08
 -19   3  -1    0.24    0.64
 -19   3  -1   -0.48    0.79
 -19   3  -1   -0.17    0.87
  19  -3   1    1.68    4.07
 -21   3  -1    0.59    1.04
 -21   3  -1    0.24    1.12
 -21   3  -1    0.06    0.77
  21  -3   1    0.77    4.89
 -23   3  -1    0.58    1.16
 -23   3  -1    0.41    0.83
 -23   3  -1    1.83    1.21
  23  -3   1    0.62    5.30
 -25   3  -1    0.59    1.35
 -25   3  -1    0.03    0.88
 -25   3  -1   -0.42    1.10
  25  -3   1    1.32    6.14
 -26  -2   1   -0.33    1.04
 -26  -2   1    1.78    1.28
 -26  -2   1   -0.01    0.87
 -24  -2   1    0.98    1.04
 -24  -2   1    0.57    0.84
 -24  -2   1    0.43    0.93
 -22  -2   1   -0.03    0.64
 -22  -2   1   -0.56    0.70
 -22  -2   1    0.71    0.90
  20   2  -1   -1.27    2.81
 -20  -2   1    0.43    0.81
 -20  -2   1    1.24    0.77
 -20  -2   1    1.25    0.98
  18   2  -1    2.45    3.00
 -18  -2   1    4.84    1.18
 -18  -2   1    7.10    1.12
 -18  -2   1    4.42    1.31
  16   2  -1    0.90    1.89
  16   2  -1    0.29    2.31
  16   2  -1    0.82    1.12
 -16  -2   1    1.57    0.77
 -16  -2   1    1.68    0.64
  14   2  -1    1.18    0.99
  14   2  -1    1.59    1.86
  14   2  -1   -0.39    2.06
 -14  -2   1    1.01    0.48
 -14  -2   1    0.56    0.61
  12   2  -1   21.20    2.66
 -12  -2   1   20.85    1.72
 -12  -2   1   20.78    1.98
  10   2  -1    0.57    1.57
  10   2  -1    1.86    0.89
  10   2  -1    3.03    0.85
 -10  -2   1    3.28    0.75
 -10  -2   1    3.11    0.68
 -10  -2   1    3.05    0.58
   8   2  -1    4.93    1.24
   8   2  -1    4.51    0.91
  -8  -2   1    3.99    0.63
  -8  -2   1    4.78    0.85
  -8  -2   1    4.75    0.76
   6   2  -1    8.24    0.88
   6   2  -1    7.93    1.14
   6   2  -1    7.72    1.60
  -6  -2   1    8.81    1.23
  -6  -2   1    3.06    1.85
  -6  -2   1    9.48    1.12
  -6  -2   1   10.60    0.88
   4   2  -1   20.51    1.98
  -4  -2   1   21.05    1.60
  -4  -2   1   23.48    2.00
  -4  -2   1   27.48    2.38
  -4  -2   1   20.30    2.78
   2   2  -1    0.48    1.58
   2   2  -1    0.67    1.38
   2   2  -1    2.68    0.81
   2   2  -1    1.12    0.67
  -2  -2   1    1.80    1.67
  -2  -2   1    3.13    0.72
  -2  -2   1    2.44    0.70
  -2  -2   1    1.64    1.18
   0   2  -1    0.46    1.70
   0   2  -1   -0.91    0.85
   0   2  -1   -0.19    0.43
   0  -2   1    0.49    1.44
   0  -2   1    0.32    0.40
   0  -2   1    0.32    1.01
   0  -2   1    0.15    0.44
   0  -2   1   -0.28    0.60
  -2   2  -1   37.34    4.27
  -2   2  -1   39.36    3.11
  -2   2  -1   38.47    2.81
   2  -2   1   44.92    4.15
   2  -2   1   42.35    2.80
   2  -2   1   44.68    3.15
  -4   2  -1    9.05    1.03
  -4   2  -1    1.79    2.35
  -4   2  -1    8.04    0.87
  -4   2  -1    7.63    1.24
   4  -2   1    7.60    0.94
   4  -2   1    8.37    1.11
   4  -2   1    0.97    2.09
   4  -2   1    9.05    0.87
  -6   2  -1    0.64    0.49
  -6   2  -1    1.40    2.12
  -6   2  -1   -0.16    0.40
  -6   2  -1    1.16    0.43
   6  -2   1    0.12    0.34
   6  -2   1   -0.34    0.30
   6  -2   1    0.58    1.84
   6  -2   1    1.48    0.52
  -8   2  -1    8.37    1.19
  -8   2  -1    9.72    1.04
  -8   2  -1   10.53    1.36
   8  -2   1   11.99    1.29
   8  -2   1    0.80    2.50
 -10   2  -1   10.57    1.31
 -10   2  -1   10.26    1.37
 -10   2  -1    8.24    1.02
  10  -2   1    9.48    1.30
  10  -2   1    5.07    3.29
 -12   2  -1    2.48    0.64
 -12   2  -1    1.32    0.64
 -12   2  -1    1.23    0.66
  12  -2   1    1.54    2.79
 -14   2  -1    0.75    0.64
 -14   2  -1    0.60    0.71
 -14   2  -1    0.98    0.56
  14  -2   1   -0.01    2.96
 -16   2  -1    4.00    1.10
 -16   2  -1    4.80    1.16
 -16   2  -1    4.76    0.94
  16  -2   1    1.62    3.58
 -18   2  -1    2.86    1.10
 -18   2  -1    2.33    0.85
 -18   2  -1    2.23    0.99
  18  -2   1    2.48    3.90
 -20   2  -1    0.26    0.64
 -20   2  -1    0.85    0.89
 -20   2  -1    1.01    0.88
  20  -2   1   -1.15    3.65
 -22   2  -1    0.67    0.98
 -22   2  -1    1.04    0.75
 -22   2  -1   -0.23    0.83
  22  -2   1    1.58    4.31
 -24   2  -1    1.41    0.92
 -24   2  -1    1.87    1.20
 -24   2  -1    1.53    1.22
  24  -2   1   -2.04    4.91
 -26   2  -1    0.88    0.94
 -26   2  -1   -0.89    1.01
 -26   2  -1   -0.21    1.04
  26  -2   1   -1.76    6.00
 -27  -1   1   -0.87    0.63
 -27  -1   1    0.97    1.04
 -27  -1   1   -0.25    0.99
 -25  -1   1    1.88    1.10
 -25  -1   1    3.31    1.21
 -25  -1   1    3.83    1.05
  23   1  -1    2.44    4.11
 -23  -1   1   -0.05    0.77
 -23  -1   1   -0.05    0.69
 -23  -1   1   -0.13    0.76
  21   1  -1   -0.44    3.10
 -21  -1   1   -0.09    0.74
 -21  -1   1   -0.49    0.63
 -21  -1   1   -0.67    0.50
  19   1  -1    3.58    3.93
 -19  -1   1   14.33    1.68
 -19  -1   1   19.06    2.35
 -19  -1   1   19.77    2.12
  17   1  -1    3.13    2.89
 -17  -1   1    7.41    1.07
 -17  -1   1    8.13    1.29
 -17  -1   1    7.55    1.56
  15   1  -1   -1.06    1.88
  15   1  -1    0.98    0.83
 -15  -1   1   -0.47    0.49
 -15  -1   1    0.11    0.52
 -15  -1   1    0.41    0.46
  13   1  -1    9.45    1.61
  13   1  -1    3.20    2.36
 -13  -1   1   13.11    1.80
 -13  -1   1   11.39    1.33
 -13  -1   1    9.71    1.12
  11   1  -1   74.45    5.48
  11   1  -1   70.92    7.50
 -11  -1   1   76.78    5.45
 -11  -1   1   77.30    4.87
   9   1  -1    3.66    0.76
   9   1  -1    5.44    0.76
   9   1  -1    0.12    1.04
   9   1  -1   -0.10    1.32
  -9  -1   1    3.22    0.62
  -9  -1   1    3.96    0.56
  -9  -1   1    1.62    1.41
   7   1  -1    7.18    0.70
   7   1  -1    8.01    0.85
   7   1  -1    6.79    0.91
   7   1  -1    2.35    1.49
  -7  -1   1    5.66    0.63
  -7  -1   1    6.68    0.76
  -7  -1   1    1.19    1.41
   5   1  -1   -0.43    0.84
   5   1  -1    0.49    0.33
   5   1  -1    0.15    0.37
   5   1  -1    0.36    0.23
  -5  -1   1    1.67    1.11
  -5  -1   1    0.70    0.26
  -5  -1   1    0.49    0.36
  -5  -1   1    0.37    0.28
   3   1  -1   29.17    1.91
   3   1  -1   27.62    2.21
  -3  -1   1   29.46    1.91
  -3  -1   1   30.05    2.92
  -3  -1   1   28.34    2.20
   1   1  -1    0.88    0.48
   1   1  -1   -0.03    0.82
   1   1  -1    0.14    0.82
   1   1  -1    0.01    0.45
  -1  -1   1   -0.30    0.60
  -1  -1   1    0.05    0.33
  -1  -1   1   -0.07    0.80
  -1  -1   1    0.47    0.35
  -1   1  -1   46.00    3.28
  -1   1  -1   46.95    4.44
  -1   1  -1   43.64    2.94
   1  -1   1   45.55    3.28
   1  -1   1   48.46    4.33
   1  -1   1   45.96    2.93
  -3   1  -1   47.79    3.48
  -3   1  -1   50.85    3.09
  -3   1  -1   48.06    4.44
   3  -1   1   49.24    4.41
   3  -1   1   46.27    3.47
   3  -1   1   47.49    3.07
  -5   1  -1    3.71    2.01
  -5   1  -1    2.41    0.42
  -5   1  -1    2.32    0.52
  -5   1  -1    2.59    0.49
   5  -1   1    3.41    0.52
   5  -1   1    3.28    0.59
   5  -1   1    3.32    0.45
   5  -1   1    1.00    1.56
  -7   1  -1    3.64    0.54
  -7   1  -1    3.67    0.66
  -7   1  -1    3.54    0.63
  -7   1  -1    2.26    2.15
   7  -1   1    2.75    0.46
   7  -1   1    4.36    0.68
   7  -1   1    3.27    0.61
   7  -1   1    1.73    1.90
  -9   1  -1   11.82    1.04
  -9   1  -1    9.42    1.28
  -9   1  -1    9.17    1.22
   9  -1   1    3.61    2.64
   9  -1   1   13.63    1.39
 -11   1  -1    2.81    0.71
 -11   1  -1    2.34    0.56
 -11   1  -1    2.64    0.73
  11  -1   1    2.71    0.72
  11  -1   1    1.01    2.39
 -13   1  -1    5.08    0.83
 -13   1  -1    6.10    1.11
 -13   1  -1    6.22    1.05
  13  -1   1    1.43    2.62
 -15   1  -1    7.85    1.25
 -15   1  -1    7.15    1.03
 -15   1  -1    8.09    1.38
  15  -1   1    0.31    2.92
 -17   1  -1    3.19    0.80
 -17   1  -1    5.75    1.21
 -17   1  -1    3.99    1.07
  17  -1   1    2.72    3.62
 -19   1  -1   10.67    1.84
 -19   1  -1    9.10    1.57
 -19   1  -1   11.22    1.40
  19  -1   1    6.48    4.55
 -21   1  -1    0.16    0.73
 -21   1  -1   -0.15    0.59
 -21   1  -1   -0.57    0.66
  21  -1   1   -1.09    3.67
 -23   1  -1    3.91    1.20
 -23   1  -1    2.42    1.14
 -23   1  -1    2.85    0.95
  23  -1   1    1.56    4.65
 -25   1  -1    1.56    0.91
 -25   1  -1    1.39    1.06
 -25   1  -1    1.38    1.05
  25  -1   1    1.42    5.53
 -27   1  -1    2.71    1.34
 -27   1  -1    1.03    1.17
 -27   1  -1    3.07    1.14
  27  -1   1   -0.03    5.95
 -28   0   1   -0.39    0.94
 -28   0   1   -0.95    0.76
 -28   0   1   -0.04    1.07
  26   0  -1    0.12    4.91
 -26   0   1   -0.11    0.70
 -26   0   1   -0.45    0.91
 -26   0   1    0.42    0.96
  24   0  -1    0.62    4.50
 -24   0   1   -0.09    0.79
 -24   0   1    0.29    0.89
 -24   0   1    0.22    0.64
  22   0  -1   -0.35    3.94
 -22   0   1    0.02    0.69
 -22   0   1   -0.26    0.75
 -22   0   1   -0.41    0.54
  20   0  -1    2.61    3.60
 -20   0   1    0.60    0.71
 -20   0   1   -0.02    0.60
 -20   0   1   -0.16    0.50
  18   0  -1    0.84    3.07
 -18   0   1   -0.08    0.61
 -18   0   1   -0.19    0.45
 -18   0   1   -0.91    0.54
  16   0  -1   -0.57    2.51
 -16   0   1    0.69    0.54
 -16   0   1   -0.06    0.43
 -16   0   1   -0.58    0.49
  14   0  -1    0.82    2.27
 -14   0   1    0.15    0.50
 -14   0   1   -0.19    0.51
 -14   0   1   -0.15    0.37
  12   0  -1   -0.21    0.61
  12   0  -1   -0.21    0.52
  12   0  -1    1.43    2.21
 -12   0   1    0.29    0.49
 -12   0   1   -0.41    0.34
 -12   0   1    0.16    0.47
  10   0  -1    1.75    2.03
  10   0  -1    0.14    0.44
 -10   0   1    0.00    0.39
 -10   0   1    0.50    1.32
 -10   0   1    0.29    0.36
 -10   0   1   -0.24    0.41
 -10   0   1   -0.57    1.52
   8   0  -1    0.07    0.30
   8   0  -1    0.82    1.67
   8   0  -1   -0.24    0.35
  -8   0   1   -0.13    0.29
  -8   0   1   -0.22    1.04
  -8   0   1    0.28    0.37
  -8   0   1   -0.49    1.40
  -8   0   1    0.36    0.36
   6   0  -1   -0.07    0.34
   6   0  -1   -0.19    0.25
   6   0  -1   -0.18    1.36
   6   0  -1    0.09    0.32
  -6   0   1   -0.25    1.15
  -6   0   1   -0.14    0.28
  -6   0   1    0.10    0.33
  -6   0   1    0.07    0.32
   4   0  -1   -0.28    1.03
   4   0  -1    0.13    0.26
   4   0  -1    0.30    0.25
   4   0  -1   -0.26    0.28
  -4   0   1   -0.01    0.88
  -4   0   1   -0.15    0.24
  -4   0   1   -0.07    0.21
  -4   0   1    0.01    0.25
   2   0  -1   -0.18    0.06
   2   0  -1   -0.12    0.10
   2   0  -1    0.38    0.54
   2   0  -1   -0.21    0.07
  -2   0   1   -0.18    0.05
  -2   0   1   -0.19    0.07
  -2   0   1   -0.11    0.04
  -2   0   1   -0.01    0.31
   0   0  -1    0.03    0.08
   0   0  -1    0.00    0.04
   0   0  -1   -0.01    0.04
   0   0   1   -0.02    0.03
   0   0   1   -0.16    0.13
   0   0   1   -0.02    0.04
  -2   0  -1   -0.14    0.30
  -2   0  -1   -0.20    0.16
  -2   0  -1   -0.07    0.17
  -2   0  -1   -0.13    0.10
   2   0   1   -0.20    0.14
   2   0   1   -0.11    0.22
   2   0   1   -0.14    0.25
   2   0   1   -0.14    0.08
  -4   0  -1    0.78    0.29
  -4   0  -1    0.02    0.40
  -4   0  -1   -0.26    0.42
  -4   0  -1   -0.04    0.66
   4   0   1   -0.28    0.37
   4   0   1    0.01    0.42
   4   0   1   -0.04    0.22
   4   0   1    0.32    0.61
  -6   0  -1    0.29    0.87
  -6   0  -1    0.18    0.42
  -6   0  -1    0.30    0.29
  -6   0  -1   -0.16    0.42
   6   0   1   -0.11    0.48
   6   0   1   -0.13    0.38
   6   0   1    0.19    0.27
  -8   0  -1    0.51    0.46
  -8   0  -1   -0.06    0.29
  -8   0  -1   -0.79    0.96
  -8   0  -1    0.46    0.37
   8   0   1    0.09    0.43
   8   0   1   -1.32    1.39
   8   0   1    0.48    0.31
   8   0   1    0.05    0.55
 -10   0  -1    0.35    0.55
 -10   0  -1   -0.10    0.35
 -10   0  -1    0.28    1.43
 -10   0  -1   -0.41    0.31
  10   0   1    0.15    0.68
  10   0   1   -0.57    1.79
 -12   0  -1    0.27    0.52
 -12   0  -1    0.20    0.46
 -12   0  -1    0.95    0.46
  12   0   1   -1.12    2.11
 -14   0  -1   -0.03    0.42
 -14   0  -1   -0.73    0.54
 -14   0  -1   -0.25    0.39
  14   0   1   -0.36    2.30
 -16   0  -1    0.38    0.55
 -16   0  -1   -0.09    0.44
 -16   0  -1    0.24    0.52
  16   0   1   -0.53    2.90
 -18   0  -1   -0.17    0.54
 -18   0  -1    0.42    0.69
 -18   0  -1    0.34    0.51
  18   0   1   -0.10    3.19
 -20   0  -1   -1.07    0.60
 -20   0  -1   -0.29    0.65
 -20   0  -1    0.94    0.68
  20   0   1    0.78    3.36
 -22   0  -1   -0.64    0.55
 -22   0  -1    0.41    0.86
 -22   0  -1   -0.11    0.59
  22   0   1    1.81    4.29
 -24   0  -1    0.53    0.71
 -24   0  -1    0.65    0.89
 -24   0  -1    0.50    0.94
  24   0   1   -1.50    3.97
 -26   0  -1   -0.03    0.89
 -26   0  -1   -0.30    0.76
 -26   0  -1    0.42    1.00
  26   0   1   -1.53    5.98
  27  -1  -1    5.89    6.43
 -27   1   1   -0.15    1.11
 -27   1   1    0.85    0.88
 -27   1   1    0.91    1.08
  25  -1  -1    1.51    4.78
 -25   1   1    3.49    1.39
 -25   1   1    3.74    1.02
 -25   1   1    2.49    1.22
  23  -1  -1    0.30    4.34
 -23   1   1   -0.88    0.78
 -23   1   1    0.09    0.65
 -23   1   1   -0.16    0.78
  21  -1  -1    0.55    3.75
 -21   1   1   -0.39    0.72
 -21   1   1    0.00    0.58
 -21   1   1    0.16    0.79
  19  -1  -1    6.09    4.58
 -19   1   1   18.60    1.86
 -19   1   1   16.68    2.52
 -19   1   1   17.19    2.05
  17  -1  -1    5.69    3.64
 -17   1   1    7.20    1.23
 -17   1   1    8.38    1.56
 -17   1   1    6.70    1.06
  15  -1  -1    1.90    2.85
 -15   1   1    0.78    0.62
 -15   1   1    0.09    0.42
 -15   1   1    0.56    0.60
  13  -1  -1    1.33    2.66
 -13   1   1   10.88    1.62
 -13   1   1   12.36    1.24
 -13   1   1   10.04    1.28
 -11   1   1   78.75    5.53
 -11   1   1   76.62    4.93
 -11   1   1   71.56    7.12
   9  -1  -1    4.97    0.87
   9  -1  -1    1.65    2.08
   9  -1  -1    4.32    0.73
  -9   1   1    4.49    0.88
  -9   1   1    5.81    0.80
  -9   1   1    5.23    0.67
   7  -1  -1    6.96    0.69
   7  -1  -1    5.92    0.74
   7  -1  -1    5.75    0.89
   7  -1  -1    4.20    2.49
  -7   1   1    5.96    0.66
  -7   1   1    6.08    0.77
  -7   1   1    1.07    1.83
  -7   1   1    6.75    0.99
   5  -1  -1    0.68    0.35
   5  -1  -1    0.40    0.31
   5  -1  -1    0.67    1.76
   5  -1  -1    0.33    0.27
  -5   1   1    0.66    0.39
  -5   1   1    0.54    0.28
  -5   1   1    0.72    1.79
  -5   1   1   -0.02    0.32
   3  -1  -1   32.33    2.08
   3  -1  -1   32.97    3.02
   3  -1  -1   34.51    2.35
  -3   1   1   29.23    3.02
  -3   1   1   29.48    2.07
  -3   1   1   29.69    2.30
   1  -1  -1    0.41    0.27
   1  -1  -1    0.06    0.39
   1  -1  -1    0.80    0.44
   1  -1  -1    0.83    1.09
  -1   1   1    0.05    1.04
  -1   1   1    0.78    0.30
  -1   1   1    0.51    0.43
  -1   1   1    0.39    0.43
  -1  -1  -1   48.72    4.69
  -1  -1  -1   45.10    3.04
  -1  -1  -1   45.27    4.99
  -1  -1  -1   46.52    3.33
   1   1   1   42.50    4.60
   1   1   1   42.71    3.07
  -3  -1  -1   49.17    5.00
  -3  -1  -1   49.31    3.04
  -3  -1  -1   48.82    3.51
   3   1   1   46.18    3.03
   3   1   1   45.78    3.51
   3   1   1   47.25    5.09
  -5  -1  -1    3.44    0.46
  -5  -1  -1    3.45    0.61
  -5  -1  -1    3.48    0.83
  -5  -1  -1   -0.16    1.05
   5   1   1    3.60    0.66
   5   1   1    2.48    0.85
   5   1   1    1.08    1.29
   5   1   1    3.65    0.46
  -7  -1  -1    1.34    1.30
  -7  -1  -1    2.28    0.41
  -7  -1  -1    2.26    0.55
  -7  -1  -1    2.80    0.71
   7   1   1    3.36    0.48
   7   1   1    2.43    0.62
   7   1   1   -0.14    1.03
   7   1   1    3.11    0.87
  -9  -1  -1   13.38    1.08
  -9  -1  -1   10.50    1.27
  -9  -1  -1   11.99    1.61
   9   1   1   12.21    1.41
   9   1   1   10.99    1.81
 -11  -1  -1    3.32    0.96
 -11  -1  -1    3.11    0.59
 -11  -1  -1    2.00    0.69
  11   1   1    3.48    1.10
  11   1   1    0.18    1.24
 -13  -1  -1    6.36    1.06
 -13  -1  -1    5.82    0.86
  13   1   1    3.87    2.89
 -15  -1  -1    7.24    1.25
 -15  -1  -1    7.72    1.44
 -15  -1  -1    7.66    1.05
  15   1   1    2.44    3.05
 -17  -1  -1    5.51    0.97
 -17  -1  -1    3.48    1.06
 -17  -1  -1    2.41    0.93
  17   1   1   -1.72    2.73
 -19  -1  -1   10.26    1.36
 -19  -1  -1   10.00    1.88
 -19  -1  -1   10.22    1.57
  19   1   1    4.80    4.39
 -21  -1  -1   -0.02    0.59
 -21  -1  -1    0.01    0.66
 -21  -1  -1    0.36    0.84
  21   1   1    2.57    4.11
 -23  -1  -1    2.74    1.08
 -23  -1  -1    0.56    0.90
 -23  -1  -1    1.70    0.85
  23   1   1    2.21    4.85
 -25  -1  -1    2.07    1.06
 -25  -1  -1    1.79    0.86
 -25  -1  -1    1.16    1.05
  25   1   1    6.68    6.20
 -27  -1  -1    2.43    1.38
 -27  -1  -1    1.36    0.97
 -27  -1  -1    2.80    1.36
  26  -2  -1    0.40    5.59
 -26   2   1    0.30    0.80
 -26   2   1    1.81    1.30
 -26   2   1    1.17    1.22
  24  -2  -1    3.42    5.15
 -24   2   1    0.78    1.01
 -24   2   1    0.80    0.84
 -24   2   1    0.50    1.03
  22  -2  -1   -2.25    3.66
 -22   2   1   -0.17    0.69
 -22   2   1    0.02    0.77
 -22   2   1    0.29    0.94
  20  -2  -1    3.41    4.47
 -20   2   1    2.03    0.82
 -20   2   1    0.53    0.85
 -20   2   1    1.10    1.04
  18  -2  -1    1.34    3.60
 -18   2   1    5.33    1.18
 -18   2   1    5.10    1.01
 -18   2   1    5.30    1.40
  16  -2  -1    2.85    3.56
 -16   2   1    1.63    0.75
 -16   2   1    0.47    0.65
 -16   2   1    1.66    0.69
  14  -2  -1    0.41    2.91
 -14   2   1    1.11    0.70
 -14   2   1    1.00    0.67
 -14   2   1    1.32    0.59
  12  -2  -1    6.61    4.07
 -12   2   1   20.10    1.89
 -12   2   1   21.95    1.73
 -12   2   1   19.78    2.37
  10  -2  -1    0.46    2.43
 -10   2   1    4.16    0.97
 -10   2   1    2.30    0.58
 -10   2   1    2.99    0.76
   8  -2  -1    4.25    0.83
   8  -2  -1    1.11    2.22
   8  -2  -1    3.99    0.74
  -8   2   1    3.69    0.88
  -8   2   1    3.58    0.75
  -8   2   1    3.19    0.64
   6  -2  -1    9.88    1.32
   6  -2  -1    3.36    2.72
   6  -2  -1   12.54    1.17
   6  -2  -1   10.70    0.97
  -6   2   1   10.54    1.55
  -6   2   1   10.34    1.19
  -6   2   1    8.93    1.00
  -6   2   1    7.46    3.06
   4  -2  -1   25.00    1.92
   4  -2  -1   20.51    2.47
   4  -2  -1   24.19    1.69
   4  -2  -1   24.72    2.47
  -4   2   1   10.66    3.77
  -4   2   1   21.55    1.70
  -4   2   1   22.12    2.55
   2  -2  -1    2.18    0.49
   2  -2  -1    1.79    0.71
   2  -2  -1    1.97    0.82
   2  -2  -1    1.49    1.71
  -2   2   1    2.32    0.54
  -2   2   1    1.48    0.86
  -2   2   1    0.17    1.70
  -2   2   1    1.01    0.76
   0  -2  -1   -0.66    0.74
   0  -2  -1    0.21    1.42
   0  -2  -1   -0.43    0.44
   0  -2  -1    0.16    0.55
   0   2   1   -0.74    0.71
   0   2   1   -0.39    0.43
   0   2   1   -0.55    1.40
   0   2   1   -0.45    0.60
  -2  -2  -1   38.36    2.67
  -2  -2  -1   37.80    4.44
  -2  -2  -1   26.96    4.15
  -2  -2  -1   36.86    2.74
   2   2   1   23.88    4.33
   2   2   1   35.93    2.78
   2   2   1   33.26    2.63
   2   2   1   21.28    4.03
  -4  -2  -1    6.77    0.73
  -4  -2  -1    6.70    0.99
  -4  -2  -1    5.65    1.23
  -4  -2  -1    4.53    2.08
  -4  -2  -1    5.30    1.50
   4   2   1    7.40    1.97
   4   2   1    2.49    1.73
   4   2   1    6.34    0.99
  -6  -2  -1    0.84    1.64
  -6  -2  -1    1.11    0.83
  -6  -2  -1    0.67    0.34
  -6  -2  -1    1.69    0.64
   6   2   1    1.30    1.16
   6   2   1    0.46    0.55
   6   2   1    1.07    0.38
   6   2   1   -0.93    1.43
  -8  -2  -1   11.96    1.74
  -8  -2  -1   12.71    1.07
  -8  -2  -1    9.81    1.32
   8   2   1   12.54    2.14
   8   2   1    4.26    2.31
 -10  -2  -1    8.63    1.50
 -10  -2  -1    9.51    1.28
 -10  -2  -1   10.64    1.07
  10   2   1   10.02    1.90
  10   2   1    2.46    2.15
 -12  -2  -1    1.38    0.66
 -12  -2  -1    1.77    0.78
 -12  -2  -1    1.44    0.50
  12   2   1    1.30    1.05
  12   2   1    1.46    1.78
 -14  -2  -1    0.07    0.46
 -14  -2  -1    0.97    0.78
 -14  -2  -1    1.04    0.82
  14   2   1   -0.28    1.69
 -16  -2  -1    4.56    1.11
 -16  -2  -1    4.75    0.90
  16   2   1    0.92    2.04
 -18  -2  -1    1.41    0.94
 -18  -2  -1    1.66    0.76
  18   2   1   -0.44    3.36
  18   2   1    0.16    2.36
 -20  -2  -1   -0.32    0.89
 -20  -2  -1    0.74    0.84
 -20  -2  -1    1.10    0.73
  20   2   1   -1.32    3.60
 -22  -2  -1   -0.58    0.97
 -22  -2  -1    0.08    0.70
 -22  -2  -1    0.34    0.83
  22   2   1    0.65    4.03
 -24  -2  -1    2.59    1.02
 -24  -2  -1    1.03    1.11
 -24  -2  -1    3.13    1.33
 -26  -2  -1   -0.67    0.88
 -26  -2  -1    0.58    1.20
 -26  -2  -1    0.16    1.06
  25  -3  -1   -1.12    6.15
 -25   3   1    0.23    1.30
 -25   3   1    1.64    1.02
 -25   3   1   -0.77    1.18
  23  -3  -1    1.79    5.76
 -23   3   1    4.91    1.42
 -23   3   1    4.66    1.68
 -23   3   1    1.94    1.01
  21  -3  -1    0.37    5.09
 -21   3   1    9.21    1.82
 -21   3   1   13.30    2.53
 -21   3   1   11.62    1.68
  19  -3  -1    4.65    4.94
 -19   3   1    6.38    1.21
 -19   3   1    5.03    1.35
 -19   3   1    4.24    1.51
  17  -3  -1    2.87    3.59
 -17   3   1    2.53    0.84
 -17   3   1    2.52    1.15
 -17   3   1    3.03    1.04
  15  -3  -1    3.15    3.45
 -15   3   1    2.47    1.06
 -15   3   1    2.40    0.73
 -15   3   1    3.83    1.01
  13  -3  -1    1.52    3.26
 -13   3   1    0.01    0.45
 -13   3   1    0.99    0.84
 -13   3   1   -0.30    0.61
  11  -3  -1    1.99    2.97
 -11   3   1    0.37    0.52
 -11   3   1   -0.01    0.58
 -11   3   1    0.77    0.69
   9  -3  -1    2.96    3.15
  -9   3   1   10.90    1.85
  -9   3   1    9.53    1.33
  -9   3   1   13.73    1.37
  -7   3   1   22.23    2.10
  -7   3   1   22.73    2.87
  -7   3   1   24.76    1.95
   5  -3  -1   10.90    4.15
   5  -3  -1   19.94    2.62
  -5   3   1   22.62    2.73
  -5   3   1   20.30    1.73
   3  -3  -1   59.69    4.89
  -3   3   1   55.01    6.02
  -3   3   1   58.52    4.02
   1  -3  -1    2.60    2.19
   1  -3  -1    2.91    1.00
   1  -3  -1    6.28    1.55
  -1   3   1    3.91    1.55
  -1   3   1    2.04    2.52
  -1   3   1    2.92    0.77
  -1  -3  -1   36.54    2.93
  -1  -3  -1   28.25    5.06
   1   3   1   36.21    2.73
   1   3   1   32.51    4.42
   1   3   1   17.99    4.69
  -3  -3  -1   -0.69    1.49
  -3  -3  -1    0.21    0.61
   3   3   1   -1.56    1.80
   3   3   1   -0.52    1.50
   3   3   1    0.95    0.90
  -5  -3  -1    1.05    0.49
  -5  -3  -1    1.87    0.78
  -5  -3  -1    0.61    1.39
   5   3   1    1.58    1.84
   5   3   1   -0.62    1.76
  -7  -3  -1   13.44    1.72
  -7  -3  -1   15.24    1.28
  -7  -3  -1   13.54    2.35
   7   3   1    6.24    2.90
   7   3   1    8.21    2.82
  -9  -3  -1   46.26    5.20
  -9  -3  -1   51.29    3.96
  -9  -3  -1   48.92    3.33
   9   3   1   40.12    5.83
 -11  -3  -1   27.86    2.62
 -11  -3  -1   27.90    2.20
 -11  -3  -1   29.31    3.39
  11   3   1   25.38    4.29
 -13  -3  -1    5.57    1.29
 -13  -3  -1    5.91    1.21
 -13  -3  -1    7.04    1.01
  13   3   1    0.73    2.41
 -15  -3  -1    6.72    1.41
 -15  -3  -1    5.25    0.96
 -15  -3  -1    7.09    1.36
  15   3   1    1.03    2.37
 -17  -3  -1    3.67    0.90
 -17  -3  -1    2.28    0.97
 -17  -3  -1    3.17    1.22
  17   3   1    0.15    2.50
 -19  -3  -1   -0.75    0.85
 -19  -3  -1   -0.41    0.57
  19   3   1    0.43    4.07
  19   3   1    0.72    2.93
 -21  -3  -1    0.47    0.81
 -21  -3  -1    0.45    1.08
  21   3   1    1.21    3.56
 -23  -3  -1   -0.15    0.81
 -23  -3  -1    0.77    1.03
 -23  -3  -1    0.39    1.11
 -25  -3  -1    1.25    1.32
 -25  -3  -1    0.12    1.30
 -25  -3  -1    1.41    1.13
  24  -4  -1    5.28    6.88
 -24   4   1    2.42    1.76
 -24   4   1    2.76    1.20
 -24   4   1    3.08    1.48
  22  -4  -1    7.69    6.52
 -22   4   1    4.06    1.48
 -22   4   1    1.95    1.07
 -22   4   1    5.57    2.04
  20  -4  -1    0.62    4.50
 -20   4   1    1.57    1.32
 -20   4   1    0.53    1.05
 -20   4   1    0.86    0.80
  18  -4  -1    0.09    4.34
 -18   4   1    0.13    0.85
 -18   4   1   -0.23    1.02
 -18   4   1   -0.11    0.74
  16  -4  -1    1.44    4.20
 -16   4   1    4.46    1.25
 -16   4   1    4.10    1.57
 -16   4   1    3.25    0.96
  14  -4  -1   -1.15    3.73
 -14   4   1    3.92    0.98
 -14   4   1    4.70    1.19
 -14   4   1    6.85    1.76
  12  -4  -1    3.63    3.87
 -12   4   1    7.92    1.24
 -12   4   1    7.99    1.37
 -12   4   1    7.30    1.80
  10  -4  -1    0.72    2.79
 -10   4   1    5.48    1.06
 -10   4   1    8.40    1.81
   8  -4  -1    2.39    3.14
   8  -4  -1    5.72    1.85
  -8   4   1    7.99    1.82
  -8   4   1    7.37    1.16
   6  -4  -1    4.67    3.40
   6  -4  -1   14.71    2.53
  -6   4   1   18.08    2.91
  -6   4   1   16.70    1.79
   4  -4  -1    7.19    3.47
   4  -4  -1    9.64    1.89
  -4   4   1    9.16    2.21
  -4   4   1    7.17    1.20
   2  -4  -1   39.51    3.50
   2  -4  -1   18.66    5.60
  -2   4   1   37.25    4.65
  -2   4   1   33.56    2.78
   0  -4  -1   11.30    1.75
   0  -4  -1    5.50    2.90
   0   4   1   10.28    1.48
   0   4   1    5.16    2.28
  -2  -4  -1    9.65    1.65
  -2  -4  -1    8.52    3.01
   2   4   1   10.62    1.70
   2   4   1    3.16    2.22
  -4  -4  -1    9.50    2.91
  -4  -4  -1    9.85    1.64
   4   4   1    4.62    2.58
   4   4   1    6.71    1.57
  -6  -4  -1   10.51    1.22
  -6  -4  -1   12.49    2.80
  -6  -4  -1    9.11    1.56
   6   4   1    4.44    2.67
   6   4   1    2.78    2.71
  -8  -4  -1    4.91    1.71
  -8  -4  -1    0.67    0.83
  -8  -4  -1    2.06    0.62
   8   4   1   -1.31    2.16
   8   4   1    1.42    2.32
 -10  -4  -1    0.25    0.71
 -10  -4  -1    0.26    1.03
 -10  -4  -1   -0.17    0.51
  10   4   1   -0.75    2.14
 -12  -4  -1    6.03    1.32
 -12  -4  -1    5.45    1.49
 -12  -4  -1    4.57    0.90
  12   4   1    4.02    3.10
 -14  -4  -1    2.79    1.21
 -14  -4  -1    2.30    1.04
 -14  -4  -1    2.13    0.77
  14   4   1   -0.34    2.64
 -16  -4  -1    7.07    1.17
 -16  -4  -1    4.92    1.43
 -16  -4  -1    6.67    1.53
  16   4   1    2.03    3.24
 -18  -4  -1    7.36    1.28
 -18  -4  -1    5.38    1.48
 -18  -4  -1   10.14    1.90
  18   4   1    3.06    3.54
 -20  -4  -1    6.17    1.31
 -20  -4  -1    9.20    1.82
  20   4   1    0.56    3.50
 -22  -4  -1    2.72    1.08
 -22  -4  -1    3.58    1.38
  22   4   1    1.74    4.12
 -24  -4  -1    1.80    1.55
 -24  -4  -1    1.02    1.13
  24   4   1   -1.87    3.71
  23  -5  -1    0.54    5.83
 -23   5   1    1.92    1.99
 -23   5   1    1.91    1.46
 -23   5   1    0.51    1.14
  21  -5  -1    0.86    6.69
 -21   5   1   -0.79    1.01
 -21   5   1    0.74    1.56
 -21   5   1   -0.15    0.94
  19  -5  -1   -0.36    5.35
 -19   5   1    1.45    1.57
 -19   5   1    1.34    0.99
 -19   5   1   -0.21    0.99
  17  -5  -1   -0.66    4.89
 -17   5   1   -0.38    0.84
 -17   5   1    1.40    1.47
 -17   5   1   -0.51    0.78
  15  -5  -1    2.20    4.59
 -15   5   1    2.08    0.97
 -15   5   1    1.86    1.51
  13  -5  -1    2.84    4.26
  13  -5  -1    0.05    1.53
 -13   5   1    2.88    1.00
 -13   5   1    2.91    1.55
  11  -5  -1    6.63    4.64
  11  -5  -1    3.29    1.90
 -11   5   1    7.33    1.36
 -11   5   1    6.42    2.09
   9  -5  -1   75.11    6.59
  -9   5   1   67.71    4.98
  -9   5   1   61.79    7.37
   7  -5  -1   30.23    4.01
   7  -5  -1   20.65    6.80
  -7   5   1   33.65    2.85
  -7   5   1   32.34    4.41
   5  -5  -1    6.48    4.06
   5  -5  -1    7.64    2.04
  -5   5   1    7.93    2.44
  -5   5   1    9.05    1.48
   3  -5  -1    4.68    1.49
   3  -5  -1    6.48    3.88
  -3   5   1    5.28    2.21
  -3   5   1    4.82    1.19
   1  -5  -1    6.09    1.56
   1  -5  -1    4.03    3.28
  -1   5   1    5.94    1.28
  -1   5   1    3.71    2.25
  -1  -5  -1    9.17    3.64
  -1  -5  -1    8.10    1.65
   1   5   1    3.90    2.59
   1   5   1   10.53    1.78
  -3  -5  -1    3.22    2.88
  -3  -5  -1    4.77    1.34
   3   5   1    5.37    1.56
   3   5   1    2.39    2.32
  -5  -5  -1    5.01    1.39
  -5  -5  -1    8.55    3.19
   5   5   1    1.94    2.40
  -7  -5  -1   -0.61    0.49
  -7  -5  -1    0.51    1.83
  -7  -5  -1   -0.27    0.76
   7   5   1   -0.21    2.04
  -9  -5  -1   21.88    2.01
  -9  -5  -1   18.36    2.65
  -9  -5  -1   21.25    3.79
 -11  -5  -1   35.48    3.65
 -11  -5  -1   36.80    2.99
 -11  -5  -1   39.71    4.91
 -13  -5  -1    5.59    1.71
 -13  -5  -1    5.92    1.17
 -13  -5  -1    6.19    1.51
  13   5   1    2.42    3.19
 -15  -5  -1    4.61    1.12
 -15  -5  -1    4.53    1.43
 -15  -5  -1    5.42    1.62
  15   5   1   -0.88    2.91
 -17  -5  -1    3.01    1.31
 -17  -5  -1    2.09    0.92
  17   5   1   -1.17    2.96
 -19  -5  -1    2.58    1.45
 -19  -5  -1    2.39    0.99
  19   5   1    1.90    3.80
 -21  -5  -1   -0.11    1.06
 -21  -5  -1    0.23    0.96
  21   5   1   -2.65    4.07
  20  -6  -1   -0.89    7.06
  20  -6  -1    3.84    2.87
 -20   6   1    1.09    1.17
 -20   6   1    1.95    2.25
  18  -6  -1    1.61    6.49
  18  -6  -1    6.48    3.07
 -18   6   1    8.44    1.75
 -18   6   1    6.94    2.69
  16  -6  -1    2.14    2.47
  16  -6  -1    1.98    5.22
 -16   6   1    9.91    2.82
 -16   6   1    9.64    1.87
  14  -6  -1    9.96    2.99
  14  -6  -1    1.46    5.08
 -14   6   1    7.25    2.61
 -14   6   1    7.79    1.62
  12  -6  -1   -0.16    4.31
  12  -6  -1    1.70    1.90
 -12   6   1    0.85    0.90
 -12   6   1    0.44    1.54
  10  -6  -1   11.48    2.75
  10  -6  -1    8.24    5.31
 -10   6   1    8.10    1.67
 -10   6   1   13.60    3.35
   8  -6  -1   22.14    3.67
   8  -6  -1   14.81    6.36
  -8   6   1   24.42    2.72
  -8   6   1   23.80    4.57
   6  -6  -1    0.15    3.75
   6  -6  -1    3.13    1.74
  -6   6   1    5.54    2.59
  -6   6   1    3.09    1.19
   4  -6  -1   -1.16    3.09
   4  -6  -1    3.04    1.56
  -4   6   1    5.37    1.34
  -4   6   1    0.86    1.94
   2  -6  -1   -0.23    3.18
   2  -6  -1    3.68    1.57
  -2   6   1    4.69    1.36
  -2   6   1    6.86    2.93
   0  -6  -1    5.95    3.74
   0  -6  -1    8.58    1.97
   0   6   1    7.92    1.75
   0   6   1    3.99    2.85
  -2  -6  -1    2.71    1.32
  -2  -6  -1    3.92    3.43
   2   6   1    2.33    2.53
   2   6   1    3.93    1.59
  -4  -6  -1   10.26    2.08
  -4  -6  -1   11.40    4.08
   4   6   1    3.34    2.90
   4   6   1    8.49    2.06
  -6  -6  -1   14.63    1.82
  -6  -6  -1   14.18    2.37
  -6  -6  -1   10.69    3.89
   6   6   1    5.08    3.29
  -8  -6  -1    9.28    3.12
  -8  -6  -1    5.56    1.20
  -8  -6  -1    6.88    1.75
   8   6   1   -0.54    2.46
 -10  -6  -1   20.85    3.05
 -10  -6  -1   25.81    2.56
 -10  -6  -1   21.01    4.22
 -12  -6  -1   16.13    1.89
 -12  -6  -1   12.01    2.79
 -12  -6  -1    9.96    2.17
  12   6   1    7.11    4.15
 -14  -6  -1   14.53    2.42
 -14  -6  -1   17.56    2.07
  14   6   1    1.57    3.38
 -16  -6  -1    2.98    1.07
 -16  -6  -1    3.63    1.49
  16   6   1    3.30    3.75
 -18  -6  -1    3.78    1.69
 -18  -6  -1    1.73    1.07
  18   6   1    2.35    4.35
 -20  -6  -1    1.94    1.52
 -20  -6  -1    0.31    1.01
  20   6   1   -1.39    4.08
  17  -7  -1    3.19    2.95
  17  -7  -1   -0.60    6.32
 -17   7   1    4.23    1.72
 -17   7   1    2.73    2.66
  15  -7  -1    2.32    2.36
  15  -7  -1   -1.76    5.36
 -15   7   1    1.56    2.45
 -15   7   1    3.15    1.43
  13  -7  -1    5.03    6.00
  13  -7  -1    2.35    2.17
 -13   7   1    5.01    1.65
 -13   7   1    4.20    2.79
  11  -7  -1   -0.18    4.44
  11  -7  -1    4.85    2.37
 -11   7   1    6.53    1.66
 -11   7   1    2.33    2.48
   9  -7  -1    5.80    2.35
   9  -7  -1    4.92    5.23
  -9   7   1    5.19    2.76
  -9   7   1    2.72    1.29
   7  -7  -1    4.67    2.03
   7  -7  -1   -2.42    4.29
  -7   7   1    5.13    2.87
  -7   7   1    7.28    1.72
   5  -7  -1   12.28    2.62
   5  -7  -1    5.05    4.85
  -5   7   1   11.00    3.69
  -5   7   1   13.76    2.28
   3  -7  -1    9.72    5.44
   3  -7  -1   15.77    2.82
  -3   7   1    8.46    3.81
  -3   7   1   14.31    2.33
   1  -7  -1    7.31    2.04
   1  -7  -1    2.58    3.95
  -1   7   1    9.61    2.09
  -1   7   1    2.91    2.74
  -1  -7  -1   -0.39    3.47
  -1  -7  -1    0.86    1.15
   1   7   1    1.85    2.75
   1   7   1    2.77    1.47
  -3  -7  -1    2.03    3.56
  -3  -7  -1   10.43    2.28
   3   7   1    0.93    2.94
   3   7   1    9.13    2.21
  -5  -7  -1    7.16    2.08
  -5  -7  -1   10.11    4.42
   5   7   1   -1.50    2.68
  -7  -7  -1   11.66    1.83
  -7  -7  -1    6.27    1.94
  -7  -7  -1    9.32    3.88
   7   7   1    0.49    3.02
  -9  -7  -1   12.80    2.56
  -9  -7  -1   13.45    1.91
  -9  -7  -1   12.66    3.99
   9   7   1    1.77    3.41
 -11  -7  -1   15.37    2.85
 -11  -7  -1   19.58    2.31
  11   7   1    4.92    4.48
 -13  -7  -1   12.32    1.90
 -13  -7  -1   10.43    2.50
  13   7   1    7.56    4.98
 -15  -7  -1    5.24    1.48
 -15  -7  -1    8.01    2.21
  15   7   1    3.39    4.88
  12  -8  -1   -3.24    4.56
  10  -8  -1    7.78    6.78
  10  -8  -1    3.39    2.38
 -10   8   1   11.31    2.38
 -10   8   1    4.88    3.66
   8  -8  -1    5.83    2.64
   8  -8  -1    7.70    6.44
  -8   8   1    3.10    1.65
  -8   8   1    4.35    3.52
   6  -8  -1    3.40    5.61
   6  -8  -1    5.55    2.36
  -6   8   1    3.36    3.54
  -6   8   1    6.45    2.01
   4  -8  -1   13.87    2.94
   4  -8  -1    9.12    6.04
  -4   8   1   16.49    2.79
  -4   8   1    7.80    4.27
   2  -8  -1   17.88    3.18
   2  -8  -1   12.19    6.10
  -2   8   1   11.23    2.53
  -2   8   1   10.71    4.55
   0  -8  -1    6.94    4.98
   0  -8  -1    3.92    1.76
   0   8   1    6.04    2.22
   0   8   1    6.26    4.06
  -2  -8  -1    7.36    4.69
  -2  -8  -1    4.38    1.87
   2   8   1    3.12    3.33
   2   8   1    2.91    1.99
  -4  -8  -1    4.26    4.70
  -4  -8  -1    2.63    1.79
   4   8   1   -1.30    3.18
  -6  -8  -1    3.34    1.85
  -6  -8  -1    1.61    1.16
   6   8   1    1.02    3.98
  -8  -8  -1    5.38    1.53
  -8  -8  -1    3.45    2.02
   8   8   1    2.34    4.09
 -10  -8  -1   11.35    2.80
 -10  -8  -1   11.55    2.05
  10   8   1    5.95    5.03
  10   8  -2    2.65    5.12
 -10  -8   2    2.88    1.19
 -10  -8   2    0.55    1.69
   8   8  -2    0.73    4.56
  -8  -8   2   -1.01    1.45
  -8  -8   2   -0.05    1.06
   6   8  -2    0.64    3.98
  -6  -8   2   -0.08    1.47
  -6  -8   2    0.90    0.96
   4   8  -2   -0.79    3.65
   4   8  -2    2.26    1.82
  -4  -8   2    1.08    1.45
   2   8  -2   -2.23    1.33
   2   8  -2    1.22    3.89
  -2  -8   2   -0.24    1.26
  -2  -8   2   -1.68    3.76
   0   8  -2    3.86    2.16
   0   8  -2    2.50    3.81
   0  -8   2    0.32    4.14
   0  -8   2    1.50    1.58
  -2   8  -2    5.48    4.03
  -2   8  -2    4.12    1.99
   2  -8   2    3.86    5.00
   2  -8   2   17.85    3.16
  -4   8  -2    5.53    3.92
  -4   8  -2    4.12    1.96
   4  -8   2   -1.77    4.58
   4  -8   2    9.87    2.72
  -6   8  -2    8.94    2.15
  -6   8  -2    4.26    3.72
   6  -8   2    2.72    5.24
   6  -8   2    3.34    1.97
  -8   8  -2    6.55    2.10
  -8   8  -2    2.51    3.43
   8  -8   2    3.02    2.22
   8  -8   2   -0.61    4.74
 -10   8  -2   -1.14    2.70
 -10   8  -2    1.41    1.48
  10  -8   2   -4.77    4.67
  10  -8   2    1.08    2.06
 -17  -7   2   39.29    3.47
 -17  -7   2   35.38    4.44
  15   7  -2    8.31    6.24
 -15  -7   2   31.55    2.84
 -15  -7   2   29.37    3.78
 -13  -7   2   48.58    4.86
 -13  -7   2   46.78    3.96
 -11  -7   2   53.01    4.29
 -11  -7   2   53.66    5.32
  -9  -7   2   75.24    6.85
  -9  -7   2   77.67    5.72
  -7  -7   2   95.86    7.81
  -7  -7   2   84.02    6.36
  -5  -7   2   54.13    9.14
  -5  -7   2   60.18    5.62
   3   7  -2   21.93    3.28
   3   7  -2   14.90    5.60
  -3  -7   2   24.02    5.95
   1   7  -2   30.70    3.70
   1   7  -2   11.62    4.97
  -1  -7   2   26.02    3.51
  -1  -7   2   18.79    6.05
  -1   7  -2   44.86    4.44
  -1   7  -2   27.14    6.94
   1  -7   2   29.68    7.89
   1  -7   2   46.75    4.64
  -3   7  -2   24.88    6.42
  -3   7  -2   46.76    4.06
   3  -7   2   28.96    8.18
   3  -7   2   52.00    4.94
  -5   7  -2   34.89    7.69
  -5   7  -2   63.57    4.94
   5  -7   2   60.36    5.96
  -7   7  -2   43.11    7.22
   7  -7   2   22.86    8.21
   7  -7   2   58.32    6.17
  -9   7  -2   34.70    6.31
  -9   7  -2   36.75    3.79
   9  -7   2   41.46    5.42
   9  -7   2   16.26    7.45
 -11   7  -2   29.88    5.88
 -11   7  -2   35.54    3.59
  11  -7   2   33.09    5.08
  11  -7   2   14.05    7.44
 -13   7  -2   21.29    4.78
 -13   7  -2   19.15    2.71
  13  -7   2    6.46    6.64
  13  -7   2   19.40    4.20
 -15   7  -2   25.26    3.13
  15  -7   2    6.88    6.82
  15  -7   2   22.95    4.69
  20   6  -2    3.09    5.30
 -20  -6   2    1.14    1.40
 -20  -6   2    0.23    0.86
  18   6  -2    0.59    4.25
 -18  -6   2    0.80    1.32
 -18  -6   2    0.15    0.84
  16   6  -2   -1.71    3.74
 -16  -6   2   -0.95    1.17
 -16  -6   2    0.36    0.77
  14   6  -2    1.46    3.65
 -14  -6   2    0.82    0.73
 -14  -6   2    0.75    1.30
  12   6  -2    5.53    4.40
 -12  -6   2    8.10    1.39
 -12  -6   2    8.68    1.90
  10   6  -2    1.17    3.73
 -10  -6   2    2.16    0.88
 -10  -6   2    0.90    1.16
   8   6  -2    0.90    3.32
  -8  -6   2    1.61    2.50
  -8  -6   2    0.81    0.78
  -8  -6   2    0.09    1.02
   6   6  -2    1.31    3.21
  -6  -6   2    4.15    1.01
  -6  -6   2    2.67    2.63
  -6  -6   2    3.86    1.45
   4   6  -2    3.06    3.29
   4   6  -2    3.33    1.71
  -4  -6   2    6.40    1.69
  -4  -6   2    0.80    2.83
   2   6  -2    2.19    1.48
   2   6  -2    5.37    3.21
  -2  -6   2    6.79    1.81
  -2  -6   2    2.50    3.02
   0   6  -2    1.79    2.71
   0   6  -2    1.54    1.24
   0  -6   2    0.43    2.90
   0  -6   2    0.11    1.09
  -2   6  -2    0.50    0.92
  -2   6  -2   -1.62    2.14
   2  -6   2   -1.13    2.78
   2  -6   2    1.45    1.31
  -4   6  -2    0.22    2.11
  -4   6  -2    0.55    1.05
   4  -6   2   -1.62    2.63
   4  -6   2    0.87    1.23
  -6   6  -2    0.62    0.98
  -6   6  -2    3.08    2.35
   6  -6   2   -0.72    1.28
   6  -6   2    1.03    3.40
  -8   6  -2    8.45    1.64
  -8   6  -2    6.02    2.90
   8  -6   2    4.63    4.38
   8  -6   2    8.62    2.52
 -10   6  -2    0.68    1.82
 -10   6  -2    0.48    1.00
  10  -6   2   -0.25    3.55
  10  -6   2    1.43    1.68
 -12   6  -2    0.36    1.04
 -12   6  -2    0.26    1.71
  12  -6   2    1.16    1.91
  12  -6   2    1.02    4.17
 -14   6  -2    0.75    1.09
 -14   6  -2    3.04    2.18
  14  -6   2    2.31    4.92
 -16   6  -2    2.94    2.32
 -16   6  -2    3.82    1.44
 -16   6  -2    0.68    1.06
  16  -6   2   -0.07    4.66
 -18   6  -2    0.46    1.19
 -18   6  -2    0.90    1.25
  18  -6   2    4.67    6.59
  20  -6   2    4.73    6.78
  23   5  -2    7.64    6.24
 -23  -5   2   32.44    3.61
 -23  -5   2   34.41    2.99
 -21  -5   2   39.30    3.46
 -21  -5   2   41.58    3.99
 -19  -5   2   44.21    4.22
 -19  -5   2   44.31    3.59
 -17  -5   2   64.89    4.93
 -17  -5   2   71.29    5.70
 -15  -5   2   93.13    7.14
 -15  -5   2   86.92    6.19
 -13  -5   2  107.68    6.93
 -13  -5   2   94.93    7.82
 -11  -5   2  139.31   14.05
 -11  -5   2  138.10    9.24
 -11  -5   2  151.36   10.72
  -9  -5   2   58.78    4.32
  -9  -5   2   62.39    6.85
  -9  -5   2   58.22    5.15
  -7  -5   2   65.57    5.66
  -7  -5   2   62.06    7.94
  -7  -5   2   71.50    4.78
   5   5  -2   51.01    9.98
   5   5  -2   57.01   11.06
   5   5  -2   78.41    6.24
  -5  -5   2   83.49    9.66
  -5  -5   2  104.76    6.75
   3   5  -2  121.52    8.06
  -3  -5   2   97.63   12.59
   1   5  -2  200.59   13.29
  -1  -5   2  203.28   14.87
  -1   5  -2  151.60    9.86
  -1   5  -2  120.61   15.21
   1  -5   2  166.65   11.50
  -3   5  -2  133.17   14.98
  -3   5  -2  149.50    9.73
   3  -5   2  151.37   11.43
  -5   5  -2   88.11   10.24
  -5   5  -2   98.78    6.63
   5  -5   2   95.28    8.13
  -7   5  -2  120.46   12.72
  -7   5  -2  124.82    8.42
   7  -5   2  129.25   10.41
  -9   5  -2   73.79    8.21
  -9   5  -2   76.23    5.48
 -11   5  -2   58.54    4.84
 -11   5  -2   57.29    6.56
 -11   5  -2   55.18    4.35
 -13   5  -2   86.20    9.18
 -13   5  -2   83.84    6.22
 -13   5  -2   92.72    7.01
 -15   5  -2   65.61    4.96
 -15   5  -2   66.15    7.21
 -15   5  -2   62.70    5.48
 -17   5  -2   54.70    5.15
 -17   5  -2   60.53    6.72
 -17   5  -2   59.95    4.64
 -19   5  -2   33.67    4.88
 -19   5  -2   33.55    3.40
 -19   5  -2   36.47    3.60
  19  -5   2   10.27    7.33
 -21   5  -2   28.16    3.42
 -21   5  -2   25.89    2.97
  21  -5   2    2.09    6.31
 -24  -4   2    1.63    1.01
 -24  -4   2    2.65    1.47
 -24  -4   2    2.30    1.48
 -22  -4   2    2.55    1.23
 -22  -4   2    0.22    0.79
  20   4  -2    1.59    3.48
 -20  -4   2    0.10    0.68
 -20  -4   2    1.32    1.05
  18   4  -2   -0.76    2.60
 -18  -4   2    3.02    0.93
 -18  -4   2    0.91    0.98
  16   4  -2   -2.70    2.46
 -16  -4   2    0.93    0.92
 -16  -4   2    0.59    0.61
  14   4  -2    0.52    2.54
 -14  -4   2   -0.74    0.65
 -14  -4   2    0.10    0.55
  12   4  -2   -0.40    2.59
  12   4  -2    0.76    1.84
 -12  -4   2    0.34    0.79
 -12  -4   2    1.17    0.58
 -12  -4   2    0.17    0.47
  10   4  -2    3.51    2.32
  10   4  -2   -1.17    1.94
 -10  -4   2    3.33    0.73
 -10  -4   2    2.73    1.02
 -10  -4   2    4.28    0.98
   8   4  -2    1.23    2.48
   8   4  -2    2.86    2.60
  -8  -4   2    7.85    1.04
  -8  -4   2    7.46    1.40
  -8  -4   2    9.10    1.80
   6   4  -2    2.79    3.07
   6   4  -2    2.58    2.70
  -6  -4   2    8.92    1.51
  -6  -4   2    8.97    1.10
  -6  -4   2    8.80    2.37
   4   4  -2    2.76    2.47
   4   4  -2    6.25    1.57
   4   4  -2    3.57    2.99
  -4  -4   2    7.57    1.43
  -4  -4   2    6.64    2.41
   2   4  -2   13.35    1.81
   2   4  -2    2.40    2.29
   2   4  -2    6.34    3.57
  -2  -4   2   13.03    1.87
  -2  -4   2    5.23    2.53
   0   4  -2    3.51    2.28
   0   4  -2    2.63    0.89
   0  -4   2    1.56    2.14
   0  -4   2    2.47    1.17
  -2   4  -2   22.40    2.03
  -2   4  -2   16.27    3.70
   2  -4   2   22.69    2.96
  -4   4  -2   32.76    2.64
  -4   4  -2   29.86    4.65
   4  -4   2   28.48    3.66
  -6   4  -2   18.18    1.87
  -6   4  -2   15.99    1.89
  -6   4  -2   18.91    3.06
   6  -4   2    5.44    3.71
  -8   4  -2    3.30    0.86
  -8   4  -2    3.59    0.98
  -8   4  -2    2.45    1.27
   8  -4   2    3.63    3.32
 -10   4  -2   -0.07    0.61
 -10   4  -2    0.72    0.66
 -10   4  -2    0.47    0.93
  10  -4   2    2.66    3.50
 -12   4  -2    3.07    1.02
 -12   4  -2    2.40    1.24
 -12   4  -2    3.87    0.93
  12  -4   2    2.62    3.42
 -14   4  -2    0.45    0.67
 -14   4  -2   -0.22    0.79
 -14   4  -2   -0.02    0.88
  14  -4   2    1.31    3.68
 -16   4  -2   -0.54    0.78
 -16   4  -2    1.49    0.87
 -16   4  -2    0.39    0.96
  16  -4   2   -0.54    4.28
 -18   4  -2   -0.46    0.67
 -18   4  -2    0.78    0.95
 -18   4  -2    0.36    1.10
  18  -4   2    0.94    4.67
 -20   4  -2    0.90    0.97
 -20   4  -2    0.97    1.29
 -20   4  -2   -0.10    0.90
  20  -4   2    6.03    5.90
 -22   4  -2    1.75    1.11
 -22   4  -2    0.21    1.28
 -22   4  -2    1.46    1.32
  22  -4   2   -0.89    5.62
 -24   4  -2    0.79    1.14
 -24   4  -2    0.91    1.25
  24  -4   2    1.09    6.41
 -25  -3   2   39.18    4.73
 -25  -3   2   35.68    3.26
 -25  -3   2   34.83    3.63
 -23  -3   2   46.08    3.80
 -23  -3   2   46.08    5.39
 -23  -3   2   46.72    4.24
 -21  -3   2   52.50    5.82
 -21  -3   2   50.21    4.01
 -21  -3   2   54.72    4.55
 -19  -3   2   98.44    6.47
 -19  -3   2   90.19    7.14
 -17  -3   2  112.45    7.53
 -17  -3   2  115.68    8.41
  15   3  -2   10.38    3.96
  15   3  -2   27.12    3.95
 -11  -3   2  241.42   15.01
 -11  -3   2  238.18   23.16
 -11  -3   2  247.26   16.85
  -9  -3   2  277.33   19.24
  -9  -3   2  278.20   26.52
  -9  -3   2  275.55   17.09
  -7  -3   2  325.66   22.90
  -7  -3   2  327.91   31.90
  -7  -3   2  340.95   20.33
   5   3  -2  339.55   24.16
  -5  -3   2  356.55   21.26
  -5  -3   2  344.54   23.99
   3   3  -2  196.30   13.59
   3   3  -2  235.56   15.35
  -3  -3   2  182.08   20.39
  -3  -3   2  232.03   15.08
   1   3  -2  160.21   11.20
  -1  -3   2  180.74   12.31
  -1  -3   2  205.52   17.35
  -1  -3   2  167.02   12.68
  -1   3  -2  213.24   22.98
  -1   3  -2  270.93   15.35
   1  -3   2  248.16   17.52
  -3   3  -2  262.13   18.25
  -3   3  -2  245.66   24.35
  -3   3  -2  259.51   16.39
   3  -3   2  287.48   23.94
  -5   3  -2  301.62   27.80
  -5   3  -2  304.18   21.13
  -5   3  -2  298.80   18.88
   5  -3   2  319.77   27.47
  -7   3  -2  335.14   20.83
  -7   3  -2  340.41   23.33
  -7   3  -2  331.55   30.47
   7  -3   2  346.45   30.22
  -9   3  -2  262.97   24.40
  -9   3  -2  256.92   16.72
  -9   3  -2  265.57   18.78
   9  -3   2  291.68   24.20
 -11   3  -2  142.93   13.42
 -11   3  -2  146.27    9.29
 -11   3  -2  145.92   10.47
 -13   3  -2  117.59   10.58
 -13   3  -2  109.24    8.29
 -13   3  -2  106.48    7.31
 -15   3  -2   98.64    9.42
 -15   3  -2   96.79    6.59
 -15   3  -2   96.59    7.46
 -17   3  -2   64.63    5.27
 -17   3  -2   61.44    6.40
 -17   3  -2   61.03    4.58
 -19   3  -2   63.19    5.63
 -19   3  -2   68.42    4.99
 -19   3  -2   71.10    7.05
 -21   3  -2   64.00    6.67
 -21   3  -2   58.78    5.34
 -21   3  -2   62.93    4.74
 -23   3  -2   43.03    3.95
 -23   3  -2   44.52    3.52
 -23   3  -2   36.09    4.56
  23  -3   2   11.73    7.82
 -25   3  -2   24.76    3.33
 -25   3  -2   34.10    2.97
  25  -3   2    8.21    8.00
 -26  -2   2    1.14    1.13
 -26  -2   2    4.61    1.26
 -26  -2   2    1.36    1.06
 -24  -2   2   -0.57    0.63
 -24  -2   2    0.03    0.92
 -24  -2   2    0.22    0.87
 -22  -2   2    0.14    0.85
 -22  -2   2    0.67    0.89
 -22  -2   2   -0.22    0.68
  20   2  -2   -2.02    2.36
 -20  -2   2    0.09    0.81
 -20  -2   2    0.86    0.79
 -20  -2   2    0.80    0.72
  18   2  -2   -0.51    2.29
 -18  -2   2    0.23    0.77
 -18  -2   2   -0.44    0.65
 -18  -2   2    0.77    0.63
  16   2  -2   -0.02    0.90
  16   2  -2    2.76    2.50
 -16  -2   2    0.01    0.57
 -16  -2   2   -0.11    0.43
 -16  -2   2   -0.11    0.62
  14   2  -2    0.10    1.57
  14   2  -2    0.80    1.78
  14   2  -2   -0.15    0.68
 -14  -2   2    0.29    0.41
 -14  -2   2    0.30    0.53
  12   2  -2   30.53    3.60
 -12  -2   2   33.76    2.45
 -12  -2   2   37.84    2.78
  10   2  -2   17.18    2.17
  10   2  -2   16.31    1.86
 -10  -2   2   17.54    1.47
 -10  -2   2   20.87    1.73
   8   2  -2   40.41    3.59
  -8  -2   2   47.16    3.54
  -8  -2   2   50.34    3.15
   6   2  -2   42.25    3.65
  -6  -2   2   48.88    3.62
  -6  -2   2   50.17    3.16
   4   2  -2  131.68    9.69
  -4  -2   2  129.21    9.58
  -4  -2   2  139.44    8.47
  -4  -2   2  147.28    8.97
   2   2  -2  134.87    9.33
   2   2  -2  146.11   10.50
  -2  -2   2  147.00   10.40
  -2  -2   2  158.66    9.33
   0   2  -2    0.11    0.44
   0   2  -2   -1.19    1.29
   0   2  -2    0.28    1.25
   0  -2   2   -0.19    0.61
   0  -2   2    0.17    0.39
   0  -2   2    1.39    1.14
   0  -2   2    0.79    1.27
   0  -2   2   -0.58    0.43
  -2   2  -2  153.63    9.38
  -2   2  -2  142.48   10.43
  -2   2  -2  143.25   14.00
   2  -2   2  147.04    9.31
   2  -2   2  152.87   10.44
   2  -2   2  161.90   13.70
  -4   2  -2  100.90    9.65
  -4   2  -2  101.44    6.60
  -4   2  -2  103.62    7.41
   4  -2   2  102.93    6.56
   4  -2   2  108.22    9.51
   4  -2   2  109.26    7.41
  -6   2  -2   74.22    5.61
  -6   2  -2   75.02    7.14
  -6   2  -2   77.05    4.97
   6  -2   2   78.08    7.04
   6  -2   2   79.28    4.93
  -8   2  -2   26.63    2.90
  -8   2  -2   28.07    2.11
  -8   2  -2   27.81    2.45
   8  -2   2   30.64    2.84
 -10   2  -2   42.65    4.37
 -10   2  -2   44.14    3.14
 -10   2  -2   43.59    3.58
  10  -2   2   47.88    4.33
 -12   2  -2   20.44    2.09
 -12   2  -2   23.43    2.45
 -12   2  -2   23.09    1.81
  12  -2   2    7.95    4.27
 -14   2  -2    1.01    0.77
 -14   2  -2    0.95    0.58
 -14   2  -2    1.45    0.72
  14  -2   2    1.61    3.37
 -16   2  -2    2.56    0.95
 -16   2  -2    2.39    0.89
 -16   2  -2    1.35    0.68
  16  -2   2    3.18    3.92
 -18   2  -2    2.81    1.07
 -18   2  -2    2.30    0.87
 -18   2  -2    2.56    1.10
  18  -2   2   -2.43    3.32
 -20   2  -2    1.90    1.00
 -20   2  -2    0.68    0.73
 -20   2  -2   -0.41    0.79
  20  -2   2    1.79    4.34
 -22   2  -2    0.86    0.90
 -22   2  -2    0.29    0.97
 -22   2  -2    0.55    0.72
  22  -2   2   -1.82    4.14
 -24   2  -2    0.28    1.05
 -24   2  -2   -0.98    0.89
 -24   2  -2   -0.16    0.75
  24  -2   2    3.31    5.72
 -26   2  -2    3.14    1.42
 -26   2  -2    1.19    1.25
 -26   2  -2    2.43    1.14
  26  -2   2   -2.83    6.05
 -27  -1   2   36.56    3.44
 -27  -1   2   35.44    3.12
 -27  -1   2   34.16    4.35
 -25  -1   2   44.41    3.79
 -25  -1   2   37.55    4.72
 -25  -1   2   43.92    3.39
 -23  -1   2   64.01    6.59
 -23  -1   2   60.21    4.52
 -23  -1   2   63.11    5.06
 -21  -1   2   78.80    7.88
 -21  -1   2   77.74    6.00
 -21  -1   2   78.23    5.42
 -19  -1   2  100.43    7.40
 -19  -1   2  103.28    6.70
 -19  -1   2   96.59    9.67
 -17  -1   2  131.00    8.58
 -17  -1   2  131.95   12.54
 -17  -1   2  136.82    9.56
  15   1  -2  196.43   19.20
 -15  -1   2  197.52   18.02
 -15  -1   2  192.64   12.31
 -15  -1   2  198.67   13.73
  13   1  -2  241.28   22.92
  13   1  -2  231.40   16.37
 -13  -1   2  241.39   21.50
 -13  -1   2  232.47   16.34
 -13  -1   2  235.83   14.65
  11   1  -2  232.75   23.30
  11   1  -2  239.07   16.62
 -11  -1   2  240.11   21.85
 -11  -1   2  241.34   16.60
 -11  -1   2  256.47   14.90
   9   1  -2  328.70   22.29
   9   1  -2  321.89   31.32
   9   1  -2  335.24   19.94
  -9  -1   2  318.32   19.91
  -9  -1   2  331.85   22.25
   7   1  -2  368.53   22.04
   7   1  -2  346.70   34.65
   7   1  -2  358.11   24.66
  -7  -1   2  379.49   22.04
  -7  -1   2  364.74   24.62
   5   1  -2  403.03   24.35
   5   1  -2  393.58   27.27
  -5  -1   2  402.61   24.35
  -5  -1   2  409.38   27.24
   3   1  -2  492.35   33.92
   3   1  -2  503.51   30.24
  -3  -1   2  469.89   33.86
  -3  -1   2  515.96   30.23
  -3  -1   2  521.91   47.72
   1   1  -2  446.87   30.11
   1   1  -2  414.05   27.02
  -1  -1   2  460.48   42.55
  -1  -1   2  459.77   30.11
  -1   1  -2  530.95   32.95
  -1   1  -2  560.27   36.91
   1  -1   2  542.74   36.89
   1  -1   2  544.44   52.20
   1  -1   2  552.65   32.94
  -3   1  -2  516.40   46.04
  -3   1  -2  522.48   35.28
  -3   1  -2  510.99   31.47
   3  -1   2  529.24   35.28
   3  -1   2  506.89   49.92
   3  -1   2  535.13   46.00
   3  -1   2  527.60   31.46
  -5   1  -2  410.40   36.11
  -5   1  -2  417.51   27.77
  -5   1  -2  402.78   24.72
   5  -1   2  423.82   36.10
   5  -1   2  413.57   24.71
   5  -1   2  379.71   39.25
  -7   1  -2  327.13   22.98
  -7   1  -2  337.06   20.44
  -7   1  -2  341.63   29.82
   7  -1   2  349.68   23.00
   7  -1   2  344.22   32.53
   7  -1   2  333.23   29.83
   7  -1   2  321.39   20.41
  -9   1  -2  314.81   23.53
  -9   1  -2  372.12   20.98
  -9   1  -2  343.02   30.54
 -11   1  -2  276.47   25.05
 -11   1  -2  271.63   19.38
 -11   1  -2  292.11   17.24
 -13   1  -2  168.26   10.90
 -13   1  -2  176.20   12.34
 -13   1  -2  176.46   15.78
 -15   1  -2  175.40   12.03
 -15   1  -2  164.22   15.30
 -15   1  -2  164.04   10.61
 -17   1  -2  115.20    8.43
 -17   1  -2  117.23    7.43
 -17   1  -2  107.25   10.56
 -19   1  -2   67.58    4.77
 -19   1  -2   67.75    5.45
 -19   1  -2   66.70    6.67
 -21   1  -2   58.96    5.14
 -21   1  -2   62.36    6.34
 -21   1  -2   65.82    4.58
 -23   1  -2   52.10    5.21
 -23   1  -2   49.74    3.78
 -23   1  -2   49.06    4.30
  23  -1   2   19.43    8.61
 -25   1  -2   38.14    4.44
 -25   1  -2   47.20    3.99
 -25   1  -2   37.09    3.27
  25  -1   2   18.42    8.65
 -27   1  -2   31.93    2.78
 -27   1  -2   23.53    3.37
 -27   1  -2   25.91    3.18
  27  -1   2    7.99    7.68
 -28   0   2    0.53    0.82
 -28   0   2    0.46    1.10
 -28   0   2   -0.39    0.97
  26   0  -2    1.66    4.98
 -26   0   2   -0.54    0.82
 -26   0   2    0.43    0.70
 -26   0   2    0.08    0.86
  24   0  -2   -0.46    4.09
 -24   0   2    0.71    0.63
 -24   0   2    0.05    0.81
 -24   0   2   -0.27    0.68
  22   0  -2    1.25    3.79
 -22   0   2    4.26    1.11
 -22   0   2    4.48    1.37
 -22   0   2    4.86    1.02
 -20   0   2   31.10    2.67
 -20   0   2   36.40    3.92
 -20   0   2   34.20    3.04
  18   0  -2    3.82    3.73
 -18   0   2   15.37    1.59
 -18   0   2   13.28    1.64
 -18   0   2   14.53    2.18
  16   0  -2    8.33    4.05
 -16   0   2   19.97    1.70
 -16   0   2   21.14    1.91
 -16   0   2   19.06    2.38
  14   0  -2    1.74    2.65
 -14   0   2    1.15    0.68
 -14   0   2    1.90    0.56
 -14   0   2    2.86    0.71
  12   0  -2    3.84    0.77
  12   0  -2    1.89    2.36
 -12   0   2    2.87    0.63
 -12   0   2    3.14    0.70
 -12   0   2   -0.29    1.95
 -12   0   2    4.16    0.93
  10   0  -2    2.91    0.61
  10   0  -2   -0.11    1.85
 -10   0   2    2.57    0.56
 -10   0   2    2.34    0.53
 -10   0   2    2.20    0.70
 -10   0   2    1.23    1.77
   8   0  -2    1.79    0.62
   8   0  -2   -0.58    1.59
   8   0  -2    2.05    0.48
   8   0  -2    2.08    0.50
  -8   0   2    0.74    1.54
  -8   0   2    1.26    0.58
  -8   0   2    2.58    0.49
  -8   0   2    1.62    0.43
   6   0  -2    7.11    2.60
   6   0  -2   14.01    1.12
   6   0  -2   14.03    1.64
   6   0  -2   16.40    1.24
  -6   0   2   14.44    1.18
  -6   0   2   14.14    1.62
  -6   0   2   14.25    1.13
   4   0  -2   94.57    6.25
   4   0  -2   98.63    8.32
   4   0  -2   89.13    5.65
  -4   0   2   85.43    5.65
  -4   0   2   89.11    8.30
  -4   0   2   91.60    6.24
   2   0  -2   17.35    1.25
   2   0  -2   20.18    2.61
   2   0  -2   18.44    1.87
  -2   0   2   16.14    2.43
  -2   0   2   18.40    1.87
  -2   0   2   18.97    1.25
   0   0  -2   11.94    1.08
   0   0  -2   11.66    0.88
   0   0  -2   10.99    1.38
   0   0   2    9.74    0.86
   0   0   2   11.10    1.09
   0   0   2   10.85    1.45
  -2   0  -2   -0.15    0.46
  -2   0  -2   -0.40    0.35
  -2   0  -2   -0.37    0.19
  -2   0  -2    0.20    0.64
   2   0   2   -0.77    0.57
   2   0   2   -0.19    0.33
   2   0   2   -0.53    0.42
   2   0   2    0.03    0.17
  -4   0  -2   56.63    5.65
  -4   0  -2   54.13    4.06
  -4   0  -2   57.10    3.53
   4   0   2   58.52    5.73
   4   0   2   52.90    3.51
   4   0   2   52.42    4.03
  -6   0  -2   -0.65    0.26
  -6   0  -2    2.49    0.60
  -6   0  -2   -0.46    0.86
  -6   0  -2    0.01    0.49
   6   0   2   -0.75    0.49
   6   0   2   -0.61    0.68
   6   0   2   -0.32    0.26
   6   0   2   -0.47    0.38
  -8   0  -2   19.34    1.85
  -8   0  -2   19.49    1.52
  -8   0  -2   20.69    2.44
   8   0   2   19.91    1.54
   8   0   2   19.02    2.49
   8   0   2   19.16    1.87
 -10   0  -2    9.57    1.19
 -10   0  -2    8.78    0.97
 -10   0  -2    7.83    1.15
 -10   0  -2    1.73    1.72
 -12   0  -2    2.61    0.60
 -12   0  -2    3.68    0.84
 -12   0  -2    3.56    0.84
  12   0   2    0.39    2.14
 -14   0  -2    0.88    0.65
 -14   0  -2    1.24    0.56
 -14   0  -2    1.27    0.62
  14   0   2    0.58    2.71
 -16   0  -2   21.21    1.93
 -16   0  -2   24.72    2.34
 -16   0  -2   24.39    2.73
 -18   0  -2   -0.20    0.70
 -18   0  -2    1.24    0.59
 -18   0  -2    0.59    0.67
  18   0   2    1.21    3.35
 -20   0  -2   37.65    2.86
 -20   0  -2   32.42    3.21
 -20   0  -2   35.16    3.88
 -22   0  -2    0.43    0.74
 -22   0  -2    0.49    0.67
 -22   0  -2    0.33    0.87
  22   0   2   -1.99    3.82
 -24   0  -2   -0.06    0.82
 -24   0  -2   -0.42    0.70
 -24   0  -2    0.32    0.71
  24   0   2    0.65    4.94
 -26   0  -2    1.66    1.20
 -26   0  -2    1.01    1.06
 -26   0  -2   -0.15    0.82
  26   0   2    2.44    5.90
  27  -1  -2   11.23    7.19
 -27   1   2   34.17    3.29
 -27   1   2   31.75    4.10
 -27   1   2   32.43    2.90
  25  -1  -2   12.05    7.36
 -25   1   2   40.72    3.21
 -25   1   2   40.24    3.60
 -25   1   2   38.74    4.49
 -23   1   2   57.78    4.53
 -23   1   2   66.83    6.65
 -23   1   2   61.42    5.09
 -21   1   2   78.56    5.55
 -21   1   2   80.48    8.04
 -21   1   2   79.96    6.20
 -19   1   2  101.11    7.61
 -19   1   2  104.51    6.86
 -19   1   2  101.27    9.92
 -17   1   2  130.49    8.49
 -17   1   2  129.05    9.47
 -17   1   2  134.10   12.40
 -15   1   2  174.89   16.37
 -15   1   2  185.07   11.23
 -15   1   2  173.49   12.49
 -13   1   2  214.92   13.76
 -13   1   2  222.36   15.38
 -13   1   2  227.83   20.17
  11  -1  -2  257.25   16.90
 -11   1   2  238.28   22.14
 -11   1   2  246.32   16.89
 -11   1   2  240.00   15.12
   9  -1  -2  341.99   22.86
  -9   1   2  325.04   20.46
  -9   1   2  334.42   22.87
  -9   1   2  341.32   30.01
   7  -1  -2  376.76   24.71
   7  -1  -2  371.81   32.39
  -7   1   2  350.45   32.41
  -7   1   2  365.44   22.10
  -7   1   2  355.65   24.71
   5  -1  -2  433.69   28.14
   5  -1  -2  425.05   36.88
   5  -1  -2  415.84   25.13
  -5   1   2  409.90   28.13
  -5   1   2  406.65   36.90
  -5   1   2  398.93   25.14
   3  -1  -2  552.11   45.53
   3  -1  -2  523.12   31.00
   3  -1  -2  488.84   34.89
  -3   1   2  519.51   31.02
  -3   1   2  482.81   45.53
   1  -1  -2  349.49   40.78
   1  -1  -2  416.01   28.54
   1  -1  -2  453.58   37.37
   1  -1  -2  455.03   25.43
  -1   1   2  432.20   37.39
  -1   1   2  427.44   25.44
  -1   1   2  400.17   28.56
  -1  -1  -2  554.85   31.05
  -1  -1  -2  553.65   49.40
  -1  -1  -2  550.76   34.70
   1   1   2  490.03   45.62
   1   1   2  509.79   49.42
   1   1   2  438.83   31.03
   1   1   2  486.11   34.67
  -3  -1  -2  555.11   50.98
  -3  -1  -2  546.08   35.97
  -3  -1  -2  545.89   32.03
  -3  -1  -2  532.03   47.74
   3   1   2  529.03   51.03
   3   1   2  493.52   35.95
   3   1   2  513.99   32.03
  -5  -1  -2  429.02   24.46
  -5  -1  -2  422.58   38.88
   5   1   2  390.86   24.44
   5   1   2  394.89   27.48
   5   1   2  381.30   38.89
  -7  -1  -2  325.02   22.31
  -7  -1  -2  337.94   31.50
  -7  -1  -2  326.60   19.83
   7   1   2  327.27   31.58
   7   1   2  318.87   19.83
   7   1   2  322.03   22.33
  -9  -1  -2  350.44   24.72
  -9  -1  -2  357.34   34.85
  -9  -1  -2  374.07   22.01
   9   1   2  363.14   34.99
 -11  -1  -2  281.67   19.90
 -11  -1  -2  287.76   27.97
 -11  -1  -2  294.63   17.70
 -13  -1  -2  194.13   11.96
 -13  -1  -2  184.53   18.82
 -13  -1  -2  195.41   13.52
 -15  -1  -2  162.23   10.20
 -15  -1  -2  158.57   11.53
 -17  -1  -2  115.84    7.27
 -17  -1  -2  108.35   10.45
 -17  -1  -2  105.71    8.22
 -19  -1  -2   63.97    6.58
 -19  -1  -2   63.23    4.61
 -19  -1  -2   70.07    5.38
 -21  -1  -2   60.30    6.47
 -21  -1  -2   64.07    5.24
 -21  -1  -2   66.45    4.62
 -23  -1  -2   52.05    3.95
 -23  -1  -2   51.86    5.56
 -23  -1  -2   51.15    4.53
 -25  -1  -2   43.04    4.77
 -25  -1  -2   39.76    3.35
 -25  -1  -2   44.84    4.03
  25   1   2   22.44    9.31
 -27  -1  -2   35.94    3.57
 -27  -1  -2   29.49    3.96
 -27  -1  -2   31.26    2.97
  26  -2  -2   -0.75    5.64
 -26   2   2    1.35    1.25
 -26   2   2    3.30    1.63
 -26   2   2    2.04    1.08
  24  -2  -2    2.54    4.71
 -24   2   2   -1.04    0.86
 -24   2   2   -0.33    0.71
 -24   2   2   -0.95    0.83
  22  -2  -2   -0.55    4.13
 -22   2   2    0.48    0.90
 -22   2   2    0.96    0.78
 -22   2   2    1.59    1.11
  20  -2  -2    2.40    4.38
 -20   2   2   -0.08    0.80
 -20   2   2   -0.27    0.74
 -20   2   2    0.86    0.69
  18  -2  -2   -2.29    2.66
 -18   2   2    0.33    0.74
 -18   2   2    0.55    0.74
 -18   2   2   -0.85    0.50
  16  -2  -2    2.30    3.45
 -16   2   2   -0.34    0.55
 -16   2   2   -0.49    0.48
 -16   2   2    0.45    0.72
  14  -2  -2   -0.84    2.22
 -14   2   2    1.32    0.56
 -14   2   2   -0.24    0.54
 -14   2   2   -0.27    0.53
 -12   2   2   29.92    2.57
 -12   2   2   29.83    3.32
 -12   2   2   30.63    2.31
  10  -2  -2    6.86    3.73
 -10   2   2   16.66    1.61
 -10   2   2   17.31    2.05
 -10   2   2   15.66    1.39
   8  -2  -2   45.00    3.30
  -8   2   2   39.11    3.27
  -8   2   2   46.05    4.38
  -8   2   2   40.91    2.95
   6  -2  -2   47.30    4.64
   6  -2  -2   48.33    3.58
   6  -2  -2   47.65    3.17
  -6   2   2   47.38    4.75
  -6   2   2   47.03    3.21
   4  -2  -2  141.78    8.77
   4  -2  -2  155.59    9.89
   4  -2  -2  144.09   12.93
   4  -2  -2  128.62   10.18
  -4   2   2  132.13    8.80
  -4   2   2  142.78   13.03
   2  -2  -2  144.60   10.73
   2  -2  -2  156.87    9.40
   2  -2  -2  162.05   13.89
  -2   2   2  141.48    9.41
  -2   2   2  142.32   10.84
  -2   2   2  157.97   13.99
   0  -2  -2   -0.32    0.75
   0  -2  -2    0.76    0.59
   0  -2  -2    1.52    1.67
   0  -2  -2    0.58    0.52
   0   2   2    0.49    0.54
   0   2   2    0.42    1.59
   0   2   2   -0.27    0.57
   0   2   2    0.20    0.80
  -2  -2  -2  139.69   13.27
  -2  -2  -2  146.30    8.24
   2   2   2  107.40   13.23
   2   2   2  137.94    9.07
   2   2   2  101.61   12.13
   2   2   2  122.37    8.25
  -4  -2  -2  105.30   10.55
  -4  -2  -2  109.34    6.40
  -4  -2  -2  113.78   10.77
  -4  -2  -2  103.50    7.35
  -4  -2  -2   96.63    6.88
   4   2   2   90.11   10.68
   4   2   2   90.95    7.30
  -6  -2  -2   76.90    7.71
  -6  -2  -2   53.70    8.01
  -6  -2  -2   77.44    4.71
  -6  -2  -2   73.35    5.43
   6   2   2   73.31    4.69
   6   2   2   71.07    7.94
  -8  -2  -2   29.80    2.24
  -8  -2  -2   34.46    3.75
  -8  -2  -2   30.97    2.69
   8   2   2   30.35    4.07
 -10  -2  -2   48.07    5.21
 -10  -2  -2   49.66    3.87
 -10  -2  -2   46.11    3.27
  10   2   2   47.55    5.60
 -12  -2  -2   21.62    1.80
 -12  -2  -2   24.98    2.22
 -12  -2  -2   21.09    2.80
 -14  -2  -2    1.43    0.94
 -14  -2  -2    1.38    0.81
 -14  -2  -2    1.43    0.56
  14   2   2    1.88    2.21
 -16  -2  -2    2.88    0.80
 -16  -2  -2    3.13    1.16
 -16  -2  -2    3.01    1.00
  16   2   2   -1.25    1.80
 -18  -2  -2    2.94    1.15
 -18  -2  -2    3.01    0.89
  18   2   2    0.76    2.37
  18   2   2    4.09    4.32
 -20  -2  -2    1.98    1.06
 -20  -2  -2    0.77    0.70
  20   2   2   -1.03    3.93
 -22  -2  -2   -0.13    0.82
 -22  -2  -2    1.52    1.19
 -22  -2  -2   -0.04    0.72
  22   2   2    5.05    5.36
 -24  -2  -2    0.72    0.89
 -24  -2  -2    0.29    1.00
 -24  -2  -2   -0.58    1.11
  24   2   2    1.40    5.60
 -26  -2  -2    1.47    1.03
 -26  -2  -2    1.63    1.25
 -26  -2  -2    4.52    1.58
  25  -3  -2    6.47    7.39
 -25   3   2   30.12    3.10
 -25   3   2   30.99    4.55
 -25   3   2   30.11    3.42
  23  -3  -2   15.42    7.86
 -23   3   2   36.23    4.66
 -23   3   2   38.06    3.69
 -23   3   2   44.50    3.48
  21  -3  -2   18.04    8.04
 -21   3   2   49.17    5.27
 -21   3   2   44.76    3.98
 -21   3   2   42.99    3.54
 -19   3   2   87.63    5.94
 -19   3   2   80.86    6.54
 -19   3   2   81.56    8.53
 -17   3   2  104.28    7.96
 -17   3   2  104.44    7.16
 -17   3   2  109.55   10.49
 -15   3   2   95.10    6.45
 -15   3   2   95.58    9.42
 -15   3   2   96.15    7.20
 -13   3   2  131.44    9.65
 -13   3   2  135.45   12.68
 -13   3   2  133.53    8.63
 -11   3   2  217.74   13.42
 -11   3   2  217.22   14.99
 -11   3   2  206.59   19.66
  -9   3   2  260.50   23.86
  -9   3   2  255.22   16.23
  -9   3   2  268.74   18.15
   7  -3  -2  292.42   21.45
  -7   3   2  314.90   27.40
  -7   3   2  295.09   18.59
   5  -3  -2  361.24   24.28
  -5   3   2  334.66   31.20
  -5   3   2  340.89   21.20
   3  -3  -2  236.94   16.97
  -3   3   2  250.58   22.12
  -3   3   2  231.09   14.87
   1  -3  -2  166.60   12.08
  -1   3   2  165.18   10.68
  -1   3   2  172.81   16.04
  -1  -3  -2  228.75   24.75
  -1  -3  -2  247.52   16.98
   1   3   2  229.73   22.71
   1   3   2  257.01   15.30
   3   3   2  147.15   14.59
   3   3   2  142.29   15.68
  -5  -3  -2  331.33   31.38
  -5  -3  -2  311.80   22.01
  -5  -3  -2  309.23   19.44
  -7  -3  -2  351.88   24.85
  -7  -3  -2  360.98   22.00
  -7  -3  -2  363.89   35.08
  -9  -3  -2  309.85   29.14
  -9  -3  -2  312.78   20.77
  -9  -3  -2  307.44   18.35
   9   3   2  255.30   29.58
 -11  -3  -2  156.36   15.65
 -11  -3  -2  158.91   11.29
 -11  -3  -2  154.20    9.91
 -13  -3  -2  129.48   13.13
 -13  -3  -2  126.24    8.37
 -13  -3  -2  135.27    9.63
 -15  -3  -2  100.04    6.82
 -15  -3  -2  109.18    7.89
 -15  -3  -2  101.55   10.58
 -17  -3  -2   74.58    5.08
 -17  -3  -2   66.75    5.74
 -17  -3  -2   73.42    7.73
 -19  -3  -2   71.89    7.87
 -19  -3  -2   75.01    6.00
 -19  -3  -2   71.34    5.17
  21   3   2   31.66    8.35
  21   3   2   11.03    4.94
 -23  -3  -2   47.75    4.41
 -23  -3  -2   41.74    3.69
 -25  -3  -2   32.95    3.96
 -25  -3  -2   29.50    4.29
 -25  -3  -2   34.74    3.19
  24  -4  -2    0.51    6.54
 -24   4   2    1.33    1.74
 -24   4   2    1.20    1.06
 -24   4   2    0.42    1.14
  22  -4  -2    0.61    5.21
 -22   4   2    0.88    0.87
 -22   4   2    1.07    1.48
 -22   4   2    1.68    1.18
  20  -4  -2   -1.29    5.01
 -20   4   2    0.24    0.94
 -20   4   2   -0.37    0.80
 -20   4   2   -0.49    1.09
  18  -4  -2    0.73    4.30
 -18   4   2    0.53    1.08
 -18   4   2    2.24    0.92
 -18   4   2    1.58    1.08
  16  -4  -2    0.58    3.76
 -16   4   2   -0.18    0.82
 -16   4   2    1.17    0.88
 -16   4   2    1.15    0.79
  14  -4  -2    2.34    3.89
 -14   4   2   -0.14    0.60
 -14   4   2   -0.52    0.69
 -14   4   2   -0.13    0.93
  12  -4  -2    0.30    3.58
 -12   4   2   -0.46    0.85
 -12   4   2    0.67    0.68
  10  -4  -2    0.89    3.19
  10  -4  -2    4.65    1.72
 -10   4   2    3.06    1.30
 -10   4   2    2.88    0.82
   8  -4  -2    6.17    1.83
   8  -4  -2    3.65    3.82
  -8   4   2    7.36    1.81
  -8   4   2    7.12    1.15
   6  -4  -2    6.73    1.74
   6  -4  -2    1.09    2.73
  -6   4   2    7.99    2.00
  -6   4   2   11.93    1.46
   4  -4  -2   10.86    1.90
   4  -4  -2    5.25    3.48
  -4   4   2    6.61    1.96
  -4   4   2    8.36    1.26
   2  -4  -2    8.87    3.73
   2  -4  -2   13.99    2.08
  -2   4   2   12.05    2.78
  -2   4   2   12.89    1.68
   0  -4  -2    1.75    0.96
   0  -4  -2   -0.09    2.22
   0   4   2    2.90    1.84
   0   4   2    1.81    0.86
  -2  -4  -2   20.71    2.40
  -2  -4  -2   15.19    4.01
   2   4   2   15.80    3.65
   2   4   2   19.57    2.35
  -4  -4  -2   38.51    5.39
  -4  -4  -2   32.31    3.11
   4   4   2   24.74    3.19
  -6  -4  -2   20.10    3.69
  -6  -4  -2   18.79    2.32
  -6  -4  -2   17.91    1.65
   6   4   2   10.30    3.48
  -8  -4  -2    3.40    1.73
  -8  -4  -2    5.27    1.29
  -8  -4  -2    3.89    0.81
   8   4   2    0.18    1.91
 -10  -4  -2    0.21    0.46
 -10  -4  -2   -0.77    1.02
 -10  -4  -2    0.64    0.88
  10   4   2   -0.69    1.98
 -12  -4  -2    3.26    1.36
 -12  -4  -2    3.80    0.85
 -12  -4  -2    2.30    1.14
  12   4   2    1.28    2.73
 -14  -4  -2    0.77    0.61
 -14  -4  -2    0.24    0.93
 -14  -4  -2   -0.06    1.01
  14   4   2    0.04    2.65
 -16  -4  -2    0.31    0.96
 -16  -4  -2   -0.36    0.61
 -16  -4  -2    1.70    1.20
  16   4   2    1.17    2.99
 -18  -4  -2    0.48    1.07
 -18  -4  -2    0.02    1.06
 -18  -4  -2    0.23    0.74
  18   4   2    0.74    3.22
 -20  -4  -2    0.94    1.10
 -20  -4  -2    0.32    0.79
  20   4   2   -0.02    3.51
 -22  -4  -2    0.29    1.23
 -22  -4  -2    1.35    0.95
  22   4   2   -0.71    3.40
 -24  -4  -2    1.10    1.43
 -24  -4  -2   -0.67    1.07
  24   4   2    2.81    4.86
  23  -5  -2    2.16    7.61
 -23   5   2   24.44    4.65
 -23   5   2   29.60    3.59
 -23   5   2   31.04    3.29
  21  -5  -2   10.13    8.30
 -21   5   2   31.73    4.98
 -21   5   2   32.50    3.64
  19  -5  -2   12.53    8.04
 -19   5   2   37.65    3.36
 -19   5   2   39.71    5.01
  17  -5  -2   20.42    9.09
  17  -5  -2   53.29    6.30
 -17   5   2   56.34    4.09
 -17   5   2   45.99    5.76
  15  -5  -2   72.79    7.31
 -15   5   2   70.00    5.45
 -15   5   2   81.22    8.27
  13  -5  -2   80.21    7.40
  13  -5  -2   43.77   12.10
 -13   5   2   88.51    8.57
  11  -5  -2  112.23    9.72
 -11   5   2  121.08   11.81
 -11   5   2  111.99    7.87
   9  -5  -2   29.24    8.99
   9  -5  -2   59.98    5.59
  -9   5   2   57.46    6.46
  -9   5   2   58.49    4.28
   7  -5  -2   57.25    5.45
   7  -5  -2   36.80    9.30
  -7   5   2   59.32    6.76
  -7   5   2   58.85    4.32
   5  -5  -2   72.51   12.26
   5  -5  -2  112.27    8.07
  -5   5   2   95.03   10.17
  -5   5   2   92.33    6.58
   3  -5  -2  104.96   15.70
   3  -5  -2  139.86   10.40
  -3   5   2  146.24   14.02
  -3   5   2  136.15    9.03
   1  -5  -2  168.05   21.28
   1  -5  -2  224.45   14.43
  -1   5   2  182.18   19.20
  -1   5   2  190.68   12.60
  -1  -5  -2  176.43   11.51
  -1  -5  -2  146.65   17.22
   1   5   2  160.28   10.37
   1   5   2  116.10   15.25
  -3  -5  -2  169.35   17.69
   3   5   2  145.68   10.79
  -5  -5  -2  117.90   13.45
  -5  -5  -2  114.84    9.02
  -7  -5  -2  139.66   10.80
  -7  -5  -2  140.29   15.51
  -7  -5  -2  148.42    9.40
  -9  -5  -2   98.25   10.32
  -9  -5  -2   87.57    6.15
  -9  -5  -2   85.36    7.22
 -11  -5  -2   76.16    8.14
 -11  -5  -2   67.24    4.98
 -11  -5  -2   68.03    5.94
 -13  -5  -2  120.53    8.86
 -13  -5  -2  115.24   11.87
 -13  -5  -2  103.60    7.51
 -15  -5  -2   80.42    8.33
 -15  -5  -2   66.54    6.22
 -15  -5  -2   79.55    5.48
 -17  -5  -2   65.22    5.70
 -17  -5  -2   64.33    4.81
 -19  -5  -2   37.96    3.97
 -19  -5  -2   41.48    3.41
 -21  -5  -2   27.92    3.52
 -21  -5  -2   28.85    3.02
  20  -6  -2   -0.87    6.12
  20  -6  -2    2.20    2.73
 -20   6   2   -1.49    1.74
 -20   6   2    0.83    1.17
  18  -6  -2   -1.68    1.86
  18  -6  -2    4.13    6.68
 -18   6   2    1.28    1.93
 -18   6   2    0.83    0.95
  16  -6  -2    0.62    1.90
  16  -6  -2    2.79    5.88
 -16   6   2    2.02    1.16
 -16   6   2    0.76    1.82
  14  -6  -2   -0.07    4.23
  14  -6  -2    2.19    1.96
 -14   6   2   -0.06    1.53
 -14   6   2   -0.03    0.95
  12  -6  -2    1.15    4.59
  12  -6  -2    8.13    2.66
 -12   6   2   10.16    2.87
 -12   6   2    6.34    1.54
  10  -6  -2    2.91    1.82
  10  -6  -2    1.29    3.98
 -10   6   2    3.86    2.15
 -10   6   2    0.39    0.86
   8  -6  -2    1.83    1.53
   8  -6  -2    1.47    3.94
  -8   6   2    3.24    2.22
  -8   6   2    1.13    1.01
   6  -6  -2    3.66    4.11
   6  -6  -2    6.29    1.92
  -6   6   2    6.32    2.76
  -6   6   2    4.63    1.31
   4  -6  -2    4.73    4.55
   4  -6  -2    8.29    2.12
  -4   6   2    5.12    1.45
  -4   6   2    4.28    2.51
   2  -6  -2    2.65    1.37
   2  -6  -2    1.86    3.62
  -2   6   2    3.72    1.32
  -2   6   2    5.35    2.60
   0  -6  -2    0.58    3.14
   0  -6  -2    2.64    1.32
   0   6   2    0.95    2.02
   0   6   2    0.03    0.93
  -2  -6  -2    0.23    2.96
  -2  -6  -2    0.54    1.04
   2   6   2   -0.77    1.10
   2   6   2   -0.58    2.23
  -4  -6  -2   -0.52    2.99
  -4  -6  -2    0.36    1.11
   4   6   2    0.48    1.52
   4   6   2    0.02    2.10
  -6  -6  -2    0.20    0.73
  -6  -6  -2    1.10    2.42
  -6  -6  -2    1.69    1.28
   6   6   2   -1.02    2.23
  -8  -6  -2   15.16    3.83
  -8  -6  -2   11.89    2.31
  -8  -6  -2   12.18    1.73
   8   6   2    4.11    3.44
 -10  -6  -2   -0.71    1.03
 -10  -6  -2   -1.49    1.82
 -10  -6  -2    0.69    0.74
  10   6   2   -0.12    2.63
 -12  -6  -2   -1.20    1.09
 -12  -6  -2    2.28    1.97
 -12  -6  -2    0.32    0.79
  12   6   2   -0.80    2.82
 -14  -6  -2    1.70    1.28
 -14  -6  -2    1.56    0.93
  14   6   2   -1.06    2.77
 -16  -6  -2    3.09    1.17
 -16  -6  -2   -0.21    1.21
  16   6   2   -0.91    2.95
 -18  -6  -2    1.35    1.54
 -18  -6  -2    1.59    1.03
  18   6   2    1.40    3.95
  20   6   2    0.69    4.05
  17  -7  -2   26.30    4.96
  17  -7  -2    6.69    7.64
 -17   7   2   28.46    3.42
 -17   7   2   26.08    5.34
  15  -7  -2   25.26    4.61
  15  -7  -2    7.79    7.48
 -15   7   2   25.15    3.12
 -15   7   2   21.36    4.89
  13  -7  -2   34.05    5.31
  13  -7  -2   26.29    9.54
 -13   7   2   38.05    6.62
 -13   7   2   42.55    3.85
  11  -7  -2   30.18    9.73
  11  -7  -2   49.90    5.97
 -11   7   2   45.91    4.05
 -11   7   2   40.74    6.90
   9  -7  -2   33.01   10.17
   9  -7  -2   59.68    6.01
  -9   7   2   58.24    4.76
  -9   7   2   57.46    8.49
   7  -7  -2   44.68   11.40
   7  -7  -2   85.15    6.87
  -7   7   2   55.94    8.27
   5  -7  -2   46.01   10.72
   5  -7  -2   73.13    6.33
  -5   7   2   51.34    8.75
  -5   7   2   60.60    5.09
   3  -7  -2   24.47    7.46
   3  -7  -2   33.42    4.16
  -3   7   2   27.55    5.99
  -3   7   2   30.15    3.54
   1  -7  -2   32.82    3.91
   1  -7  -2   28.19    7.15
  -1   7   2   18.97    5.32
  -1   7   2   18.35    2.99
  -1  -7  -2   45.81    8.45
   1   7   2   32.17    4.04
   1   7   2   25.36    6.25
  -3  -7  -2   50.15    9.08
  -3  -7  -2   56.29    5.41
   3   7   2   52.33    5.56
  -5  -7  -2   71.50    5.46
  -5  -7  -2   75.33   10.33
  -7  -7  -2   71.83    9.59
  -7  -7  -2   70.52    5.26
  -7  -7  -2   62.07    6.19
  -9  -7  -2   50.95    5.49
  -9  -7  -2   59.00    8.07
  -9  -7  -2   60.65    4.62
 -11  -7  -2   49.32    4.91
 -11  -7  -2   45.48    3.94
 -13  -7  -2   34.91    3.19
 -13  -7  -2   30.23    4.08
 -15  -7  -2   31.56    4.00
 -15  -7  -2   24.29    2.90
  10  -8  -2   -0.69    5.54
  10  -8  -2    0.18    1.87
 -10   8   2    1.78    3.24
 -10   8   2    1.69    1.43
   8  -8  -2   -3.42    4.84
   8  -8  -2   -1.44    1.70
  -8   8   2    0.50    3.09
  -8   8   2    0.00    1.36
   6  -8  -2    0.93    1.85
   6  -8  -2   -0.18    4.99
  -6   8   2    0.92    1.30
  -6   8   2    0.83    2.87
   4  -8  -2   -1.23    1.28
   4  -8  -2   -2.81    4.34
  -4   8   2   -0.33    1.39
  -4   8   2    1.15    3.04
   2  -8  -2   -2.20    4.01
   2  -8  -2   -0.58    1.34
  -2   8   2   -0.55    1.39
  -2   8   2   -1.66    2.97
   0  -8  -2    2.69    1.65
   0  -8  -2   -1.51    3.69
   0   8   2    5.57    2.14
   0   8   2    1.57    2.97
  -2  -8  -2    7.03    4.59
  -2  -8  -2    9.36    2.39
   2   8   2    5.00    4.01
   2   8   2    6.73    2.24
  -4  -8  -2    5.48    1.96
  -4  -8  -2    5.65    4.58
   4   8   2    2.86    3.79
  -6  -8  -2    5.62    4.20
  -6  -8  -2    7.38    1.68
  -6  -8  -2    3.61    1.90
   6   8   2    0.29    3.47
  -8  -8  -2    7.14    2.23
  -8  -8  -2    6.73    1.70
   8   8   2    3.17    4.03
 -10  -8  -2    1.97    1.76
 -10  -8  -2    0.48    1.11
  10   8   2   -2.20    3.11
  10   8  -3    2.11    5.13
 -10  -8   3    1.05    1.72
 -10  -8   3    0.36    0.92
   8   8  -3    6.26    5.02
  -8  -8   3   18.30    2.39
  -8  -8   3   16.41    3.18
  -6  -8   3   25.03    2.91
  -6  -8   3   22.58    3.69
   4   8  -3    3.07    4.58
  -4  -8   3   10.61    2.47
   2   8  -3    8.50    2.54
   2   8  -3    1.34    4.15
  -2  -8   3   12.42    2.74
   0   8  -3    0.63    3.62
   0   8  -3    7.00    2.29
   0  -8   3    3.84    4.81
   0  -8   3    0.68    1.60
  -2   8  -3   -0.91    1.58
  -2   8  -3    1.18    3.68
   2  -8   3    1.10    1.48
   2  -8   3    0.39    4.49
  -4   8  -3    3.79    3.83
  -4   8  -3   -0.82    1.56
   4  -8   3    1.97    5.15
   4  -8   3    3.91    2.12
  -6   8  -3    5.28    3.85
  -6   8  -3    5.32    1.91
   6  -8   3    7.13    2.60
   6  -8   3    0.96    5.41
  -8   8  -3    2.98    3.80
  -8   8  -3    6.31    2.01
   8  -8   3    6.33    5.74
   8  -8   3    6.13    2.73
 -10   8  -3    7.35    2.23
  10  -8   3    0.83    4.83
  17   7  -3   -1.29    4.47
  15   7  -3   -0.48    4.21
 -15  -7   3    0.11    1.46
 -15  -7   3    1.40    0.98
  13   7  -3    2.45    4.57
 -13  -7   3    1.17    1.64
 -13  -7   3    1.74    0.91
  11   7  -3    2.65    4.09
 -11  -7   3    0.77    0.86
 -11  -7   3    1.70    1.37
   9   7  -3    1.24    4.29
  -9  -7   3    6.32    1.91
  -9  -7   3    3.98    1.14
   7   7  -3    7.03    4.84
  -7  -7   3    9.78    2.31
  -7  -7   3   13.96    1.91
   5   7  -3    5.49    4.17
  -5  -7   3   13.33    4.40
  -5  -7   3   13.63    2.54
   3   7  -3   11.30    2.56
   3   7  -3    6.79    4.42
  -3  -7   3   16.15    2.67
  -3  -7   3    9.41    4.42
   1   7  -3   10.47    4.74
   1   7  -3   18.04    2.96
  -1  -7   3   26.01    3.45
  -1  -7   3   16.88    5.64
  -1   7  -3    5.42    3.69
  -1   7  -3    7.55    1.97
   1  -7   3    4.56    4.28
   1  -7   3   11.86    2.57
  -3   7  -3    5.01    1.58
  -3   7  -3    2.27    3.26
   3  -7   3    3.76    4.24
   3  -7   3    4.05    1.84
  -5   7  -3    4.42    3.44
  -5   7  -3    4.76    1.56
   5  -7   3    1.14    4.11
   5  -7   3    5.18    2.16
  -7   7  -3    8.72    1.92
  -7   7  -3    4.75    3.26
   7  -7   3    7.08    2.49
   7  -7   3   -0.44    3.98
  -9   7  -3    2.00    2.80
  -9   7  -3    1.46    1.35
   9  -7   3   -0.40    4.72
   9  -7   3    1.87    2.03
 -11   7  -3    3.40    2.90
 -11   7  -3    2.24    1.23
  11  -7   3   -0.49    1.78
  11  -7   3    2.87    5.40
 -13   7  -3    3.72    1.59
  13  -7   3    1.45    5.63
  13  -7   3    3.08    2.46
 -15   7  -3    5.46    1.80
  15  -7   3    5.20    3.05
  15  -7   3   -0.87    5.42
  20   6  -3   -2.06    4.03
 -20  -6   3    0.92    1.35
 -20  -6   3    0.76    0.94
  18   6  -3   -4.19    3.45
 -18  -6   3    1.82    0.96
 -18  -6   3    1.26    1.40
  16   6  -3    1.93    4.68
 -16  -6   3    1.87    0.92
 -16  -6   3    1.81    1.27
  14   6  -3    0.23    3.81
 -14  -6   3    9.69    2.04
 -14  -6   3    9.14    1.44
  12   6  -3    7.01    5.04
 -12  -6   3   16.94    2.00
 -12  -6   3   20.63    2.85
  10   6  -3    0.47    3.89
 -10  -6   3    7.12    1.29
 -10  -6   3    7.00    1.78
   8   6  -3    2.74    4.12
  -8  -6   3    9.18    3.32
  -8  -6   3    9.03    1.95
  -8  -6   3   10.10    1.45
   6   6  -3    1.28    3.15
  -6  -6   3    0.40    2.40
  -6  -6   3    1.46    1.18
  -6  -6   3    0.13    0.64
   4   6  -3    2.10    1.51
   4   6  -3    3.11    3.24
  -4  -6   3    2.49    2.96
  -4  -6   3    4.13    1.49
   2   6  -3    6.97    1.88
   2   6  -3    7.11    3.95
  -2  -6   3    3.48    3.52
  -2  -6   3   12.72    2.29
   0   6  -3   10.32    4.34
   0   6  -3   16.02    2.40
   0  -6   3   11.00    4.61
   0  -6   3   22.42    3.11
  -2   6  -3   23.24    5.62
  -2   6  -3   30.45    3.19
   2  -6   3   27.28    3.76
  -4   6  -3   21.15    2.52
  -4   6  -3   14.46    4.33
   4  -6   3    6.25    4.52
   4  -6   3   21.58    3.34
  -6   6  -3    6.41    1.48
  -6   6  -3    7.90    3.20
   6  -6   3    6.12    2.13
   6  -6   3    3.25    4.09
  -8   6  -3    0.65    0.87
  -8   6  -3    0.99    2.05
   8  -6   3    2.26    4.09
   8  -6   3    1.15    1.60
 -10   6  -3    2.05    2.26
 -10   6  -3    4.10    1.28
  10  -6   3    1.63    1.79
  10  -6   3    0.49    4.08
 -12   6  -3    7.46    2.85
 -12   6  -3    8.53    1.72
  12  -6   3    1.85    4.63
 -14   6  -3    2.33    2.21
 -14   6  -3    3.46    1.32
 -14   6  -3    3.43    1.25
  14  -6   3   -1.68    4.30
 -16   6  -3    3.82    1.47
 -16   6  -3    3.65    1.35
  16  -6   3    4.44    5.24
 -18   6  -3    3.47    1.39
 -18   6  -3    2.68    1.43
  18  -6   3    1.81    5.93
 -23  -5   3    1.29    0.99
  21   5  -3    0.08    4.19
 -21  -5   3    3.94    1.17
 -21  -5   3    2.39    1.31
  19   5  -3   -0.03    4.30
 -19  -5   3    2.88    1.40
 -19  -5   3    2.75    0.99
  17   5  -3    3.08    3.97
 -17  -5   3   16.45    1.93
 -17  -5   3   16.99    2.25
  15   5  -3    6.37    4.84
 -15  -5   3   20.41    2.52
 -15  -5   3   22.95    2.07
 -13  -5   3   15.10    1.79
 -13  -5   3   17.85    2.36
  11   5  -3   -1.52    2.55
 -11  -5   3    0.33    0.60
 -11  -5   3    0.85    1.09
   9   5  -3    1.92    2.97
  -9  -5   3    1.72    1.12
  -9  -5   3    1.94    0.71
  -9  -5   3    0.99    1.29
   7   5  -3    1.80    3.13
   7   5  -3    7.18    3.41
  -7  -5   3   13.65    2.08
  -7  -5   3   10.87    2.92
  -7  -5   3   15.05    1.58
   5   5  -3    6.81    3.45
   5   5  -3    3.51    3.77
  -5  -5   3    7.85    1.62
  -5  -5   3    5.17    2.58
   3   5  -3   15.51    2.32
   3   5  -3    7.25    3.60
  -3  -5   3   21.02    2.58
  -3  -5   3   11.72    3.75
   1   5  -3    5.88    3.40
   1   5  -3   10.92    1.84
  -1  -5   3   15.86    2.33
  -1  -5   3    7.39    3.55
  -1   5  -3   13.29    1.83
  -1   5  -3    9.67    3.55
   1  -5   3   13.88    2.39
   1  -5   3    7.77    3.85
  -3   5  -3    3.18    1.07
  -3   5  -3    3.65    2.50
   3  -5   3    1.83    2.68
   3  -5   3    4.41    1.71
  -5   5  -3    2.49    2.15
  -5   5  -3    2.21    0.98
   5  -5   3    0.15    2.84
   5  -5   3    4.63    1.74
  -7   5  -3    0.83    1.76
  -7   5  -3   -0.15    0.77
   7  -5   3    0.06    2.84
  -9   5  -3    0.48    0.83
  -9   5  -3   -0.41    0.73
  -9   5  -3    2.96    1.89
   9  -5   3    0.19    3.31
 -11   5  -3   43.35    3.40
 -11   5  -3   34.94    4.93
 -11   5  -3   38.26    3.59
 -13   5  -3   14.10    1.92
 -13   5  -3   16.28    3.08
 -13   5  -3   15.84    2.24
  13  -5   3    4.35    4.79
 -15   5  -3    9.71    2.39
 -15   5  -3    6.77    1.46
 -15   5  -3    7.73    1.68
  15  -5   3    0.77    4.15
 -17   5  -3    3.88    1.24
 -17   5  -3    1.72    1.70
 -17   5  -3    2.89    1.32
  17  -5   3   -2.12    3.60
 -19   5  -3    0.13    1.11
 -19   5  -3    0.66    1.00
  19  -5   3    1.47    5.18
 -21   5  -3    3.75    1.51
 -21   5  -3    1.05    1.17
  21  -5   3    0.94    6.67
 -24  -4   3   -0.38    1.05
 -24  -4   3    0.44    1.02
 -22  -4   3   -0.17    1.07
 -22  -4   3    0.62    0.76
 -22  -4   3   -0.55    0.86
  20   4  -3   -1.18    2.94
 -20  -4   3    6.06    1.50
 -20  -4   3    7.58    1.32
  18   4  -3    2.39    3.57
 -18  -4   3    6.89    1.23
 -18  -4   3    9.92    1.61
  16   4  -3    1.22    3.40
 -16  -4   3    8.53    1.49
 -16  -4   3   10.36    1.41
  14   4  -3   -0.72    2.49
 -14  -4   3    3.10    1.02
 -14  -4   3    1.04    0.61
  12   4  -3    0.63    2.50
 -12  -4   3    1.53    0.87
 -12  -4   3    0.20    0.50
  10   4  -3    4.45    3.21
 -10  -4   3    7.28    1.02
 -10  -4   3    8.17    1.42
   8   4  -3    1.83    1.82
   8   4  -3   -0.09    2.13
  -8  -4   3    7.18    1.51
  -8  -4   3    5.74    0.91
  -8  -4   3    5.32    1.21
  -6  -4   3   18.39    3.61
  -6  -4   3   26.97    2.62
  -6  -4   3   26.35    2.02
   4   4  -3   16.42    2.18
   4   4  -3    8.82    3.34
   4   4  -3    9.12    3.63
  -4  -4   3   21.42    2.33
  -4  -4   3   11.88    2.94
   2   4  -3    6.32    3.90
   2   4  -3    8.29    3.28
   2   4  -3   15.26    1.95
  -2  -4   3   18.61    2.26
  -2  -4   3    7.61    2.89
   0   4  -3   -1.32    1.65
   0   4  -3    0.07    0.62
   0  -4   3    0.03    0.81
   0  -4   3    0.21    1.99
  -2   4  -3    0.92    0.69
  -2   4  -3   -0.77    1.58
   2  -4   3    0.32    0.97
   2  -4   3    0.41    2.04
  -4   4  -3    8.30    1.24
  -4   4  -3    4.60    1.98
   4  -4   3    4.36    2.87
  -6   4  -3   12.02    1.49
  -6   4  -3   11.91    2.58
  -6   4  -3   10.73    1.50
   6  -4   3    2.63    3.01
  -8   4  -3   20.35    2.17
  -8   4  -3   20.58    2.12
  -8   4  -3   21.65    3.32
 -10   4  -3    4.12    0.96
 -10   4  -3    5.50    1.58
 -10   4  -3    6.79    1.26
  10  -4   3    1.76    3.28
 -12   4  -3    3.07    1.05
 -12   4  -3    3.31    0.93
 -12   4  -3    4.02    1.33
  12  -4   3    4.19    4.08
 -14   4  -3    1.31    0.92
 -14   4  -3    2.77    0.90
 -14   4  -3    3.40    1.36
  14  -4   3   -0.17    3.41
 -16   4  -3    1.96    0.94
 -16   4  -3    2.66    1.13
 -16   4  -3    2.95    1.34
  16  -4   3    0.34    4.38
 -18   4  -3    9.49    2.14
 -18   4  -3    8.67    1.77
 -18   4  -3    9.12    1.55
  18  -4   3   -1.16    4.49
 -20   4  -3    3.31    1.59
 -20   4  -3    4.52    1.53
 -20   4  -3    2.49    1.05
  20  -4   3    1.63    5.78
 -22   4  -3    1.59    1.37
 -22   4  -3    3.25    1.33
  22  -4   3    1.57    6.05
  24  -4   3   -1.94    6.76
 -25  -3   3    6.85    1.41
 -25  -3   3    6.09    1.87
 -23  -3   3    5.18    1.23
 -23  -3   3    3.99    1.54
 -23  -3   3    6.27    1.50
 -21  -3   3   14.70    2.64
 -21  -3   3   13.29    1.80
 -21  -3   3   17.60    2.22
 -19  -3   3    7.42    1.25
 -19  -3   3    9.16    1.51
 -19  -3   3    7.84    1.82
  17   3  -3   -0.11    2.14
 -17  -3   3    1.67    0.82
 -17  -3   3    1.79    0.74
  15   3  -3    3.05    2.78
 -15  -3   3   10.08    1.37
 -15  -3   3    7.32    1.08
  13   3  -3    1.00    1.97
 -13  -3   3    2.74    0.68
 -13  -3   3    2.46    0.80
  11   3  -3    1.43    2.05
 -11  -3   3    1.39    0.70
 -11  -3   3    2.44    0.61
   9   3  -3    0.93    2.28
  -9  -3   3   10.26    1.08
  -9  -3   3   11.23    1.41
   7   3  -3   49.32    4.52
  -7  -3   3   57.33    3.74
  -7  -3   3   56.16    4.34
  -7  -3   3   55.23    5.53
   5   3  -3   10.58    2.52
   5   3  -3    6.51    2.68
  -5  -3   3   18.76    2.50
   3   3  -3   23.36    2.59
  -3  -3   3   28.48    2.19
  -3  -3   3   22.72    2.47
  -3  -3   3   22.72    4.33
   1   3  -3   62.15    4.71
  -1  -3   3   76.58    7.87
  -1  -3   3   68.38    5.01
  -1  -3   3   68.01    5.47
  -1   3  -3    3.58    2.98
  -1   3  -3    2.77    1.88
  -1   3  -3    3.81    0.80
   1  -3   3    5.20    1.53
   1  -3   3    4.91    1.30
   1  -3   3    1.04    1.93
  -3   3  -3   16.53    1.49
  -3   3  -3   16.46    1.58
  -3   3  -3   14.47    2.87
   3  -3   3    5.03    3.01
   3  -3   3   15.90    2.01
  -5   3  -3   28.27    2.55
  -5   3  -3   29.72    2.31
  -5   3  -3   27.46    3.57
   5  -3   3   30.91    3.07
  -7   3  -3   -0.28    0.71
  -7   3  -3    0.40    0.57
  -7   3  -3   -0.75    0.42
   7  -3   3    0.10    0.41
   7  -3   3   -1.00    2.32
  -9   3  -3    4.17    0.99
  -9   3  -3    5.78    0.91
  -9   3  -3    6.00    1.26
   9  -3   3    3.16    2.93
   9  -3   3    5.27    0.92
 -11   3  -3    0.08    0.48
 -11   3  -3    1.27    0.69
 -11   3  -3    1.15    0.75
  11  -3   3    1.18    0.57
  11  -3   3    1.18    2.85
 -13   3  -3    0.36    0.58
 -13   3  -3    0.16    0.68
 -13   3  -3    0.09    0.67
  13  -3   3    3.35    3.41
 -15   3  -3    5.88    1.11
 -15   3  -3    3.46    1.17
 -15   3  -3    5.82    1.30
  15  -3   3    5.18    4.35
 -17   3  -3   25.23    2.86
 -17   3  -3   25.24    3.02
 -17   3  -3   24.44    2.46
  17  -3   3    5.82    5.54
 -19   3  -3   11.30    2.19
 -19   3  -3   12.03    1.71
 -19   3  -3   13.44    2.09
  19  -3   3    3.39    4.95
 -21   3  -3   -0.01    0.90
 -21   3  -3    0.53    1.03
 -21   3  -3   -0.90    0.71
  21  -3   3   -2.75    3.53
 -23   3  -3    1.56    1.08
 -23   3  -3   -0.57    0.98
  23  -3   3    0.01    5.52
 -25   3  -3   -0.47    1.28
 -25   3  -3    0.91    1.04
  25  -3   3    2.64    6.63
 -26  -2   3   -0.10    1.04
 -26  -2   3    0.84    0.79
 -24  -2   3    0.73    0.80
 -24  -2   3    0.43    0.86
 -24  -2   3   -0.41    0.83
 -22  -2   3    2.27    0.96
 -22  -2   3    1.47    1.07
 -22  -2   3    2.30    0.94
 -20  -2   3    1.34    0.89
 -20  -2   3    1.37    0.85
 -20  -2   3    0.22    0.63
  18   2  -3    1.07    2.36
 -18  -2   3    0.37    0.69
 -18  -2   3    0.34    0.57
 -18  -2   3    1.46    0.81
  16   2  -3    1.73    2.17
  16   2  -3    0.41    0.77
 -16  -2   3    0.05    0.63
 -16  -2   3    0.02    0.45
 -16  -2   3   -0.17    0.54
  14   2  -3    7.36    1.20
  14   2  -3    3.82    2.14
 -14  -2   3    7.22    1.06
 -14  -2   3    7.67    1.02
  12   2  -3    4.82    1.84
  12   2  -3    7.27    1.11
  12   2  -3    0.01    1.62
 -12  -2   3    6.47    0.85
 -12  -2   3    7.31    0.95
  10   2  -3    1.94    0.69
  10   2  -3   -0.74    1.32
 -10  -2   3    2.14    0.56
 -10  -2   3    1.92    0.50
   8   2  -3   -0.15    1.30
   8   2  -3    2.16    0.68
  -8  -2   3    1.81    0.56
  -8  -2   3    1.91    0.44
   6   2  -3    2.31    0.74
   6   2  -3    0.20    1.12
  -6  -2   3    3.06    0.49
  -6  -2   3    0.17    1.22
  -6  -2   3    2.91    0.66
  -6  -2   3    4.30    1.04
   4   2  -3    8.68    1.33
  -4  -2   3    8.82    0.99
  -4  -2   3    9.04    1.31
  -4  -2   3    7.79    1.07
  -4  -2   3    8.36    0.84
  -4  -2   3    3.58    1.70
   2   2  -3   -0.12    0.96
   2   2  -3    0.64    0.65
  -2  -2   3   -0.08    1.00
  -2  -2   3    0.89    1.24
  -2  -2   3    0.16    0.58
  -2  -2   3    0.24    0.35
  -2  -2   3    0.80    0.57
  -2  -2   3    0.61    0.34
   0   2  -3   89.02    6.48
   0   2  -3   88.93    5.90
   0  -2   3   99.86    6.50
   0  -2   3   80.17    8.99
   0  -2   3   90.90    9.13
   0  -2   3  100.63    5.90
  -2   2  -3   43.59    3.24
  -2   2  -3   44.01    2.93
  -2   2  -3   32.45    4.56
   2  -2   3   43.00    4.57
   2  -2   3   46.06    2.88
   2  -2   3   42.09    3.20
   2  -2   3   44.33    4.19
  -4   2  -3    0.60    0.48
  -4   2  -3    1.19    0.42
  -4   2  -3    0.49    0.65
   4  -2   3   -0.61    1.54
   4  -2   3    0.80    0.36
   4  -2   3    0.72    0.44
   4  -2   3    0.84    0.37
   4  -2   3    0.82    0.73
  -6   2  -3    6.29    1.00
  -6   2  -3    7.21    1.10
  -6   2  -3    7.11    0.87
   6  -2   3    8.42    0.92
   6  -2   3    7.12    0.82
   6  -2   3    3.03    2.58
  -8   2  -3   16.03    1.44
  -8   2  -3   14.62    1.74
  -8   2  -3   16.96    1.86
   8  -2   3   17.55    1.76
 -10   2  -3    0.14    0.42
 -10   2  -3    0.03    0.49
 -10   2  -3    0.22    0.42
  10  -2   3    0.19    0.40
  10  -2   3    1.57    2.41
 -12   2  -3    0.93    0.50
 -12   2  -3    0.17    0.47
 -12   2  -3    0.81    0.61
  12  -2   3    0.69    0.53
  12  -2   3   -1.42    2.41
 -14   2  -3    5.05    0.93
 -14   2  -3    4.38    1.11
 -14   2  -3    5.11    1.08
  14  -2   3    2.56    3.12
 -16   2  -3    0.08    0.63
 -16   2  -3    0.28    0.57
 -16   2  -3    0.16    0.76
  16  -2   3    0.56    3.29
 -18   2  -3    0.07    0.80
 -18   2  -3    0.50    0.69
 -18   2  -3    0.30    0.79
  18  -2   3    1.92    4.10
 -20   2  -3    2.23    0.91
 -20   2  -3    0.99    0.97
 -20   2  -3    2.01    1.00
  20  -2   3   -0.08    3.92
 -22   2  -3    1.30    1.01
 -22   2  -3    1.30    0.86
 -22   2  -3    2.87    1.26
  22  -2   3    0.31    4.70
 -24   2  -3    0.85    0.96
 -24   2  -3   -0.30    0.85
 -24   2  -3   -1.05    0.72
  24  -2   3   -0.92    5.08
 -26   2  -3   -0.79    1.13
 -26   2  -3   -0.55    0.91
  26  -2   3    0.72    6.35
 -27  -1   3    1.12    0.91
 -27  -1   3    0.64    1.10
 -25  -1   3    2.13    0.91
 -25  -1   3    0.85    0.99
 -25  -1   3    1.08    0.88
 -23  -1   3   10.90    1.60
 -23  -1   3    7.50    1.35
 -23  -1   3   11.06    2.16
  21   1  -3    0.62    3.03
 -21  -1   3    0.34    0.71
 -21  -1   3   -0.39    0.53
 -21  -1   3    0.64    0.71
  19   1  -3    0.61    3.00
 -19  -1   3   10.53    1.32
 -19  -1   3    8.59    1.71
 -19  -1   3    8.46    1.29
  17   1  -3    1.77    0.90
  17   1  -3   -0.45    2.58
 -17  -1   3    1.45    0.81
 -17  -1   3    1.92    0.72
 -17  -1   3    0.85    0.56
  15   1  -3   23.13    2.73
 -15  -1   3   22.63    2.07
 -15  -1   3   24.12    1.93
 -15  -1   3   22.12    2.75
  13   1  -3   14.54    1.64
  13   1  -3   18.22    2.09
  13   1  -3    8.10    3.18
 -13  -1   3   17.52    1.62
 -13  -1   3   19.81    2.23
 -13  -1   3   17.19    1.50
  11   1  -3   18.46    2.13
  11   1  -3   18.74    1.68
 -11  -1   3   18.62    2.24
 -11  -1   3   19.52    1.54
 -11  -1   3   17.73    1.65
   9   1  -3   12.52    1.25
   9   1  -3    9.12    2.47
   9   1  -3   14.85    1.16
  -9  -1   3   14.52    1.77
  -9  -1   3   13.36    1.19
  -9  -1   3   13.82    1.13
   7   1  -3   38.36    2.70
   7   1  -3   28.82    3.87
   7   1  -3   39.11    2.45
  -7  -1   3   36.81    3.65
  -7  -1   3   38.52    2.63
  -7  -1   3   36.24    2.42
   5   1  -3    1.21    0.40
   5   1  -3    1.53    0.31
   5   1  -3    1.67    0.43
  -5  -1   3    1.63    0.30
  -5  -1   3    0.81    0.81
  -5  -1   3    0.13    0.94
  -5  -1   3    2.06    0.34
   3   1  -3    5.37    0.76
  -3  -1   3    5.13    0.54
  -3  -1   3    5.79    0.92
  -3  -1   3    5.14    0.48
  -3  -1   3    5.26    0.68
  -3  -1   3    2.96    0.75
   1   1  -3  244.35   14.99
   1   1  -3  247.20   16.64
   1   1  -3  246.38   23.54
  -1  -1   3  233.23   23.54
  -1  -1   3  250.63   14.92
  -1  -1   3  250.53   16.63
  -1   1  -3   17.55    1.47
  -1   1  -3   18.46    2.11
  -1   1  -3   18.11    1.31
   1  -1   3   18.93    2.17
   1  -1   3   18.69    1.27
   1  -1   3   18.78    1.51
  -3   1  -3   51.95    3.82
  -3   1  -3   50.97    3.32
   3  -1   3   56.10    3.85
   3  -1   3   51.98    5.43
   3  -1   3   52.00    3.30
  -5   1  -3   38.96    2.52
  -5   1  -3   37.54    3.49
  -5   1  -3   34.93    4.13
   5  -1   3   40.87    2.51
   5  -1   3   39.45    4.22
  -7   1  -3   -0.15    0.45
  -7   1  -3    0.78    0.31
  -7   1  -3    1.21    0.38
  -7   1  -3   -0.29    0.81
   7  -1   3    0.36    0.32
   7  -1   3    1.64    2.05
 -11   1  -3   15.84    1.34
 -11   1  -3   15.50    1.68
 -11   1  -3   13.43    1.66
  11  -1   3    5.20    3.44
 -13   1  -3   16.49    1.95
 -13   1  -3   18.85    1.98
 -13   1  -3   16.28    1.50
  13  -1   3    6.36    3.91
 -15   1  -3    0.17    0.62
 -15   1  -3    0.34    0.51
 -15   1  -3    1.73    0.62
  15  -1   3    0.42    2.79
 -17   1  -3    0.37    0.76
 -17   1  -3    0.35    0.57
 -17   1  -3   -0.04    0.56
  17  -1   3    0.92    3.23
 -19   1  -3    1.41    0.89
 -19   1  -3    0.47    0.71
 -19   1  -3    0.12    0.61
  19  -1   3    1.59    4.11
 -21   1  -3    1.25    0.80
 -21   1  -3    1.04    0.88
 -21   1  -3   -0.08    0.62
  21  -1   3    0.41    4.19
 -23   1  -3    0.66    0.74
 -23   1  -3    1.53    1.00
 -23   1  -3    1.45    1.00
  23  -1   3   -0.88    4.41
 -25   1  -3    0.84    0.76
 -25   1  -3    0.35    1.05
 -25   1  -3    0.17    0.84
  25  -1   3    6.62    6.72
 -28   0   3   -0.35    0.82
 -28   0   3    0.70    1.21
 -26   0   3   -0.71    0.80
 -26   0   3   -0.93    0.78
 -26   0   3   -0.44    0.59
  24   0  -3    1.13    3.98
 -24   0   3   -0.37    0.58
 -24   0   3   -0.57    0.78
 -24   0   3   -0.25    0.82
  22   0  -3   -1.68    3.18
 -22   0   3    0.98    0.78
 -22   0   3    0.74    0.67
 -22   0   3   -0.02    0.66
  20   0  -3    1.32    3.57
 -20   0   3   -0.32    0.49
 -20   0   3    0.03    0.59
 -20   0   3    0.07    0.64
  18   0  -3    0.80    2.92
 -18   0   3    0.15    0.48
 -18   0   3   -0.19    0.56
 -18   0   3    0.39    0.62
  16   0  -3    1.00    2.74
 -16   0   3    0.06    0.47
 -16   0   3   -0.18    0.46
 -16   0   3    0.50    0.45
  14   0  -3    0.24    0.51
  14   0  -3    1.32    2.85
 -14   0   3   -0.02    0.45
 -14   0   3    0.01    0.49
 -14   0   3    0.57    0.45
 -14   0   3    0.51    2.13
  12   0  -3    1.22    2.40
  12   0  -3   -0.42    0.41
 -12   0   3    1.32    1.95
 -12   0   3    0.24    0.38
 -12   0   3    0.59    0.55
 -12   0   3   -0.48    0.34
  10   0  -3    0.04    0.38
  10   0  -3    0.46    2.04
 -10   0   3   -0.04    0.34
 -10   0   3    0.06    0.41
 -10   0   3    0.03    0.37
 -10   0   3   -0.31    1.52
   8   0  -3    0.09    0.31
   8   0  -3   -1.15    1.60
   8   0  -3    0.13    0.35
   8   0  -3   -0.03    0.31
  -8   0   3    0.30    0.37
  -8   0   3    0.21    0.31
  -8   0   3   -0.48    1.41
  -8   0   3   -0.03    0.25
   6   0  -3    0.15    0.32
   6   0  -3   -0.02    0.24
   6   0  -3   -0.18    0.21
   6   0  -3   -0.71    1.33
  -6   0   3    0.28    0.19
  -6   0   3    0.22    0.25
  -6   0   3    0.25    0.35
  -6   0   3   -1.44    1.08
   4   0  -3    0.28    0.22
   4   0  -3    0.41    1.14
   4   0  -3    0.01    0.28
  -4   0   3   -0.10    0.28
  -4   0   3    1.92    1.41
  -4   0   3   -0.13    0.22
   2   0  -3    0.21    0.21
   2   0  -3   -0.04    0.23
   2   0  -3    0.50    0.92
   2   0  -3    0.03    0.14
  -2   0   3   -0.61    1.20
  -2   0   3    0.25    0.23
  -2   0   3    0.00    0.24
  -2   0   3    0.05    0.13
   0   0  -3   -0.22    0.33
   0   0  -3   -0.16    0.21
   0   0  -3   -0.42    0.64
   0   0   3   -0.26    0.81
   0   0   3    0.23    0.29
   0   0   3    0.12    0.31
  -2   0  -3    0.14    0.20
  -2   0  -3   -0.23    0.43
  -2   0  -3   -0.24    0.37
  -2   0  -3   -0.13    0.60
   2   0   3    0.34    0.17
   2   0   3    0.47    0.68
   2   0   3    0.49    0.39
   2   0   3   -1.18    0.52
  -4   0  -3   -0.79    0.84
  -4   0  -3   -0.47    0.41
  -4   0  -3    0.30    0.42
  -4   0  -3   -0.12    0.21
   4   0   3    0.13    0.59
   4   0   3   -0.55    0.63
   4   0   3    0.09    0.41
   4   0   3    0.13    0.22
  -6   0  -3   -0.02    0.86
  -6   0  -3    0.12    0.52
  -6   0  -3    0.42    0.29
  -6   0  -3   -0.34    0.43
   6   0   3   -0.25    0.25
   6   0   3   -0.19    0.59
   6   0   3    0.61    0.46
   6   0   3   -0.02    0.75
  -8   0  -3    0.93    0.60
  -8   0  -3    0.66    1.12
  -8   0  -3    0.28    0.35
  -8   0  -3    0.46    0.66
   8   0   3   -0.23    0.31
   8   0   3    0.15    0.78
   8   0   3   -0.16    0.65
 -10   0  -3    0.11    0.41
 -10   0  -3    0.64    0.70
 -10   0  -3   -0.28    0.48
 -10   0  -3    0.30    1.22
 -12   0  -3   -0.59    0.57
 -12   0  -3   -0.07    0.55
 -12   0  -3   -0.04    0.39
 -12   0  -3   -0.62    1.32
 -12   0  -3    0.26    0.41
 -14   0  -3   -0.18    0.42
 -14   0  -3   -0.06    0.44
 -14   0  -3    0.15    0.58
  14   0   3    1.32    3.02
 -16   0  -3   -0.08    0.50
 -16   0  -3    0.07    0.47
 -16   0  -3    0.07    0.68
  16   0   3    2.45    3.48
 -18   0  -3    0.00    0.55
 -18   0  -3   -0.65    0.63
 -18   0  -3   -0.57    0.46
  18   0   3    1.90    3.99
 -20   0  -3   -0.04    0.53
 -20   0  -3    0.79    0.90
 -20   0  -3    0.19    0.63
  20   0   3    0.38    3.52
 -22   0  -3   -0.02    0.68
 -22   0  -3   -0.09    0.71
 -22   0  -3   -0.78    0.71
  22   0   3    0.03    4.50
 -24   0  -3   -0.37    0.83
 -24   0  -3    0.07    0.72
 -24   0  -3   -0.69    0.66
  24   0   3    2.94    5.49
 -26   0  -3   -0.20    0.84
 -26   0  -3    0.79    1.08
 -26   0  -3    0.59    0.84
  26   0   3    4.48    6.86
  27  -1  -3    2.21    5.75
 -27   1   3    0.85    0.92
 -27   1   3    0.21    1.09
 -27   1   3    0.03    1.06
  25  -1  -3    2.23    5.00
 -25   1   3    0.12    0.93
 -25   1   3    0.32    0.72
 -25   1   3    1.37    1.12
  23  -1  -3    0.40    4.47
 -23   1   3    6.10    1.73
 -23   1   3    7.78    1.47
 -23   1   3    6.38    1.20
  21  -1  -3    0.23    3.68
 -21   1   3    0.19    0.62
 -21   1   3    0.37    0.73
 -21   1   3    0.03    0.79
  19  -1  -3    2.83    3.94
 -19   1   3    8.55    1.39
 -19   1   3    8.18    1.74
 -19   1   3    9.79    1.34
  17  -1  -3   -0.04    3.20
 -17   1   3    1.66    0.75
 -17   1   3    2.04    0.73
 -17   1   3    2.19    0.94
  15  -1  -3   13.04    4.97
 -15   1   3   22.77    1.97
 -15   1   3   19.76    2.55
 -15   1   3   20.52    1.81
  13  -1  -3   16.09    1.62
  13  -1  -3    6.64    4.05
 -13   1   3   19.20    1.63
 -13   1   3   14.77    1.43
 -13   1   3   18.00    2.16
  11  -1  -3    8.42    4.17
  11  -1  -3   20.24    1.72
 -11   1   3   19.08    1.68
 -11   1   3   19.02    1.56
 -11   1   3   20.12    2.28
   9  -1  -3   15.03    1.19
   9  -1  -3    8.41    3.73
   9  -1  -3   15.27    1.24
  -9   1   3   12.93    1.65
  -9   1   3    3.88    2.83
  -9   1   3   12.03    1.14
  -9   1   3   12.51    1.22
   7  -1  -3   20.17    5.39
   7  -1  -3   40.26    2.76
   7  -1  -3   39.72    3.68
  -7   1   3   37.01    3.71
  -7   1   3   38.19    2.50
  -7   1   3   36.00    2.76
   5  -1  -3    1.54    0.50
   5  -1  -3    1.59    0.31
   5  -1  -3    1.07    0.37
   5  -1  -3   -0.16    1.79
   5  -1  -3    1.54    0.65
  -5   1   3    1.82    0.55
  -5   1   3    1.43    0.33
  -5   1   3    0.05    1.62
   3  -1  -3    5.36    0.86
   3  -1  -3    3.37    0.67
   3  -1  -3    5.17    0.52
   3  -1  -3    3.97    1.90
  -3   1   3    5.52    0.57
  -3   1   3    4.81    0.88
  -3   1   3    5.44    0.86
  -3   1   3    5.17    2.08
   1  -1  -3  252.90   21.21
   1  -1  -3  245.31   16.21
   1  -1  -3  247.75   14.38
   1  -1  -3  223.67   23.50
  -1   1   3  233.47   21.24
  -1   1   3  213.20   16.19
  -1   1   3  238.44   14.42
  -1  -1  -3   22.90    2.32
  -1  -1  -3   18.05    1.54
  -1  -1  -3   20.58    1.67
  -1  -1  -3   18.07    2.88
   1   1   3   21.94    3.21
   1   1   3   17.12    1.65
   1   1   3   19.77    1.67
   1   1   3   17.05    2.28
  -3  -1  -3   64.52    5.81
  -3  -1  -3   56.62    5.66
  -3  -1  -3   55.18    3.85
  -3  -1  -3   55.00    3.30
   3   1   3   51.77    3.84
   3   1   3   38.34    5.38
   3   1   3   48.48    3.29
   3   1   3   48.26    5.73
  -5  -1  -3   40.36    2.63
  -5  -1  -3   38.37    4.97
  -5  -1  -3   38.81    4.43
  -5  -1  -3   41.69    3.12
   5   1   3   39.01    2.63
   5   1   3   42.30    4.64
   5   1   3   41.88    3.15
  -7  -1  -3   -0.08    0.26
  -7  -1  -3    0.89    0.51
  -7  -1  -3    0.10    1.32
  -7  -1  -3    0.79    0.75
   7   1   3   -0.72    0.77
   7   1   3    0.22    0.27
   7   1   3    0.57    1.44
  -9  -1  -3   39.96    4.42
  -9  -1  -3   40.45    2.74
  -9  -1  -3   38.45    3.19
 -11  -1  -3   12.62    2.14
 -11  -1  -3   15.39    1.33
 -11  -1  -3   13.65    1.65
 -13  -1  -3   20.09    1.61
 -13  -1  -3   14.58    1.95
 -13  -1  -3   17.91    2.50
 -15  -1  -3   -0.37    0.44
 -15  -1  -3    0.01    0.65
 -15  -1  -3   -0.40    0.73
  15   1   3    1.10    1.73
 -17  -1  -3    0.14    0.56
 -17  -1  -3   -0.08    0.69
 -17  -1  -3   -0.30    0.50
  17   1   3    0.76    3.51
 -19  -1  -3    1.57    0.77
 -19  -1  -3    0.95    0.86
 -19  -1  -3    0.72    0.81
  19   1   3    0.82    3.67
 -21  -1  -3    1.74    1.00
 -21  -1  -3    0.56    0.67
 -21  -1  -3    1.33    0.93
  21   1   3    0.08    4.87
 -23  -1  -3    0.34    0.83
 -23  -1  -3   -0.12    0.71
 -23  -1  -3    0.59    0.98
  23   1   3   -3.06    4.37
 -25  -1  -3    0.08    0.75
 -25  -1  -3    0.82    1.06
 -25  -1  -3    0.67    0.98
  25   1   3   -1.32    5.78
  27   1   3    1.79    7.13
  26  -2  -3    5.15    6.09
 -26   2   3    0.45    1.09
 -26   2   3    0.60    0.90
 -26   2   3    1.11    1.30
  24  -2  -3   -2.08    5.32
 -24   2   3   -0.49    0.90
 -24   2   3   -0.03    0.72
 -24   2   3    0.58    1.15
  22  -2  -3    3.73    4.66
 -22   2   3    0.55    0.75
 -22   2   3    1.00    1.18
 -22   2   3    1.40    0.96
  20  -2  -3   -0.45    3.86
 -20   2   3    1.93    1.13
 -20   2   3    2.02    0.95
 -20   2   3    1.87    0.81
  18  -2  -3   -1.02    3.31
 -18   2   3    0.74    0.69
 -18   2   3   -0.01    0.76
 -18   2   3    0.39    0.71
  16  -2  -3   -0.55    3.18
 -16   2   3   -0.12    0.57
 -16   2   3    0.35    0.80
 -16   2   3    0.80    0.57
  14  -2  -3    2.99    3.82
 -14   2   3    8.11    1.59
 -14   2   3    7.15    1.13
 -14   2   3    6.25    0.96
  12  -2  -3    2.16    3.61
 -12   2   3    8.09    1.11
 -12   2   3    8.13    1.53
 -12   2   3    7.95    1.01
  10  -2  -3    2.08    2.99
 -10   2   3    1.36    0.56
 -10   2   3    1.57    0.74
 -10   2   3    0.96    0.47
   8  -2  -3    2.81    0.64
   8  -2  -3   -1.33    2.73
  -8   2   3    1.39    0.72
  -8   2   3    2.09    0.55
   6  -2  -3    3.49    0.55
   6  -2  -3    2.58    0.64
   6  -2  -3    0.31    2.74
   6  -2  -3    2.29    0.98
  -6   2   3    1.06    2.16
  -6   2   3    3.25    0.90
  -6   2   3    3.19    0.60
   4  -2  -3    8.26    1.35
   4  -2  -3    6.11    1.15
   4  -2  -3    6.23    2.87
   4  -2  -3    8.10    0.84
  -4   2   3    2.96    2.40
  -4   2   3    7.99    1.43
  -4   2   3    7.13    1.36
  -4   2   3    7.18    0.86
   2  -2  -3    0.40    0.57
   2  -2  -3    0.61    1.64
   2  -2  -3    0.44    0.53
   2  -2  -3    0.44    0.39
  -2   2   3    0.95    1.89
  -2   2   3    0.34    0.39
  -2   2   3    0.16    0.71
  -2   2   3    0.71    0.71
   0  -2  -3   84.13   10.09
   0  -2  -3  110.66    8.89
   0  -2  -3   98.57    5.88
   0  -2  -3   96.24    6.66
   0   2   3   88.34    5.91
   0   2   3   72.37   10.14
   0   2   3   82.58    6.64
   0   2   3   86.10    8.85
  -2  -2  -3   50.13    4.91
  -2  -2  -3   44.57    5.26
  -2  -2  -3   43.71    3.02
   2   2   3   38.82    3.22
   2   2   3   34.34    3.05
   2   2   3   34.50    5.28
   2   2   3   32.65    4.52
  -4  -2  -3    0.07    0.85
  -4  -2  -3    0.48    0.32
  -4  -2  -3    0.93    1.14
  -4  -2  -3    1.90    1.85
  -4  -2  -3    1.28    0.66
   4   2   3    0.30    1.27
   4   2   3    0.67    0.63
   4   2   3   -0.15    1.46
  -6  -2  -3    6.37    1.61
  -6  -2  -3    6.42    0.75
  -6  -2  -3    5.42    1.04
  -6  -2  -3    6.38    2.52
   6   2   3    0.64    1.67
   6   2   3    9.35    2.22
   6   2   3    5.97    0.73
  -8  -2  -3   13.65    2.25
  -8  -2  -3   14.60    1.23
  -8  -2  -3   13.72    1.63
   8   2   3    5.93    2.77
 -10  -2  -3    0.01    0.79
 -10  -2  -3   -0.23    0.34
 -10  -2  -3    0.52    0.66
  10   2   3    1.02    2.13
 -12  -2  -3   -0.26    0.36
 -12  -2  -3   -0.09    0.74
 -12  -2  -3    0.81    0.69
  12   2   3    0.30    1.97
 -14  -2  -3    4.78    0.84
 -14  -2  -3    4.87    1.36
 -14  -2  -3    4.28    1.07
  14   2   3    1.10    2.00
 -16  -2  -3   -0.29    0.67
 -16  -2  -3   -0.49    0.74
 -16  -2  -3    0.04    0.52
  16   2   3    0.17    2.30
 -18  -2  -3    0.21    1.03
 -18  -2  -3   -0.58    0.50
 -18  -2  -3   -0.96    0.74
  18   2   3    0.20    2.34
 -20  -2  -3    2.69    0.89
 -20  -2  -3    2.86    1.23
  20   2   3    0.34    4.00
  20   2   3    1.18    2.56
 -22  -2  -3    1.52    1.09
 -22  -2  -3    2.59    1.29
 -22  -2  -3    1.84    0.90
  22   2   3   -1.14    5.15
 -24  -2  -3    0.22    0.87
 -24  -2  -3    0.26    1.06
 -24  -2  -3    0.75    1.16
  24   2   3   -1.90    4.97
 -26  -2  -3    0.56    1.18
 -26  -2  -3    0.61    0.98
 -26  -2  -3    0.83    1.20
  25  -3  -3    0.27    5.44
 -25   3   3    7.52    1.85
 -25   3   3    6.94    2.35
 -25   3   3    6.61    1.51
  23  -3  -3    4.01    5.60
 -23   3   3    6.04    2.00
 -23   3   3    4.69    1.43
 -23   3   3    2.59    1.08
  21  -3  -3   -1.82    3.91
 -21   3   3   11.35    2.46
 -21   3   3   18.41    2.20
 -21   3   3   15.19    1.91
  19  -3  -3    0.88    4.24
 -19   3   3    9.23    2.15
 -19   3   3    8.09    1.50
 -19   3   3    8.02    1.39
  17  -3  -3   -1.29    4.03
 -17   3   3    1.49    0.77
 -17   3   3    0.71    0.75
 -17   3   3    1.21    1.06
  15  -3  -3    2.34    3.93
 -15   3   3    6.35    1.08
 -15   3   3    6.14    1.22
 -15   3   3    6.41    1.65
  13  -3  -3    3.35    3.78
 -13   3   3    4.12    0.95
 -13   3   3    3.96    1.24
 -13   3   3    3.01    0.80
  11  -3  -3   -0.34    3.02
 -11   3   3    3.28    0.74
 -11   3   3    1.79    0.88
   9  -3  -3   12.45    2.15
   9  -3  -3    1.49    3.29
  -9   3   3   11.72    1.98
  -9   3   3   10.31    1.28
   7  -3  -3   51.25    4.40
   7  -3  -3   27.69    7.49
  -7   3   3   47.38    5.09
  -7   3   3   52.73    3.45
   5  -3  -3   23.55    2.99
   5  -3  -3   18.43    5.23
  -5   3   3   32.14    3.57
  -5   3   3   33.75    2.38
   3  -3  -3   19.30    4.84
   3  -3  -3   25.42    2.60
  -3   3   3   27.59    3.32
  -3   3   3   24.27    2.05
   1  -3  -3   54.28    7.74
   1  -3  -3   63.68    4.83
  -1   3   3   67.25    4.29
  -1   3   3   50.54    6.32
  -1  -3  -3    3.98    1.03
  -1  -3  -3    2.88    2.08
   1   3   3    3.70    1.65
   1   3   3    2.92    0.96
  -3  -3  -3   17.28    3.53
  -3  -3  -3   15.96    1.92
   3   3   3   13.69    3.12
   3   3   3   11.40    1.82
  -5  -3  -3   29.41    4.27
  -5  -3  -3   30.18    2.22
  -5  -3  -3   28.17    2.75
  -7  -3  -3   -0.24    0.67
  -7  -3  -3   -0.93    1.00
  -7  -3  -3    0.37    0.42
   7   3   3   -1.25    1.38
  -9  -3  -3    5.53    0.87
  -9  -3  -3    6.97    1.78
  -9  -3  -3    7.67    1.30
   9   3   3    3.99    2.73
 -11  -3  -3    0.73    0.50
 -11  -3  -3    0.48    1.05
 -11  -3  -3    0.23    0.68
  11   3   3   -0.29    2.23
 -13  -3  -3   -0.41    0.77
 -13  -3  -3   -0.76    0.81
 -13  -3  -3   -0.42    0.41
  13   3   3    0.30    2.35
 -15  -3  -3    3.21    0.84
 -15  -3  -3    5.52    1.36
 -15  -3  -3    6.30    1.57
  15   3   3    1.31    2.82
 -17  -3  -3   28.96    2.38
 -17  -3  -3   25.25    2.96
 -17  -3  -3   24.91    3.51
 -19  -3  -3   12.47    2.06
 -19  -3  -3   10.56    2.26
 -19  -3  -3   12.47    1.65
  19   3   3    2.81    3.24
 -21  -3  -3   -0.07    0.80
 -21  -3  -3   -0.21    1.03
  21   3   3    0.97    3.64
 -23  -3  -3    2.18    1.41
 -23  -3  -3    0.99    0.94
  23   3   3    0.62    3.51
 -25  -3  -3   -0.40    1.25
 -25  -3  -3   -0.12    1.27
 -25  -3  -3   -0.35    0.98
  24  -4  -3   -0.15    6.08
 -24   4   3   -0.21    1.08
 -24   4   3    2.55    1.81
 -24   4   3    0.29    0.88
  22  -4  -3    2.69    5.55
 -22   4   3    1.69    1.15
 -22   4   3   -0.84    0.80
 -22   4   3    1.50    1.59
  20  -4  -3    3.84    4.85
 -20   4   3    5.54    1.44
 -20   4   3    6.27    2.05
 -20   4   3    3.73    1.14
  18  -4  -3    2.86    5.26
 -18   4   3    7.63    2.07
 -18   4   3    9.25    1.65
 -18   4   3    6.59    1.33
  16  -4  -3    1.00    4.57
 -16   4   3    8.46    2.14
 -16   4   3   10.08    1.55
 -16   4   3    7.89    1.54
  14  -4  -3    1.93    4.68
  14  -4  -3    0.06    1.40
 -14   4   3    1.60    1.19
 -14   4   3    1.21    0.74
  12  -4  -3    4.11    4.16
  12  -4  -3    0.02    1.25
 -12   4   3    1.18    1.08
 -12   4   3    1.30    0.77
  10  -4  -3    4.57    4.28
  10  -4  -3    4.91    1.72
 -10   4   3    7.38    1.80
 -10   4   3    6.29    1.11
   8  -4  -3    6.28    1.72
   8  -4  -3    2.07    3.22
  -8   4   3    5.56    1.06
  -8   4   3    4.89    1.62
   6  -4  -3   16.80    5.68
   6  -4  -3   25.88    3.19
  -6   4   3   25.86    3.88
  -6   4   3   26.78    2.29
   4  -4  -3   21.43    2.81
   4  -4  -3   17.09    5.43
  -4   4   3   26.62    2.22
  -4   4   3   25.52    3.89
   2  -4  -3   11.82    4.25
   2  -4  -3   18.18    2.36
  -2   4   3   17.11    1.96
  -2   4   3   16.59    3.20
   0  -4  -3    1.71    2.21
   0  -4  -3   -0.42    0.63
   0   4   3    1.66    1.43
   0   4   3   -0.06    0.70
  -2  -4  -3   -0.43    2.00
  -2  -4  -3    0.64    0.81
   2   4   3    0.39    1.58
   2   4   3   -0.19    0.79
  -4  -4  -3    8.55    2.73
  -4  -4  -3    7.01    1.40
   4   4   3    3.92    1.36
   4   4   3    1.03    1.85
  -6  -4  -3   11.01    2.77
  -6  -4  -3    7.68    1.55
  -6  -4  -3    9.52    1.18
   6   4   3    3.04    2.40
  -8  -4  -3   20.13    3.57
  -8  -4  -3   23.74    1.88
  -8  -4  -3   16.28    2.34
 -10  -4  -3    5.15    1.27
 -10  -4  -3    4.10    0.88
 -10  -4  -3    5.79    1.88
  10   4   3    5.09    3.00
 -12  -4  -3    3.48    1.56
 -12  -4  -3    4.05    0.89
 -12  -4  -3    3.19    1.21
  12   4   3    3.91    2.93
 -14  -4  -3    1.98    0.77
 -14  -4  -3    1.71    1.10
 -14  -4  -3    3.79    1.47
  14   4   3    0.91    2.60
 -16  -4  -3    4.87    1.02
 -16  -4  -3    4.44    1.56
 -16  -4  -3    3.35    1.29
  16   4   3    3.34    3.45
 -18  -4  -3    9.94    1.94
 -18  -4  -3   11.43    2.25
 -18  -4  -3    7.33    1.33
  18   4   3    0.95    3.26
 -20  -4  -3    4.14    1.66
 -20  -4  -3    3.50    1.14
 -20  -4  -3    4.21    1.49
  20   4   3    0.52    3.27
 -22  -4  -3    0.75    1.03
 -22  -4  -3    1.86    1.45
  22   4   3    0.69    4.00
  24   4   3    6.47    5.46
  23  -5  -3    5.86    2.94
  23  -5  -3    2.02    7.29
 -23   5   3    2.95    1.39
 -23   5   3    3.87    2.28
  21  -5  -3    0.08    2.17
  21  -5  -3    2.42    6.70
 -21   5   3    2.42    1.95
 -21   5   3    2.71    1.22
  19  -5  -3   -0.60    5.54
  19  -5  -3    5.29    2.70
 -19   5   3    3.45    1.92
 -19   5   3    2.10    1.02
  17  -5  -3    1.33    5.67
  17  -5  -3    9.29    2.87
 -17   5   3   14.41    2.97
 -17   5   3   12.75    1.87
  15  -5  -3   22.22    3.66
  15  -5  -3    4.72    5.55
 -15   5   3   20.60    3.65
 -15   5   3   19.50    2.34
  13  -5  -3   15.02    3.16
  13  -5  -3    6.46    5.30
 -13   5   3   12.31    2.80
 -13   5   3   14.73    1.93
  11  -5  -3   -2.00    3.81
  11  -5  -3    0.65    1.58
 -11   5   3    1.65    0.88
 -11   5   3    0.31    1.12
   9  -5  -3    2.31    1.47
   9  -5  -3   -0.32    3.69
  -9   5   3    0.42    1.28
  -9   5   3    0.93    0.79
   7  -5  -3   10.52    2.23
   7  -5  -3    1.54    3.94
  -7   5   3   12.57    1.71
  -7   5   3   11.85    2.80
   5  -5  -3    8.02    4.29
   5  -5  -3    7.09    1.87
  -5   5   3    8.41    2.58
  -5   5   3   11.17    1.66
   3  -5  -3   14.84    2.39
   3  -5  -3   14.49    4.94
  -3   5   3   20.10    3.85
  -3   5   3   14.71    2.02
   1  -5  -3   13.69    2.15
   1  -5  -3   11.66    4.11
  -1   5   3   10.42    3.16
  -1   5   3   10.12    1.69
  -1  -5  -3   15.86    2.32
  -1  -5  -3   17.19    4.72
   1   5   3   14.62    2.25
   1   5   3   11.83    3.48
  -3  -5  -3    7.87    3.18
  -3  -5  -3    3.31    1.21
   3   5   3    2.68    2.10
   3   5   3    1.38    1.22
  -5  -5  -3    1.51    2.49
  -5  -5  -3    3.77    0.93
  -5  -5  -3    3.79    1.25
   5   5   3    2.38    2.30
  -7  -5  -3   -0.89    0.56
  -7  -5  -3   -0.35    0.86
  -7  -5  -3    0.67    1.80
   7   5   3   -1.09    1.87
  -9  -5  -3    0.51    0.86
  -9  -5  -3    0.42    0.62
  -9  -5  -3    1.87    1.94
   9   5   3   -1.37    1.82
 -11  -5  -3   46.47    3.63
 -11  -5  -3   45.87    4.41
 -11  -5  -3   48.91    6.00
 -13  -5  -3   22.82    3.67
 -13  -5  -3   16.94    2.61
 -13  -5  -3   19.82    2.13
 -15  -5  -3    9.55    1.92
 -15  -5  -3    8.76    2.24
 -15  -5  -3    8.52    1.42
 -17  -5  -3    1.22    1.34
 -17  -5  -3    3.92    1.69
 -17  -5  -3    2.69    1.08
  17   5   3    0.93    3.07
 -19  -5  -3    1.66    1.01
 -19  -5  -3    1.38    1.29
  19   5   3   -1.14    2.86
 -21  -5  -3    1.19    1.04
 -21  -5  -3    0.37    1.41
  21   5   3    0.48    3.82
  20  -6  -3    0.17    2.56
  20  -6  -3   -0.84    6.87
 -20   6   3    1.30    1.23
 -20   6   3    1.59    2.04
  18  -6  -3    2.61    2.62
  18  -6  -3    2.43    6.96
 -18   6   3    1.36    1.08
 -18   6   3    1.94    2.19
  16  -6  -3    0.30    5.26
  16  -6  -3    0.33    1.82
 -16   6   3    0.97    1.67
 -16   6   3    3.98    1.35
  14  -6  -3    3.68    5.53
  14  -6  -3    6.43    2.58
 -14   6   3    7.86    2.74
 -14   6   3    7.32    1.59
  12  -6  -3   12.74    3.03
  12  -6  -3    5.34    5.85
 -12   6   3   15.46    2.25
 -12   6   3   18.15    3.83
  10  -6  -3    6.13    2.10
  10  -6  -3    0.64    4.59
 -10   6   3    3.16    2.16
 -10   6   3    7.14    1.55
   8  -6  -3    5.23    1.90
   8  -6  -3    4.31    4.96
  -8   6   3   10.92    1.74
  -8   6   3    4.28    2.32
   6  -6  -3   -1.06    3.96
   6  -6  -3    1.56    1.28
  -6   6   3    0.52    1.78
  -6   6   3    0.99    1.02
   4  -6  -3    3.60    4.15
   4  -6  -3    2.75    1.50
  -4   6   3    3.11    1.25
  -4   6   3    1.97    1.97
   2  -6  -3   10.93    2.24
   2  -6  -3   11.34    4.88
  -2   6   3    9.08    1.84
  -2   6   3    6.61    3.05
   0  -6  -3   20.10    5.75
   0  -6  -3   22.94    3.01
   0   6   3   16.38    2.60
   0   6   3   15.65    4.32
  -2  -6  -3   35.64    6.99
  -2  -6  -3   35.65    3.91
   2   6   3   27.74    3.65
   2   6   3   20.81    5.27
  -4  -6  -3   21.47    5.34
  -4  -6  -3   27.06    3.27
   4   6   3   20.51    3.10
   4   6   3   12.76    4.39
  -6  -6  -3   12.59    3.96
  -6  -6  -3   11.54    2.15
  -6  -6  -3   12.23    1.68
   6   6   3    1.90    2.88
  -8  -6  -3    0.58    1.06
  -8  -6  -3    1.51    2.28
  -8  -6  -3    0.85    0.80
   8   6   3    0.33    2.23
 -10  -6  -3    3.56    1.58
 -10  -6  -3    1.69    2.20
 -10  -6  -3    4.46    1.15
  10   6   3   -0.44    2.41
 -12  -6  -3   14.04    3.20
 -12  -6  -3   13.48    2.37
 -12  -6  -3   10.05    1.60
  12   6   3    2.56    3.27
 -14  -6  -3    4.15    2.16
 -14  -6  -3    1.84    1.01
 -14  -6  -3    1.92    1.39
  14   6   3   -0.10    2.93
 -16  -6  -3    2.05    1.05
 -16  -6  -3    3.30    1.63
  16   6   3    0.94    3.70
 -18  -6  -3    1.67    1.10
 -18  -6  -3    1.02    1.59
  18   6   3    2.77    3.89
  17  -7  -3   -2.35    5.83
  15  -7  -3    3.89    6.29
  15  -7  -3    1.17    2.33
 -15   7   3    1.58    2.33
 -15   7   3    0.78    1.20
  13  -7  -3    1.55    2.01
  13  -7  -3    0.92    5.44
 -13   7   3    3.54    1.38
 -13   7   3   -0.87    1.95
  11  -7  -3    2.52    1.96
  11  -7  -3   -1.30    5.21
 -11   7   3    3.74    2.65
 -11   7   3    3.42    1.39
   9  -7  -3    2.84    1.76
   9  -7  -3    2.79    5.03
  -9   7   3    3.72    2.72
  -9   7   3    5.45    1.64
   7  -7  -3   10.53    2.70
   7  -7  -3    5.35    5.58
  -7   7   3   12.23    2.23
  -7   7   3   11.15    3.74
   5  -7  -3   10.09    5.81
   5  -7  -3   12.64    2.69
  -5   7   3   12.58    4.12
  -5   7   3    6.63    1.80
   3  -7  -3    9.13    2.37
   3  -7  -3   10.80    5.46
  -3   7   3   13.83    4.21
  -3   7   3   15.58    2.50
   1  -7  -3   22.97    3.36
   1  -7  -3   19.41    6.29
  -1   7   3   21.46    3.14
  -1   7   3   17.05    4.88
  -1  -7  -3   10.60    2.33
  -1  -7  -3    8.44    4.40
   1   7   3    5.19    3.34
   1   7   3    8.18    2.17
  -3  -7  -3    2.75    4.11
  -3  -7  -3    3.37    1.58
   3   7   3    4.08    3.36
   3   7   3    3.63    1.78
  -5  -7  -3    5.63    1.84
  -5  -7  -3    5.23    3.65
  -5  -7  -3    7.88    1.49
   5   7   3    8.38    4.20
  -7  -7  -3    8.99    2.14
  -7  -7  -3    7.34    1.58
  -7  -7  -3   13.11    4.28
   7   7   3    0.32    3.19
  -9  -7  -3    6.69    3.28
  -9  -7  -3    2.75    1.20
  -9  -7  -3    3.35    1.74
   9   7   3    0.96    3.44
 -11  -7  -3    1.28    1.02
 -11  -7  -3    2.40    2.64
 -11  -7  -3    1.26    1.41
  11   7   3    1.24    2.97
 -13  -7  -3    6.34    1.49
 -13  -7  -3    4.56    1.92
  13   7   3   -1.37    2.94
 -15  -7  -3    3.93    1.39
 -15  -7  -3    4.40    1.89
  15   7   3   -1.69    3.32
  10  -8  -3   -2.04    4.78
  10  -8  -3    1.64    2.06
 -10   8   3   -1.11    1.26
 -10   8   3   -0.67    2.78
   8  -8  -3   10.45    3.11
   8  -8  -3    8.04    7.06
  -8   8   3    8.90    4.24
  -8   8   3   11.85    2.42
   6  -8  -3   18.85    3.58
   6  -8  -3   18.09    7.76
  -6   8   3   19.89    3.03
  -6   8   3   18.48    5.49
   4  -8  -3   13.33    2.85
   4  -8  -3    8.51    6.05
  -4   8   3    5.91    3.83
  -4   8   3   10.86    2.37
   2  -8  -3    8.42    5.76
   2  -8  -3    7.56    2.37
  -2   8   3    9.68    2.33
  -2   8   3    7.48    4.16
   0  -8  -3    1.93    4.21
   0  -8  -3    2.51    1.88
   0   8   3    2.27    1.74
   0   8   3    2.60    3.47
  -2  -8  -3   -3.70    3.80
  -2  -8  -3    0.73    1.60
   2   8   3    0.60    1.60
   2   8   3    1.36    3.45
  -4  -8  -3    3.25    1.80
  -4  -8  -3    2.65    1.22
  -4  -8  -3    1.29    4.09
   4   8   3    1.67    3.53
  -6  -8  -3    9.06    1.85
  -6  -8  -3   10.62    2.51
  -6  -8  -3    8.33    4.36
   6   8   3    3.69    3.96
  -8  -8  -3    4.17    2.02
  -8  -8  -3    7.39    1.77
   8   8   3    2.95    3.89
 -10  -8  -3   10.07    1.93
  10   8   3    1.60    3.78
  10   8  -4   -0.70    4.71
 -10  -8   4   16.19    3.12
 -10  -8   4   15.29    2.13
   8   8  -4   11.32    6.45
  -8  -8   4   22.47    3.75
  -8  -8   4   26.44    2.90
  -6  -8   4   39.31    3.51
  -6  -8   4   33.57    4.65
   4   8  -4    8.99    5.75
  -4  -8   4   35.18    4.23
   2   8  -4   25.21    3.94
   2   8  -4   15.10    6.39
  -2  -8   4   41.76    4.73
   0   8  -4   37.80    4.62
   0  -8   4   19.73    7.35
   0  -8   4   44.07    5.09
  -2   8  -4   26.90    3.78
  -2   8  -4   13.73    5.62
   2  -8   4   35.75    4.54
   2  -8   4   14.17    6.91
  -4   8  -4   15.33    5.62
  -4   8  -4   23.70    3.43
   4  -8   4   43.95    5.24
   4  -8   4   14.85    7.18
  -6   8  -4   21.71    3.08
   6  -8   4   15.59    3.51
   6  -8   4   11.75    6.66
  -8   8  -4   11.13    2.40
   8  -8   4    7.78    6.87
   8  -8   4   19.39    3.97
  15   7  -4    2.37    5.21
 -15  -7   4   -0.41    1.46
 -15  -7   4   -0.01    0.82
  13   7  -4   -1.28    4.31
 -13  -7   4    0.68    0.84
 -13  -7   4    0.05    1.48
  11   7  -4   -1.52    4.55
 -11  -7   4    0.26    0.84
 -11  -7   4    0.93    1.51
   9   7  -4    2.04    4.23
  -9  -7   4    3.41    1.15
  -9  -7   4    1.78    1.57
   7   7  -4    3.06    4.43
  -7  -7   4    7.79    2.14
  -7  -7   4    6.81    1.41
   5   7  -4    2.87    3.29
  -5  -7   4    3.47    1.63
   3   7  -4    2.32    1.77
   3   7  -4    2.06    3.92
  -3  -7   4    3.76    1.72
  -3  -7   4    5.51    3.88
   1   7  -4    7.78    2.06
   1   7  -4    4.88    4.07
  -1  -7   4    6.16    1.92
  -1  -7   4    2.68    3.83
  -1   7  -4   -0.43    3.09
  -1   7  -4    2.33    1.42
   1  -7   4   -0.32    3.50
   1  -7   4    1.45    1.59
  -3   7  -4   -0.21    1.07
  -3   7  -4    1.61    3.37
   3  -7   4    2.73    4.18
   3  -7   4   -0.04    1.32
  -5   7  -4    0.61    1.07
  -5   7  -4    0.43    2.95
   5  -7   4    0.69    1.70
   5  -7   4   -0.58    3.79
  -7   7  -4   -1.87    1.07
  -7   7  -4    1.10    2.84
   7  -7   4    0.54    1.59
   7  -7   4   -2.40    3.68
  -9   7  -4    1.05    1.20
  -9   7  -4    2.81    3.06
   9  -7   4    2.20    4.52
   9  -7   4    0.31    1.83
 -11   7  -4    3.36    1.47
  11  -7   4    1.50    5.10
  11  -7   4    0.96    2.08
 -13   7  -4    3.56    1.57
  13  -7   4    4.67    2.66
  13  -7   4    4.48    6.23
  15  -7   4    5.13    6.44
  20   6  -4    3.00    5.70
 -20  -6   4   25.61    2.62
 -18  -6   4   36.75    3.29
 -18  -6   4   39.41    3.93
 -16  -6   4   43.31    4.20
 -16  -6   4   44.84    3.64
 -14  -6   4   55.68    5.23
 -14  -6   4   62.70    4.53
 -12  -6   4   75.34    5.43
 -12  -6   4   76.22    6.47
 -10  -6   4   38.68    3.98
 -10  -6   4   37.48    3.13
  -8  -6   4   61.20    4.65
  -8  -6   4   67.60    5.78
  -6  -6   4   72.59   10.12
  -6  -6   4   86.76    7.11
  -6  -6   4   91.77    5.99
   4   6  -4   73.77    5.56
   4   6  -4   42.09    9.00
  -4  -6   4   55.89    8.35
   2   6  -4   72.25    5.26
   2   6  -4   38.58    8.39
  -2  -6   4   52.42    8.93
   0   6  -4   39.17    7.23
   0  -6   4   35.53    7.41
  -2   6  -4   55.65   10.19
  -2   6  -4   88.85    6.20
   2  -6   4   90.70    7.48
  -4   6  -4   61.89    9.34
  -4   6  -4   79.13    5.93
   4  -6   4   94.00    7.57
  -6   6  -4   56.07    8.83
  -6   6  -4   70.49    5.17
   6  -6   4   64.41    6.58
  -8   6  -4   20.36    2.50
  -8   6  -4   19.00    4.49
   8  -6   4   11.35    5.77
   8  -6   4   27.20    4.11
 -10   6  -4   39.88    6.47
 -10   6  -4   47.65    3.82
  10  -6   4   33.85    5.27
 -12   6  -4   44.73    3.87
 -12   6  -4   36.80    6.31
 -12   6  -4   47.94    4.29
 -14   6  -4   30.22    3.55
 -14   6  -4   27.36    3.15
 -16   6  -4   34.83    3.70
 -16   6  -4   36.89    3.84
 -18   6  -4   28.60    3.56
 -18   6  -4   25.45    3.06
  18  -6   4    8.36    7.46
  21   5  -4   -1.45    4.59
 -21  -5   4    1.71    0.92
  19   5  -4    0.76    3.54
 -19  -5   4    0.95    0.82
 -19  -5   4    0.64    1.09
  17   5  -4    1.30    3.73
 -17  -5   4    2.69    0.93
 -17  -5   4    1.55    1.14
  15   5  -4    0.14    3.10
 -15  -5   4    2.36    0.83
 -15  -5   4    2.01    1.04
  13   5  -4    5.86    3.93
 -13  -5   4    7.01    1.49
 -13  -5   4    5.68    1.09
  11   5  -4    0.15    3.14
 -11  -5   4   -0.05    0.52
 -11  -5   4    0.52    0.98
   9   5  -4   -2.16    2.68
  -9  -5   4    1.57    1.26
  -9  -5   4   -0.43    0.87
  -9  -5   4    0.80    0.60
   7   5  -4    1.98    2.91
  -7  -5   4    1.55    0.66
  -7  -5   4    2.48    1.13
  -7  -5   4   -0.28    1.82
   5   5  -4    1.80    2.74
   5   5  -4    2.08    3.05
  -5  -5   4    2.18    2.15
  -5  -5   4    0.11    0.95
   3   5  -4   -0.17    1.02
   3   5  -4    1.04    2.62
  -3  -5   4    0.63    2.06
  -3  -5   4    0.00    0.87
   1   5  -4    0.81    2.33
   1   5  -4    0.04    0.97
  -1  -5   4    1.09    2.51
  -1  -5   4   -0.88    0.80
  -1   5  -4    0.10    2.38
  -1   5  -4    1.46    0.90
   1  -5   4   -0.46    2.31
   1  -5   4    1.56    1.35
  -3   5  -4    0.78    2.24
  -3   5  -4    1.78    1.07
   3  -5   4    3.82    1.54
   3  -5   4    2.56    2.91
  -5   5  -4    5.30    2.78
  -5   5  -4    6.97    1.32
   5  -5   4    5.97    1.99
   5  -5   4    1.49    3.13
  -7   5  -4    3.94    2.36
  -7   5  -4    5.60    1.27
  -7   5  -4    3.33    1.07
   7  -5   4    1.00    3.23
  -9   5  -4    0.76    1.57
  -9   5  -4    0.13    0.86
  -9   5  -4    1.01    0.88
   9  -5   4   -0.92    2.70
 -11   5  -4    0.49    0.87
 -11   5  -4    1.85    0.91
 -11   5  -4    1.83    1.58
  11  -5   4   -2.20    3.43
 -13   5  -4    0.46    0.95
 -13   5  -4    0.13    0.78
 -13   5  -4    0.08    1.58
  13  -5   4    2.00    4.28
 -15   5  -4   -0.12    0.88
 -15   5  -4    0.74    0.90
  15  -5   4    0.26    3.63
 -17   5  -4    1.46    1.20
 -17   5  -4    1.38    0.99
  17  -5   4    2.62    5.53
 -19   5  -4    1.80    1.26
 -19   5  -4    0.96    1.10
  19  -5   4    0.86    5.85
 -21   5  -4    2.86    1.53
 -21   5  -4    0.66    1.19
  21  -5   4   -3.07    6.28
 -24  -4   4   25.80    4.09
 -24  -4   4   27.67    2.95
 -22  -4   4   40.84    4.99
 -22  -4   4   41.94    3.50
 -20  -4   4   70.18    5.69
 -20  -4   4   72.52    5.20
 -18  -4   4   83.77    6.32
 -18  -4   4   78.75    5.65
 -16  -4   4  105.74    7.41
 -16  -4   4  118.59    8.35
 -14  -4   4  119.46    8.59
 -14  -4   4  113.84    7.66
 -12  -4   4   93.27    6.29
 -12  -4   4   96.09    7.13
 -10  -4   4  201.92   13.68
 -10  -4   4  182.09   12.04
  -8  -4   4  188.95   18.39
  -8  -4   4  179.15   11.83
  -8  -4   4  199.42   13.57
  -6  -4   4   82.61    9.06
   4   4  -4   45.80    6.54
   4   4  -4   37.41    6.62
  -4  -4   4   50.40    6.21
   2   4  -4   77.24    8.98
   2   4  -4   69.60    9.58
  -2  -4   4   72.33    9.06
   0   4  -4  200.34   13.81
   0  -4   4  240.66   16.02
  -2   4  -4   68.99    8.50
  -2   4  -4   75.53    5.16
  -4   4  -4  134.45    9.70
  -4   4  -4  129.84    8.73
  -4   4  -4  106.96   13.37
   4  -4   4  156.14   12.61
  -6   4  -4  156.28   10.95
  -6   4  -4  149.34    9.83
  -6   4  -4  126.08   14.67
   6  -4   4  166.98   13.94
  -8   4  -4  170.88   11.51
  -8   4  -4  173.82   17.11
  -8   4  -4  174.21   12.89
   8  -4   4  197.50   16.39
 -10   4  -4  144.91   10.84
 -10   4  -4  153.85   14.19
 -10   4  -4  147.08    9.66
 -12   4  -4  110.55    8.62
 -12   4  -4  114.24    7.66
 -12   4  -4  117.80   11.10
 -14   4  -4  129.28    8.41
 -14   4  -4  119.01    9.44
 -14   4  -4  127.17   12.06
 -16   4  -4   73.87    6.18
 -16   4  -4   70.97    7.59
 -16   4  -4   78.89    5.44
 -18   4  -4   61.24    4.70
 -18   4  -4   59.50    5.34
 -20   4  -4   26.88    2.80
 -20   4  -4   28.04    3.28
  20  -4   4    5.20    6.33
 -22   4  -4   19.18    2.45
 -22   4  -4   13.45    2.45
  22  -4   4   -0.80    6.65
 -25  -3   4    0.29    1.11
 -25  -3   4    1.67    1.04
 -23  -3   4   -0.25    0.95
 -23  -3   4    0.00    0.88
 -23  -3   4   -0.88    0.72
 -21  -3   4    0.21    0.70
 -21  -3   4   -0.55    0.82
 -21  -3   4    0.11    0.82
 -19  -3   4    0.06    0.56
 -19  -3   4   -0.32    0.63
 -19  -3   4    0.57    0.81
 -17  -3   4   -0.22    0.58
 -17  -3   4   -0.64    0.44
 -17  -3   4   -0.14    0.68
  15   3  -4    1.13    2.56
 -15  -3   4    0.32    0.52
 -15  -3   4    0.22    0.67
  13   3  -4    1.33    2.10
 -13  -3   4   -0.14    0.56
 -13  -3   4   -0.07    0.39
  11   3  -4   -0.88    1.57
 -11  -3   4   -0.17    0.35
 -11  -3   4    0.76    0.60
   9   3  -4    1.30    0.96
   9   3  -4    1.80    1.98
  -9  -3   4    0.17    0.54
  -9  -3   4    0.23    0.36
   7   3  -4    0.40    0.83
   7   3  -4   -0.18    1.48
  -7  -3   4    0.48    0.62
  -7  -3   4    0.30    0.37
   5   3  -4    0.74    1.67
  -5  -3   4    4.91    0.78
  -5  -3   4    2.90    0.89
  -5  -3   4    1.03    1.23
  -5  -3   4    4.25    0.68
   3   3  -4    1.50    1.04
   3   3  -4   -0.61    1.35
  -3  -3   4    2.39    0.65
  -3  -3   4    1.51    0.87
  -3  -3   4    2.02    1.88
  -3  -3   4    1.34    1.31
  -3  -3   4    3.30    0.78
   1   3  -4    6.02    1.14
   1   3  -4    3.01    1.89
  -1  -3   4    2.00    1.73
  -1  -3   4    7.44    1.50
  -1  -3   4    8.47    2.38
  -1  -3   4   12.71    1.23
  -1  -3   4    9.92    1.46
  -1   3  -4    0.52    0.59
  -1   3  -4    0.48    0.54
  -1   3  -4   -1.00    1.46
   1  -3   4    0.46    1.00
   1  -3   4    0.33    0.66
   1  -3   4    0.34    1.73
  -3   3  -4   -0.51    1.35
  -3   3  -4    0.00    0.51
  -3   3  -4   -0.51    0.49
   3  -3   4    0.33    2.05
   3  -3   4    0.38    0.64
  -5   3  -4   -0.24    0.45
  -5   3  -4    0.28    0.46
  -5   3  -4    0.49    1.25
   5  -3   4   -0.84    1.87
   5  -3   4    0.36    0.42
  -7   3  -4    0.15    0.57
  -7   3  -4    0.36    0.48
  -7   3  -4    0.83    0.94
   7  -3   4   -0.06    2.50
   7  -3   4    0.17    0.36
  -9   3  -4    0.20    0.66
  -9   3  -4    0.81    0.64
  -9   3  -4    0.14    0.46
   9  -3   4   -1.11    2.11
   9  -3   4    0.37    0.39
 -11   3  -4    0.86    0.71
 -11   3  -4    0.00    0.45
 -11   3  -4   -0.31    0.63
  11  -3   4    0.23    0.46
  11  -3   4   -0.83    2.92
 -13   3  -4    0.46    0.83
 -13   3  -4    0.14    0.72
 -13   3  -4    1.72    0.70
  13  -3   4    0.55    2.92
 -15   3  -4    0.96    0.88
 -15   3  -4    1.42    0.85
 -15   3  -4    1.13    0.72
  15  -3   4   -0.58    3.25
 -17   3  -4    1.06    0.94
 -17   3  -4    0.89    0.95
 -17   3  -4    1.02    0.82
  17  -3   4   -1.17    3.18
 -19   3  -4    0.23    0.93
 -19   3  -4    0.80    1.01
 -19   3  -4    0.64    0.80
  19  -3   4    2.63    4.37
 -21   3  -4    0.23    1.04
 -21   3  -4   -0.12    0.78
  21  -3   4    0.44    5.06
 -23   3  -4    1.72    1.29
 -23   3  -4    0.74    0.93
  23  -3   4    4.43    6.02
 -26  -2   4   34.17    2.95
 -26  -2   4   27.96    3.92
 -24  -2   4   52.05    6.11
 -24  -2   4   62.30    4.42
 -22  -2   4   71.39    7.41
 -22  -2   4   72.33    5.52
 -22  -2   4   69.38    5.10
 -20  -2   4   62.46    4.81
 -20  -2   4   62.73    6.48
 -20  -2   4   58.93    4.42
 -18  -2   4   52.71    3.91
 -18  -2   4   52.64    5.65
 -18  -2   4   55.28    4.26
 -16  -2   4   95.56    6.64
 -16  -2   4   89.40    6.01
 -16  -2   4   86.48    8.82
  14   2  -4  116.04    8.86
 -14  -2   4  130.37    7.94
 -14  -2   4  124.10    8.71
 -14  -2   4  123.80   11.68
  12   2  -4  190.67   14.23
 -12  -2   4  211.55   14.13
 -12  -2   4  202.12   18.75
 -12  -2   4  215.37   12.75
  10   2  -4  476.31   34.57
 -10  -2   4  524.89   34.45
 -10  -2   4  522.89   30.87
   8   2  -4  385.34   27.17
  -8  -2   4  405.81   24.17
  -8  -2   4  400.19   27.01
   6   2  -4  334.34   22.97
  -6  -2   4  337.47   20.30
  -6  -2   4  328.24   22.76
  -4  -2   4  343.55   22.82
  -4  -2   4  322.25   23.03
  -4  -2   4  346.78   20.80
  -4  -2   4  335.04   32.16
  -4  -2   4  333.18   20.43
   2   2  -4  258.39   18.00
  -2  -2   4  333.70   17.95
  -2  -2   4  297.32   27.97
  -2  -2   4  266.77   20.14
  -2  -2   4  296.61   19.82
   0   2  -4  256.87   16.84
   0   2  -4  268.49   18.75
   0  -2   4  275.56   18.74
   0  -2   4  279.73   26.50
   0  -2   4  290.83   16.80
  -2   2  -4  313.45   22.54
  -2   2  -4  319.90   20.16
   2  -2   4  353.60   29.46
   2  -2   4  326.10   22.54
   2  -2   4  337.68   31.93
   2  -2   4  331.60   20.09
  -4   2  -4  349.09   24.19
  -4   2  -4  363.58   21.58
  -4   2  -4  312.03   31.68
   4  -2   4  371.83   21.52
   4  -2   4  370.06   31.31
  -6   2  -4  282.24   18.13
  -6   2  -4  281.31   20.38
  -6   2  -4  316.97   26.45
   6  -2   4  299.42   18.08
   6  -2   4  299.64   26.24
  -8   2  -4  411.39   25.09
  -8   2  -4  400.23   28.21
  -8   2  -4  394.15   36.51
   8  -2   4  438.43   36.45
 -10   2  -4  237.26   15.01
 -10   2  -4  242.24   21.72
 -10   2  -4  249.78   17.00
 -12   2  -4   93.27    5.72
 -12   2  -4   87.61    7.99
 -12   2  -4   75.30    6.44
 -14   2  -4   75.69    6.08
 -14   2  -4   81.01    7.41
 -14   2  -4   75.82    5.27
 -16   2  -4   59.33    5.80
 -16   2  -4   57.58    4.88
 -16   2  -4   58.78    4.22
 -18   2  -4   62.61    4.70
 -18   2  -4   65.18    6.51
 -18   2  -4   69.96    5.50
 -20   2  -4   56.84    4.72
 -20   2  -4   67.09    6.64
 -20   2  -4   75.23    5.69
 -22   2  -4   76.27    6.47
 -22   2  -4   78.68    7.85
 -22   2  -4   79.32    5.70
 -24   2  -4   45.30    3.67
 -24   2  -4   38.93    4.04
 -27  -1   4    0.07    0.94
 -27  -1   4    1.16    0.95
 -25  -1   4    0.10    0.85
 -25  -1   4    0.67    0.75
 -23  -1   4   -0.95    0.54
 -23  -1   4   -0.17    0.73
 -23  -1   4   -0.91    0.64
  21   1  -4    0.33    3.24
 -21  -1   4    0.31    0.64
 -21  -1   4   -0.19    0.59
 -21  -1   4    0.13    0.55
  19   1  -4    2.49    3.23
 -19  -1   4    0.29    0.60
 -19  -1   4    0.22    0.56
 -19  -1   4    0.07    0.69
  17   1  -4    0.05    0.75
  17   1  -4   -0.20    2.35
 -17  -1   4   -0.01    0.59
 -17  -1   4   -0.42    0.39
 -17  -1   4   -0.81    0.48
  15   1  -4    0.59    0.62
  15   1  -4    1.33    2.81
  15   1  -4   -0.03    0.59
 -15  -1   4    0.31    0.57
 -15  -1   4    0.59    0.44
 -15  -1   4    0.54    0.49
  13   1  -4    1.47    0.56
  13   1  -4    2.00    2.35
 -13  -1   4    0.70    0.46
 -13  -1   4    0.56    0.43
 -13  -1   4    0.21    1.39
 -13  -1   4    1.58    0.74
  11   1  -4    0.15    1.63
  11   1  -4   -0.27    0.41
 -11  -1   4    0.70    0.43
 -11  -1   4   -0.12    0.41
 -11  -1   4    0.30    1.23
 -11  -1   4    0.81    0.44
   9   1  -4    0.73    1.13
   9   1  -4   -0.31    0.32
   9   1  -4   -0.02    0.37
  -9  -1   4    0.39    0.33
  -9  -1   4    0.91    0.58
  -9  -1   4    0.05    0.33
  -9  -1   4   -0.50    1.09
   7   1  -4    2.40    0.46
   7   1  -4    2.25    0.42
   7   1  -4    2.46    0.84
  -7  -1   4   -0.85    1.10
  -7  -1   4    2.33    0.34
  -7  -1   4    3.07    0.74
  -7  -1   4    1.55    1.12
  -7  -1   4    2.27    0.41
   5   1  -4    2.40    0.38
   5   1  -4    2.71    0.65
  -5  -1   4    0.52    1.19
  -5  -1   4    1.83    0.33
  -5  -1   4    2.48    0.30
  -5  -1   4    2.54    0.65
  -5  -1   4    1.84    0.33
  -5  -1   4    2.30    1.09
   3   1  -4   18.41    2.07
  -3  -1   4   18.09    1.39
  -3  -1   4   18.00    2.31
  -3  -1   4   17.49    1.92
  -3  -1   4   18.27    1.60
  -3  -1   4   19.27    1.26
   1   1  -4   -0.15    0.26
   1   1  -4    0.64    0.50
   1   1  -4    0.36    0.48
  -1  -1   4    0.42    0.28
  -1  -1   4   -0.04    0.27
  -1  -1   4    0.19    0.62
  -1  -1   4    0.21    0.26
  -1  -1   4    0.34    0.60
  -1   1  -4    9.15    0.97
  -1   1  -4    9.88    0.85
  -1   1  -4   10.27    1.47
   1  -1   4   11.17    1.06
   1  -1   4    9.81    0.99
   1  -1   4   10.28    0.78
   1  -1   4    9.69    1.53
  -3   1  -4    3.21    0.63
  -3   1  -4    4.74    1.04
  -3   1  -4    3.57    0.47
   3  -1   4    4.23    1.08
   3  -1   4    3.07    0.66
   3  -1   4    4.00    0.45
  -5   1  -4    8.35    1.08
  -5   1  -4    6.97    1.41
  -5   1  -4    7.67    0.76
  -5   1  -4    7.43    0.77
   5  -1   4    7.46    0.72
   5  -1   4    7.56    1.52
   5  -1   4    8.55    1.11
  -7   1  -4    5.07    0.94
  -7   1  -4    5.13    0.65
  -7   1  -4    3.51    0.60
  -7   1  -4    4.81    1.24
   7  -1   4    5.21    0.66
  -9   1  -4   -0.09    0.52
  -9   1  -4   -0.04    0.95
  -9   1  -4    0.25    0.39
  -9   1  -4    0.16    0.31
 -11   1  -4    1.23    1.33
 -11   1  -4    0.67    0.40
 -11   1  -4    1.21    0.71
 -11   1  -4    1.02    0.50
  11  -1   4   -0.53    2.48
 -13   1  -4    0.39    0.64
 -13   1  -4    0.11    0.42
 -13   1  -4   -0.51    1.47
 -13   1  -4   -0.05    0.43
  13  -1   4   -0.44    3.26
 -15   1  -4    0.36    0.70
 -15   1  -4    1.19    0.60
 -15   1  -4    1.07    0.58
  15  -1   4    1.16    3.41
 -17   1  -4    0.66    0.81
 -17   1  -4    0.47    0.61
 -17   1  -4    0.02    0.57
  17  -1   4    0.88    3.52
 -19   1  -4    4.59    1.14
 -19   1  -4    5.16    1.03
 -19   1  -4    3.73    1.19
  19  -1   4    5.11    4.51
 -21   1  -4    1.22    0.85
 -21   1  -4    2.03    0.89
 -21   1  -4    0.75    0.90
  21  -1   4    3.23    5.08
 -23   1  -4    0.92    0.78
 -23   1  -4    0.49    0.80
 -23   1  -4    0.55    1.03
  23  -1   4    0.39    5.29
 -25   1  -4    1.11    1.08
 -25   1  -4    0.53    0.92
  25  -1   4    1.84    6.18
 -28   0   4   32.97    3.12
 -28   0   4   38.15    4.65
 -26   0   4   51.38    4.06
 -26   0   4   54.39    5.96
 -24   0   4   47.99    5.47
 -24   0   4   48.75    4.12
 -24   0   4   51.01    3.82
 -22   0   4   75.02    5.41
 -22   0   4   78.41    7.94
 -22   0   4   80.16    5.97
 -20   0   4   30.59    2.57
 -20   0   4   30.01    3.74
 -20   0   4   34.63    2.85
 -18   0   4  117.88   10.59
 -18   0   4  101.09    7.12
 -18   0   4  109.47    7.89
 -16   0   4  233.60   20.69
 -16   0   4  219.92   15.60
 -16   0   4  223.66   14.05
  14   0  -4  196.79   13.22
 -14   0   4  196.31   17.55
 -14   0   4  192.30   11.93
 -14   0   4  179.44   13.18
  12   0  -4  384.77   25.29
 -12   0   4  341.46   33.32
 -12   0   4  387.26   22.73
 -12   0   4  373.52   25.27
  10   0  -4  336.16   22.00
 -10   0   4  326.18   21.98
 -10   0   4  306.40   29.04
 -10   0   4  326.31   19.79
   8   0  -4  302.34   18.68
   8   0  -4  320.41   20.78
  -8   0   4  304.75   20.76
  -8   0   4  291.93   18.68
  -8   0   4  314.95   27.49
   6   0  -4  384.66   31.43
   6   0  -4  301.85   34.41
   6   0  -4  354.71   23.82
   6   0  -4  350.44   21.36
  -6   0   4  373.10   31.43
  -6   0   4  344.16   21.35
   4   0  -4 1000.00   85.05
   4   0  -4  940.81   57.92
   4   0  -4  961.06   92.27
  -4   0   4  967.95   57.91
  -4   0   4  945.64   85.05
   2   0  -4  161.47   15.68
   2   0  -4  160.03    9.56
   2   0  -4  157.86   10.78
   2   0  -4  160.55   14.16
  -2   0   4  155.45   10.79
  -2   0   4  150.31   15.87
  -2   0   4  157.57    9.56
  -2   0   4  163.20   14.20
   0   0  -4    3.09    0.56
   0   0  -4    2.90    0.55
   0   0  -4    4.01    1.07
   0   0   4    2.56    1.15
   0   0   4    2.90    0.54
   0   0   4    2.64    0.62
  -2   0  -4  832.97   69.77
  -2   0  -4  752.18   47.53
  -2   0  -4  820.43   53.42
   2   0   4  784.98   53.38
   2   0   4  762.48   69.92
   2   0   4  795.49   75.69
   2   0   4  785.59   47.53
  -4   0  -4  387.26   37.10
  -4   0  -4  413.29   26.27
  -4   0  -4  368.61   23.25
   4   0   4  377.99   26.21
   4   0   4  396.05   23.25
   4   0   4  365.55   37.15
  -6   0  -4  303.52   20.62
  -6   0  -4  302.29   18.23
  -6   0  -4  303.68   29.07
   6   0   4  290.79   18.21
   6   0   4  303.65   29.17
   6   0   4  294.27   20.58
  -8   0  -4  363.88   21.23
  -8   0  -4  339.06   33.75
   8   0   4  342.09   21.20
 -10   0  -4  478.04   28.46
 -10   0  -4  470.35   45.21
 -10   0  -4  454.81   32.05
 -12   0  -4  289.98   18.37
 -12   0  -4  312.30   20.82
 -12   0  -4  290.28   26.75
 -12   0  -4  306.47   29.29
 -14   0  -4  218.22   15.92
 -14   0  -4  227.05   20.40
 -14   0  -4  231.61   14.07
 -16   0  -4  202.03   12.62
 -16   0  -4  201.44   18.26
 -16   0  -4  198.62   14.35
 -18   0  -4   25.34    2.55
 -18   0  -4   26.48    2.13
 -18   0  -4   22.78    2.73
  18   0   4   11.81    5.68
 -20   0  -4   35.97    3.72
 -20   0  -4   31.04    3.22
 -20   0  -4   37.49    2.81
  20   0   4   13.14    6.76
 -22   0  -4   35.78    4.01
 -22   0  -4   37.36    3.53
 -22   0  -4   35.58    2.98
 -24   0  -4   30.46    3.60
 -24   0  -4   33.52    2.79
 -24   0  -4   30.06    3.49
  24   0   4    9.99    7.64
 -26   0  -4   36.16    2.96
 -26   0  -4   28.86    3.47
 -26   0  -4   27.08    3.54
  26   0   4   13.88    9.10
 -27   1   4    0.32    0.78
 -27   1   4   -0.18    1.03
  25  -1  -4    0.41    4.66
 -25   1   4   -0.50    0.68
 -25   1   4   -0.76    0.99
 -25   1   4   -0.11    0.92
  23  -1  -4   -0.01    4.31
 -23   1   4   -0.76    0.82
 -23   1   4    0.38    0.90
 -23   1   4   -0.45    0.66
  21  -1  -4    1.32    4.27
 -21   1   4   -0.59    0.65
 -21   1   4   -1.17    0.52
 -21   1   4    0.78    0.90
  19  -1  -4    0.85    3.92
 -19   1   4    0.17    0.63
 -19   1   4    0.11    0.71
 -19   1   4    0.27    0.69
  17  -1  -4    1.87    3.65
 -17   1   4   -0.08    0.43
 -17   1   4   -0.28    0.61
 -17   1   4    0.30    0.57
  15  -1  -4   -1.17    2.87
 -15   1   4    0.43    0.69
 -15   1   4    0.16    0.42
 -15   1   4    0.26    0.52
  13  -1  -4    0.83    0.48
  13  -1  -4    0.58    3.22
 -13   1   4    0.29    0.45
 -13   1   4    0.99    0.66
 -13   1   4    0.56    0.48
  11  -1  -4   -1.42    2.63
  11  -1  -4    0.15    0.39
 -11   1   4    0.85    0.43
 -11   1   4   -0.20    0.34
 -11   1   4   -0.21    0.43
   9  -1  -4   -0.18    0.34
   9  -1  -4    1.49    2.57
   9  -1  -4    0.11    0.35
  -9   1   4    0.53    0.38
  -9   1   4    0.21    0.50
  -9   1   4    0.40    0.36
  -9   1   4    0.55    1.93
   7  -1  -4    1.08    2.22
   7  -1  -4    2.25    0.46
   7  -1  -4    2.78    0.82
   7  -1  -4    2.16    0.41
  -7   1   4    2.23    0.43
  -7   1   4    0.41    1.91
  -7   1   4    2.88    0.73
   5  -1  -4    2.83    0.65
   5  -1  -4    1.15    1.73
   5  -1  -4    2.43    0.38
   5  -1  -4    2.41    0.47
   5  -1  -4    1.87    0.57
  -5   1   4    2.37    0.41
  -5   1   4    1.04    1.96
  -5   1   4    2.54    0.69
   3  -1  -4   16.85    3.34
   3  -1  -4   18.10    1.94
   3  -1  -4   18.18    1.24
   3  -1  -4   16.85    1.54
  -3   1   4   17.74    2.01
  -3   1   4   17.13    1.27
  -3   1   4   15.83    1.62
  -3   1   4   11.76    3.16
   1  -1  -4    0.40    0.47
   1  -1  -4    0.58    0.28
   1  -1  -4   -0.08    0.38
   1  -1  -4    0.61    1.38
  -1   1   4    0.39    0.52
  -1   1   4    0.17    0.44
  -1   1   4   -0.42    0.34
  -1   1   4    1.23    1.51
  -1  -1  -4    9.63    1.02
  -1  -1  -4   10.69    0.81
  -1  -1  -4    8.68    1.98
  -1  -1  -4    9.68    1.07
  -1  -1  -4   10.26    1.56
   1   1   4    9.77    1.68
   1   1   4   10.35    1.18
   1   1   4    8.96    2.24
  -3  -1  -4    5.06    1.42
  -3  -1  -4    4.53    1.33
  -3  -1  -4    3.83    0.75
  -3  -1  -4    4.77    0.51
   3   1   4    3.97    0.49
   3   1   4    4.47    1.48
   3   1   4    2.41    1.26
   3   1   4    3.02    0.71
  -5  -1  -4   14.63    2.77
  -5  -1  -4    7.28    1.03
  -5  -1  -4    7.90    0.73
  -5  -1  -4    8.88    1.71
   5   1   4    7.24    0.73
   5   1   4    2.06    1.68
   5   1   4    9.51    1.14
   5   1   4    8.94    1.92
  -7  -1  -4    4.39    0.60
  -7  -1  -4    5.48    0.91
  -7  -1  -4    3.60    1.99
  -7  -1  -4    3.79    1.25
   7   1   4    4.72    0.59
   7   1   4   -0.54    1.57
  -9  -1  -4    0.50    0.57
  -9  -1  -4   -0.16    0.76
  -9  -1  -4    0.34    0.35
  -9  -1  -4   -1.29    1.48
   9   1   4    1.10    1.60
 -11  -1  -4    1.51    0.95
 -11  -1  -4    1.03    0.49
 -11  -1  -4    1.31    0.72
  11   1   4   -0.39    1.31
 -13  -1  -4   -0.11    0.43
 -13  -1  -4   -0.54    0.72
 -13  -1  -4   -0.89    0.54
  13   1   4    0.31    1.59
 -15  -1  -4   -0.09    0.85
 -15  -1  -4    0.53    0.79
 -15  -1  -4    1.44    0.64
  15   1   4   -0.53    1.39
 -17  -1  -4    1.01    0.62
 -17  -1  -4    0.53    0.86
 -17  -1  -4    0.69    1.02
 -19  -1  -4    4.16    0.99
 -19  -1  -4    4.26    1.22
 -19  -1  -4    4.19    1.22
  19   1   4    5.08    5.03
 -21  -1  -4    0.20    0.93
 -21  -1  -4    0.99    0.71
 -21  -1  -4    1.60    0.98
  21   1   4    1.90    5.14
 -23  -1  -4   -0.33    0.97
 -23  -1  -4   -0.41    0.76
 -23  -1  -4   -0.11    0.71
  23   1   4    0.37    5.38
 -25  -1  -4    1.10    1.00
 -25  -1  -4    0.17    1.01
 -25  -1  -4    0.54    0.99
  25   1   4   -0.89    5.72
  26  -2  -4    8.77    7.09
 -26   2   4   37.63    3.16
 -26   2   4   31.60    4.32
 -26   2   4   34.63    3.41
 -24   2   4   54.95    6.18
 -24   2   4   56.41    4.29
 -24   2   4   49.94    4.62
 -22   2   4   61.83    4.95
 -22   2   4   53.31    6.42
 -22   2   4   62.92    4.52
 -20   2   4   53.52    4.13
 -20   2   4   51.22    6.02
 -20   2   4   62.61    4.65
 -18   2   4   54.68    3.91
 -18   2   4   51.48    5.67
 -18   2   4   50.55    4.24
  16  -2  -4   46.09   11.43
 -16   2   4   83.94    6.02
 -16   2   4   80.20    7.99
 -16   2   4   85.59    5.48
 -14   2   4  123.22    7.94
 -14   2   4  125.96   11.72
 -14   2   4  120.03    8.79
 -12   2   4  192.56   13.89
 -12   2   4  193.80   12.48
 -12   2   4  215.67   18.47
  10  -2  -4  484.25   34.85
  10  -2  -4  538.36   34.25
 -10   2   4  476.83   45.03
 -10   2   4  511.77   30.67
   8  -2  -4  389.18   27.38
   8  -2  -4  415.27   26.88
  -8   2   4  386.79   35.40
  -8   2   4  384.91   24.05
   6  -2  -4  350.19   22.95
   6  -2  -4  326.52   23.26
   6  -2  -4  343.39   20.45
  -6   2   4  327.51   30.22
  -6   2   4  328.85   20.51
   4  -2  -4  252.31   31.89
   4  -2  -4  341.78   19.32
   4  -2  -4  308.95   21.87
  -4   2   4  337.75   22.14
  -4   2   4  312.90   19.37
  -4   2   4  332.27   28.62
   2  -2  -4  289.88   19.99
   2  -2  -4  254.10   29.12
   2  -2  -4  317.45   17.71
   2  -2  -4  311.99   26.13
  -2   2   4  284.80   17.76
  -2   2   4  265.54   20.05
  -2   2   4  290.58   26.26
   0  -2  -4  266.56   26.00
   0  -2  -4  293.46   15.87
   0  -2  -4  268.41   17.82
   0   2   4  244.24   17.81
   0   2   4  208.26   25.96
   0   2   4  255.92   23.54
   0   2   4  251.87   15.93
  -2  -2  -4  348.67   31.86
  -2  -2  -4  351.95   19.86
  -2  -2  -4  335.74   22.12
   2   2   4  294.50   22.08
   2   2   4  270.73   31.85
  -4  -2  -4  410.54   38.93
  -4  -2  -4  382.03   24.69
  -4  -2  -4  405.06   27.32
  -4  -2  -4  394.16   24.18
  -6  -2  -4  308.57   19.10
  -6  -2  -4  313.64   21.60
  -6  -2  -4  316.53   30.69
  -8  -2  -4  433.50   41.79
  -8  -2  -4  453.36   26.21
  -8  -2  -4  402.49   29.52
 -10  -2  -4  256.36   24.98
 -10  -2  -4  261.81   17.74
 -10  -2  -4  243.35   15.61
 -12  -2  -4   94.34    6.21
 -12  -2  -4   92.86    7.16
 -12  -2  -4   99.14   10.03
 -14  -2  -4   87.82    5.78
 -14  -2  -4   86.07    9.20
 -14  -2  -4   85.85    6.66
 -16  -2  -4   66.47    5.42
 -16  -2  -4   62.94    7.25
 -16  -2  -4   67.60    4.64
 -18  -2  -4   70.34    7.67
 -18  -2  -4   69.36    5.71
 -18  -2  -4   65.51    4.84
 -20  -2  -4   72.24    5.13
 -20  -2  -4   68.97    5.95
 -22  -2  -4   76.24    6.56
 -22  -2  -4   81.28    5.67
 -22  -2  -4   77.88    8.06
 -24  -2  -4   50.24    5.54
 -24  -2  -4   52.29    4.68
 -24  -2  -4   52.07    3.98
  24   2   4   15.11    9.64
  25  -3  -4    3.43    5.95
 -25   3   4    1.25    1.31
 -25   3   4   -0.32    1.37
 -25   3   4    0.48    0.97
  23  -3  -4   -0.20    5.02
 -23   3   4    0.44    0.82
 -23   3   4    0.20    1.19
 -23   3   4   -0.39    0.98
  21  -3  -4    0.94    4.25
 -21   3   4    0.77    1.04
 -21   3   4   -0.61    0.86
 -21   3   4   -0.24    0.68
  19  -3  -4   -1.25    4.79
 -19   3   4   -0.22    0.55
 -19   3   4   -0.40    1.00
 -19   3   4    1.33    0.86
  17  -3  -4    0.11    4.04
 -17   3   4    1.16    0.77
 -17   3   4   -0.66    0.57
 -17   3   4   -0.46    0.72
  15  -3  -4    0.75    3.93
 -15   3   4   -0.09    0.56
 -15   3   4   -0.25    0.63
 -15   3   4    0.16    0.87
  13  -3  -4   -0.43    1.17
  13  -3  -4   -1.87    3.45
 -13   3   4   -0.04    0.77
 -13   3   4   -0.10    0.44
  11  -3  -4    0.10    3.51
  11  -3  -4   -0.39    1.06
 -11   3   4    0.44    0.52
 -11   3   4   -0.38    0.58
   9  -3  -4    0.45    1.04
   9  -3  -4   -2.86    2.55
  -9   3   4    0.10    0.73
  -9   3   4    0.09    0.48
   7  -3  -4    0.85    3.27
   7  -3  -4    0.12    0.84
  -7   3   4    0.83    0.53
  -7   3   4    0.26    0.77
   5  -3  -4    2.83    1.10
   5  -3  -4    0.94    2.80
  -5   3   4    4.90    1.47
  -5   3   4    4.88    0.85
   3  -3  -4    3.09    2.56
   3  -3  -4    2.26    0.90
  -3   3   4    3.05    1.34
  -3   3   4    2.22    0.71
   1  -3  -4    5.90    1.25
   1  -3  -4    6.22    3.01
  -1   3   4    9.19    1.29
  -1   3   4    8.32    2.04
  -1  -3  -4   -0.35    0.64
  -1  -3  -4    0.09    1.89
   1   3   4    0.53    1.27
   1   3   4   -0.49    0.74
  -3  -3  -4    1.39    1.77
  -3  -3  -4   -0.55    0.59
   3   3   4   -0.46    1.13
  -5  -3  -4    0.42    0.44
  -5  -3  -4    0.08    1.39
  -5  -3  -4    0.93    0.80
   5   3   4    0.29    1.39
  -7  -3  -4   -0.11    0.64
  -7  -3  -4   -0.02    0.39
  -7  -3  -4    1.45    1.31
   7   3   4   -0.84    1.32
  -9  -3  -4   -0.86    0.50
  -9  -3  -4   -0.22    1.06
  -9  -3  -4   -0.33    0.37
   9   3   4    1.50    2.02
 -11  -3  -4    0.25    0.73
 -11  -3  -4    0.50    0.47
 -11  -3  -4   -0.22    0.96
  11   3   4    0.02    1.97
 -13  -3  -4    0.37    1.05
 -13  -3  -4    0.66    0.87
 -13  -3  -4    0.63    0.59
  13   3   4    0.05    2.06
 -15  -3  -4    1.97    1.21
 -15  -3  -4    1.26    0.93
 -15  -3  -4    0.71    0.63
  15   3   4   -0.25    2.42
 -17  -3  -4    0.83    1.19
 -17  -3  -4   -0.21    0.85
 -17  -3  -4    1.02    0.73
  17   3   4   -0.06    3.19
 -19  -3  -4    0.13    0.78
 -19  -3  -4   -1.58    0.81
 -19  -3  -4   -0.28    1.11
  19   3   4   -1.72    2.67
 -21  -3  -4   -0.69    0.96
 -21  -3  -4    0.23    0.84
 -21  -3  -4    0.73    1.30
  21   3   4   -0.93    3.30
 -23  -3  -4    0.89    0.98
 -23  -3  -4    0.77    1.15
  23   3   4    5.42    6.44
  23   3   4    0.79    3.85
  24  -4  -4    9.49    8.29
 -24   4   4   24.71    4.43
 -24   4   4   24.09    2.87
 -24   4   4   24.69    3.17
  22  -4  -4   10.15    7.58
 -22   4   4   27.58    4.67
 -22   4   4   40.66    3.27
 -22   4   4   30.03    3.43
  20  -4  -4   24.20   10.14
 -20   4   4   61.31    4.48
 -20   4   4   59.22    6.60
  18  -4  -4   73.48    7.19
 -18   4   4   68.38    7.82
 -18   4   4   76.16    5.39
  16  -4  -4  103.97    8.60
  16  -4  -4   58.34   14.19
 -16   4   4   98.30    6.56
 -16   4   4   95.30    9.70
  14  -4  -4  104.07    8.51
  14  -4  -4   62.29   14.41
 -14   4   4  100.62    9.92
 -14   4   4   99.23    6.66
  12  -4  -4   43.75   11.93
  12  -4  -4   87.55    7.12
 -12   4   4   84.85    8.28
 -12   4   4   78.95    5.50
  10  -4  -4  175.95   12.97
 -10   4   4  160.68   16.08
 -10   4   4  171.44   10.89
   8  -4  -4  177.12   12.60
   8  -4  -4  127.81   19.29
  -8   4   4  160.67   15.86
  -8   4   4  180.83   10.76
   6  -4  -4  144.69   10.98
  -6   4   4  145.40   14.18
  -6   4   4  145.46    9.48
   4  -4  -4   80.88   13.30
   4  -4  -4  120.61    8.73
  -4   4   4  120.36   11.47
  -4   4   4  116.36    7.52
   2  -4  -4  195.18   13.27
   2  -4  -4  165.38   20.06
  -2   4   4  187.16   17.70
  -2   4   4  173.50   11.67
   0  -4  -4  253.32   25.58
   0  -4  -4  255.33   17.16
   0   4   4  236.70   15.34
   0   4   4  214.15   22.80
  -2  -4  -4  113.42    7.69
  -2  -4  -4  109.43   11.82
   2   4   4   74.26   10.23
   2   4   4   93.79    7.06
  -4  -4  -4  147.76    9.58
  -4  -4  -4  144.67   11.05
  -4  -4  -4  160.28   16.42
  -6  -4  -4  162.77   10.28
  -6  -4  -4  159.01   17.05
  -8  -4  -4  208.62   20.81
  -8  -4  -4  198.14   12.77
 -10  -4  -4  164.53   12.15
 -10  -4  -4  167.48   17.06
 -10  -4  -4  163.58   10.55
 -12  -4  -4  150.90   10.44
 -12  -4  -4  128.32    8.91
 -12  -4  -4  137.45   14.35
 -14  -4  -4  136.22   14.13
 -14  -4  -4  146.95   10.41
 -14  -4  -4  127.83    8.88
 -16  -4  -4   82.28    6.76
 -16  -4  -4   84.69    5.78
 -16  -4  -4   80.82    9.03
 -18  -4  -4   68.06    5.86
 -18  -4  -4   69.19    4.97
 -18  -4  -4   65.92    7.64
 -20  -4  -4   34.32    3.14
 -20  -4  -4   28.13    3.76
 -20  -4  -4   41.34    4.85
 -22  -4  -4   16.82    2.76
 -22  -4  -4   15.79    2.18
  23  -5  -4   -2.65    7.03
 -23   5   4    0.73    1.14
  21  -5  -4   -1.36    6.54
  21  -5  -4    1.65    2.38
 -21   5   4    0.34    1.06
 -21   5   4   -0.11    1.38
  19  -5  -4   -4.68    5.48
  19  -5  -4    2.80    2.31
 -19   5   4    0.47    1.57
 -19   5   4    0.85    0.98
  17  -5  -4    2.67    5.48
  17  -5  -4    2.27    1.88
 -17   5   4    1.15    1.58
 -17   5   4    3.14    1.10
  15  -5  -4    0.86    4.58
  15  -5  -4    1.62    1.82
 -15   5   4    1.01    1.38
 -15   5   4    2.36    1.07
  13  -5  -4    2.10    4.98
  13  -5  -4    6.51    2.29
 -13   5   4    5.58    2.00
 -13   5   4    8.61    1.45
  11  -5  -4   -1.79    4.10
  11  -5  -4   -0.69    1.16
 -11   5   4   -0.39    1.05
 -11   5   4    0.12    0.82
   9  -5  -4   -0.29    1.22
   9  -5  -4   -1.17    3.51
  -9   5   4    0.16    1.35
  -9   5   4    0.93    0.82
   7  -5  -4    2.98    1.42
   7  -5  -4   -0.50    3.51
  -7   5   4    1.95    1.66
  -7   5   4    1.36    0.88
   5  -5  -4    0.82    1.08
   5  -5  -4    2.88    3.87
  -5   5   4    0.31    0.81
  -5   5   4    2.61    1.71
   3  -5  -4    0.86    3.01
   3  -5  -4    0.98    1.07
  -3   5   4    1.02    1.57
  -3   5   4   -1.14    0.64
   1  -5  -4    0.37    0.90
   1  -5  -4   -1.20    2.53
  -1   5   4    0.07    1.54
  -1   5   4    0.85    0.85
  -1  -5  -4    5.35    3.17
  -1  -5  -4    2.66    1.21
   1   5   4    1.55    1.93
   1   5   4    1.47    1.17
  -3  -5  -4    4.23    3.03
  -3  -5  -4    1.93    1.07
   3   5   4    1.77    1.99
   3   5   4    0.96    1.21
  -5  -5  -4    8.44    3.28
  -5  -5  -4   10.71    1.38
  -5  -5  -4    5.90    1.54
   5   5   4    4.77    2.70
  -7  -5  -4    3.25    1.23
  -7  -5  -4    3.51    2.50
  -7  -5  -4    4.21    0.98
   7   5   4    0.97    2.28
  -9  -5  -4    0.67    0.70
  -9  -5  -4    2.14    1.12
  -9  -5  -4    1.47    1.79
   9   5   4   -0.63    2.13
 -11  -5  -4    0.59    0.66
 -11  -5  -4    2.44    1.96
 -11  -5  -4    0.94    1.09
  11   5   4    0.66    2.41
 -13  -5  -4    0.41    0.65
 -13  -5  -4   -0.06    1.34
 -13  -5  -4   -1.36    0.84
  13   5   4   -0.53    2.53
 -15  -5  -4   -0.21    1.12
 -15  -5  -4    0.19    0.64
 -15  -5  -4    1.57    1.50
  15   5   4    1.67    2.98
 -17  -5  -4    1.50    0.95
 -17  -5  -4    0.74    1.34
 -17  -5  -4    1.05    1.52
  17   5   4    1.04    3.22
 -19  -5  -4    0.34    1.23
 -19  -5  -4    0.86    0.92
  19   5   4   -0.65    3.06
 -21  -5  -4    0.93    1.02
 -21  -5  -4    3.35    1.68
  21   5   4    0.04    3.93
  20  -6  -4    4.99    7.56
  20  -6  -4   18.38    4.17
 -20   6   4   17.10    4.13
 -20   6   4   20.78    2.70
  18  -6  -4   34.05    5.26
  18  -6  -4    9.38    8.32
 -18   6   4   37.54    3.45
 -18   6   4   42.43    6.17
  16  -6  -4   39.63    5.32
  16  -6  -4   24.37    9.32
 -16   6   4   37.10    5.84
 -16   6   4   30.34    3.45
  14  -6  -4   38.11   11.43
  14  -6  -4   51.50    6.31
 -14   6   4   57.23    7.01
 -14   6   4   53.07    4.44
  12  -6  -4   58.90    6.17
  12  -6  -4   38.35   11.48
 -12   6   4   71.64    7.86
 -12   6   4   61.93    4.97
  10  -6  -4   34.12    4.42
  10  -6  -4   10.79    6.70
 -10   6   4   41.28    5.93
 -10   6   4   33.37    3.10
   8  -6  -4   45.71   11.07
   8  -6  -4   62.65    5.81
  -8   6   4   56.91    7.44
  -8   6   4   61.50    4.78
   6  -6  -4   73.49    6.80
   6  -6  -4   89.09   14.22
  -6   6   4   76.45    5.82
  -6   6   4   76.23    9.22
   4  -6  -4  112.22    8.30
   4  -6  -4   84.11   13.51
  -4   6   4   83.34   10.81
  -4   6   4   98.48    7.05
   2  -6  -4   76.96   11.81
   2  -6  -4   93.64    7.32
  -2   6   4   80.98   10.13
  -2   6   4   81.74    6.36
   0  -6  -4   87.86   11.99
   0   6   4   86.69    6.81
  -2  -6  -4  118.81    8.77
  -2  -6  -4  116.72   13.94
   2   6   4   85.02    7.78
  -4  -6  -4  107.87    8.76
  -4  -6  -4  107.71   13.33
  -6  -6  -4   86.61    6.00
  -6  -6  -4   80.57    7.08
  -6  -6  -4   82.00   10.62
  -8  -6  -4   38.89    6.32
  -8  -6  -4   26.42    3.74
  -8  -6  -4   39.59    3.14
 -10  -6  -4   57.71    7.55
 -10  -6  -4   48.18    5.05
 -10  -6  -4   58.43    4.29
 -12  -6  -4   70.27    8.31
 -12  -6  -4   67.60    4.97
 -12  -6  -4   59.14    5.83
 -14  -6  -4   37.44    4.37
 -14  -6  -4   40.00    5.49
 -14  -6  -4   36.09    3.28
 -16  -6  -4   49.81    4.09
 -16  -6  -4   51.48    5.09
 -18  -6  -4   31.34    3.17
 -18  -6  -4   26.47    3.80
  15  -7  -4   -0.08    2.09
  15  -7  -4   -3.80    5.74
 -15   7   4   -0.49    1.94
 -15   7   4   -0.20    1.08
  13  -7  -4   -3.51    5.39
  13  -7  -4   -1.29    1.59
 -13   7   4    0.71    2.09
 -13   7   4   -0.27    1.06
  11  -7  -4    0.54    1.53
  11  -7  -4   -2.92    4.87
 -11   7   4    1.96    1.19
 -11   7   4    0.32    2.13
   9  -7  -4    1.38    1.64
   9  -7  -4    0.25    4.88
  -9   7   4    2.10    2.35
  -9   7   4    2.55    1.40
   7  -7  -4    4.49    2.11
   7  -7  -4    6.66    5.67
  -7   7   4    2.61    1.45
  -7   7   4    4.78    2.92
   5  -7  -4   -0.26    4.33
   5  -7  -4    6.94    2.21
  -5   7   4    3.02    1.33
  -5   7   4    3.65    2.91
   3  -7  -4    0.25    4.10
   3  -7  -4    5.55    1.92
  -3   7   4    0.51    2.18
  -3   7   4    1.51    1.32
   1  -7  -4    4.38    4.28
   1  -7  -4    6.85    2.03
  -1   7   4    6.87    1.97
  -1   7   4    3.87    3.38
  -1  -7  -4    2.16    1.59
  -1  -7  -4    0.06    3.36
   1   7   4    3.88    2.91
   1   7   4    0.28    1.34
  -3  -7  -4   -0.44    3.04
  -3  -7  -4    0.41    1.25
   3   7   4    0.66    1.47
   3   7   4    1.38    2.74
  -5  -7  -4   -0.29    2.95
  -5  -7  -4    0.86    1.28
  -5  -7  -4    0.84    0.87
   5   7   4    0.79    2.75
  -7  -7  -4    0.62    1.34
  -7  -7  -4    0.29    0.92
  -7  -7  -4    1.56    2.96
   7   7   4   -0.77    2.32
  -9  -7  -4    0.58    1.27
  -9  -7  -4    0.89    0.92
  -9  -7  -4    1.03    2.77
   9   7   4   -1.92    2.37
 -11  -7  -4    4.54    2.89
 -11  -7  -4    7.11    2.10
 -11  -7  -4    3.49    1.29
  11   7   4    3.81    3.50
 -13  -7  -4    4.02    1.27
 -13  -7  -4    4.21    1.87
  13   7   4   -1.09    3.32
  15   7   4    1.69    3.73
  10  -8  -4   12.79    7.78
  10  -8  -4   10.73    3.23
 -10   8   4   12.79    2.50
 -10   8   4   12.53    4.87
   8  -8  -4   12.74    3.12
   8  -8  -4    8.88    6.78
  -8   8   4    9.12    4.25
  -8   8   4   17.18    2.75
   6  -8  -4   23.59    8.54
   6  -8  -4   26.11    4.04
  -6   8   4   24.72    3.52
  -6   8   4   17.08    5.58
   4  -8  -4   34.47    9.01
   4  -8  -4   37.56    4.75
  -4   8   4   16.13    5.77
  -4   8   4   32.25    4.08
   2  -8  -4   37.95    9.10
   2  -8  -4   46.39    5.08
  -2   8   4   23.53    3.70
  -2   8   4   16.17    5.59
   0  -8  -4   40.65    4.86
   0  -8  -4   45.75    9.23
   0   8   4   29.90    4.29
   0   8   4   19.49    6.35
  -2  -8  -4   44.63    8.63
  -2  -8  -4   37.47    4.65
   2   8   4   23.20    3.98
   2   8   4   23.57    6.59
  -4  -8  -4   51.91    4.02
  -4  -8  -4   32.43    4.70
  -4  -8  -4   37.24    8.20
  -6  -8  -4   35.50    7.24
  -6  -8  -4   31.15    3.44
  -8  -8  -4   19.87    3.36
  -8  -8  -4   20.21    5.45
  -8  -8  -4   21.42    2.64
   8   8   4    4.27    4.27
   8   8  -5    1.42    5.41
  -8  -8   5   10.65    2.78
  -8  -8   5   15.65    2.15
   6   8  -5   -0.19    4.30
  -6  -8   5    2.15    1.85
  -6  -8   5    8.98    1.72
   4   8  -5    0.02    4.03
  -4  -8   5   -0.37    1.29
   2   8  -5    0.81    4.09
   2   8  -5    1.05    2.01
  -2  -8   5   -0.01    1.60
   0   8  -5    0.40    3.89
   0   8  -5    3.75    2.27
   0  -8   5    4.27    2.02
  -2   8  -5   10.93    2.72
  -2   8  -5    4.67    4.09
   2  -8   5    8.71    2.65
   2  -8   5    2.14    5.04
  -4   8  -5   18.89    3.23
   4  -8   5    9.71    6.25
   4  -8   5   21.91    3.94
  -6   8  -5   22.32    3.20
   6  -8   5    4.38    5.86
   6  -8   5   19.35    3.82
  15   7  -5    6.87    6.05
 -15  -7   5    3.94    1.23
 -15  -7   5    3.83    1.85
  13   7  -5    2.66    4.71
 -13  -7   5    6.07    1.31
 -13  -7   5    7.28    2.11
  11   7  -5   -0.52    4.96
 -11  -7   5    9.85    2.36
 -11  -7   5   11.89    1.71
   9   7  -5   -0.63    4.10
  -9  -7   5   16.84    2.90
  -9  -7   5   17.80    2.05
   7   7  -5    4.86    4.52
  -7  -7   5   14.23    2.67
  -7  -7   5   11.64    1.76
   5   7  -5    2.70    3.96
  -5  -7   5    4.47    1.75
  -5  -7   5    7.63    1.38
   3   7  -5    0.90    1.55
   3   7  -5    3.48    3.97
  -3  -7   5    5.94    1.88
  -3  -7   5    2.35    3.74
   1   7  -5    1.21    3.53
   1   7  -5    7.70    2.24
  -1  -7   5   11.37    2.46
  -1  -7   5    3.14    3.88
  -1   7  -5    2.79    3.70
  -1   7  -5   11.27    2.30
   1  -7   5    8.12    4.91
   1  -7   5    4.88    2.02
  -3   7  -5    2.76    3.49
  -3   7  -5    7.38    1.89
   3  -7   5    0.19    3.75
   3  -7   5    3.67    2.08
  -5   7  -5    3.53    1.61
  -5   7  -5    1.78    2.95
   5  -7   5    1.48    3.99
   5  -7   5    2.96    1.97
  -7   7  -5    3.23    1.46
   7  -7   5    1.19    4.27
   7  -7   5    1.78    2.16
  -9   7  -5    4.64    1.56
   9  -7   5    2.80    2.19
   9  -7   5   -0.46    4.56
 -11   7  -5    2.94    1.48
  11  -7   5   -0.53    4.72
  11  -7   5    2.25    2.34
 -13   7  -5    9.53    2.09
  13  -7   5    6.06    2.88
  13  -7   5   -1.93    5.38
  20   6  -5    2.13    5.17
  18   6  -5    5.26    4.80
 -18  -6   5    4.43    1.16
  16   6  -5    0.35    4.04
 -16  -6   5   16.84    2.37
 -16  -6   5   12.47    1.74
 -14  -6   5   21.74    2.37
 -14  -6   5   26.71    3.14
  12   6  -5    9.39    5.34
 -12  -6   5   23.63    2.39
 -12  -6   5   27.97    3.26
  10   6  -5    3.11    3.51
 -10  -6   5   -0.64    0.52
 -10  -6   5    0.79    1.19
   8   6  -5    1.72    3.46
  -8  -6   5    0.57    0.68
  -8  -6   5   -0.40    0.98
   6   6  -5    1.01    3.21
  -6  -6   5    4.67    3.01
  -6  -6   5    7.71    1.81
  -6  -6   5    7.13    1.22
   4   6  -5    9.01    4.42
   4   6  -5   16.07    2.65
  -4  -6   5   13.97    4.33
  -4  -6   5   15.83    2.58
   2   6  -5   11.66    4.44
   2   6  -5   19.85    2.80
  -2  -6   5   22.97    3.06
  -2  -6   5    9.81    4.27
   0   6  -5    2.87    3.13
   0   6  -5   13.43    2.21
   0  -6   5    4.12    3.66
   0  -6   5   18.67    2.90
  -2   6  -5    8.79    1.70
  -2   6  -5    2.27    3.16
   2  -6   5    9.61    2.44
   2  -6   5    2.40    3.50
  -4   6  -5   -0.15    0.95
  -4   6  -5    0.77    2.39
   4  -6   5   -3.15    2.39
   4  -6   5    0.23    1.50
  -6   6  -5    1.01    2.42
  -6   6  -5    4.46    1.39
   6  -6   5    4.47    2.04
   6  -6   5    1.91    3.76
  -8   6  -5   10.90    1.79
  -8   6  -5    4.49    2.93
   8  -6   5    3.15    4.06
   8  -6   5    5.15    2.43
 -10   6  -5    3.60    1.33
  10  -6   5    1.94    4.71
 -12   6  -5    8.63    1.84
 -12   6  -5    9.99    1.88
  12  -6   5    1.01    4.57
 -14   6  -5    2.99    1.37
 -14   6  -5    2.99    1.37
  14  -6   5    0.08    5.35
 -16   6  -5    3.11    1.58
 -16   6  -5    4.89    1.59
  16  -6   5    0.90    4.72
  18  -6   5    2.96    6.10
 -21  -5   5    4.35    1.25
  19   5  -5    1.96    4.30
 -19  -5   5    8.89    1.43
  17   5  -5    1.80    3.98
 -17  -5   5   17.02    1.92
 -17  -5   5   18.93    2.26
  15   5  -5    1.41    3.48
 -15  -5   5   12.22    1.83
 -15  -5   5   12.78    1.56
 -13  -5   5   25.98    2.92
 -13  -5   5   25.59    2.30
  11   5  -5   -0.93    2.84
 -11  -5   5    2.70    1.17
 -11  -5   5    2.95    0.85
   9   5  -5   -1.06    2.61
  -9  -5   5   11.88    1.33
  -9  -5   5    7.92    1.68
   7   5  -5   -2.18    2.41
  -7  -5   5    0.09    1.79
  -7  -5   5   -0.04    0.50
  -7  -5   5   -0.23    0.86
   5   5  -5    0.78    2.40
  -5  -5   5    2.92    1.22
  -5  -5   5    2.42    1.02
  -5  -5   5    1.11    2.08
   3   5  -5    8.14    1.83
   3   5  -5    4.68    3.07
  -3  -5   5    5.97    2.84
  -3  -5   5    9.25    1.87
   1   5  -5    3.60    3.02
   1   5  -5   15.76    2.20
  -1  -5   5   11.70    2.15
  -1  -5   5    6.18    3.33
  -1   5  -5   12.37    4.01
  -1   5  -5   23.16    2.50
   1  -5   5   26.89    3.46
  -3   5  -5   30.18    2.90
   3  -5   5   34.67    4.33
  -5   5  -5   23.09    4.96
  -5   5  -5   30.98    2.73
  -7   5  -5   44.10    3.28
  -7   5  -5   23.67    5.13
  -7   5  -5   37.31    3.37
  -9   5  -5    1.20    0.94
  -9   5  -5    0.81    1.86
  -9   5  -5   -0.32    0.73
   9  -5   5   -1.35    2.72
 -11   5  -5    0.56    0.88
 -11   5  -5    0.74    0.81
 -11   5  -5    0.00    1.81
  11  -5   5   -0.54    3.51
 -13   5  -5    1.43    0.93
 -13   5  -5    0.54    0.97
  13  -5   5    1.64    4.49
 -15   5  -5    1.54    1.00
 -15   5  -5    1.74    1.13
  15  -5   5    1.51    4.31
 -17   5  -5    2.22    1.42
 -17   5  -5    1.51    1.02
  17  -5   5    1.32    5.20
 -19   5  -5    3.73    1.67
 -19   5  -5    2.42    1.30
  19  -5   5   -1.93    4.14
 -24  -4   5    3.91    1.66
 -24  -4   5    3.40    1.33
 -22  -4   5    1.94    1.25
 -22  -4   5    2.78    1.04
 -20  -4   5    6.94    1.87
 -20  -4   5    7.92    1.42
 -18  -4   5    4.86    1.21
 -18  -4   5    4.13    1.05
  16   4  -5   -1.58    2.44
 -16  -4   5    0.24    0.88
 -16  -4   5   -0.17    0.61
  14   4  -5    0.46    2.50
 -14  -4   5   -0.77    0.65
 -14  -4   5   -0.05    0.53
  12   4  -5    0.33    2.49
 -12  -4   5    4.84    0.86
 -12  -4   5    3.48    1.01
 -10  -4   5   32.54    2.47
 -10  -4   5   30.12    2.87
  -8  -4   5   20.67    2.51
  -8  -4   5   24.20    1.91
  -6  -4   5   20.83    2.19
  -6  -4   5   13.93    2.13
  -6  -4   5   16.66    1.62
   4   4  -5   -1.04    0.94
   4   4  -5    1.23    1.80
  -4  -4   5    0.34    0.77
  -4  -4   5   -0.06    0.59
  -4  -4   5    0.11    1.61
   2   4  -5    2.25    2.08
   2   4  -5    5.02    1.38
  -2  -4   5   10.39    1.60
  -2  -4   5    5.14    1.43
  -2  -4   5    3.31    2.22
   0   4  -5    0.97    0.76
   0   4  -5    1.09    1.97
   0  -4   5    0.94    1.95
   0  -4   5    2.00    1.20
  -2   4  -5   14.13    1.84
   2  -4   5   20.83    2.89
  -4   4  -5   25.29    2.46
  -4   4  -5   28.99    2.73
   4  -4   5   37.09    3.51
  -6   4  -5   21.09    2.15
  -6   4  -5   17.54    3.63
  -6   4  -5   21.24    2.15
   6  -4   5   24.13    2.41
   6  -4   5    6.48    4.11
  -8   4  -5   23.61    2.19
  -8   4  -5   24.79    3.92
  -8   4  -5   26.01    2.49
   8  -4   5   27.41    2.64
   8  -4   5    8.43    4.86
 -10   4  -5    3.21    0.86
 -10   4  -5    2.73    0.99
 -10   4  -5    3.74    1.70
  10  -4   5    0.94    3.52
 -12   4  -5    0.41    0.72
 -12   4  -5    1.29    1.28
 -12   4  -5   -0.67    0.63
  12  -4   5    0.35    3.50
 -14   4  -5    4.07    1.07
 -14   4  -5    3.45    1.24
 -14   4  -5    1.78    1.23
  14  -4   5    2.65    3.76
 -16   4  -5    2.07    1.14
 -16   4  -5    2.18    0.97
  16  -4   5    2.85    4.03
 -18   4  -5    1.73    1.16
 -18   4  -5    2.09    1.03
  18  -4   5    0.36    4.92
 -20   4  -5   -0.11    1.13
 -20   4  -5    1.65    1.15
  20  -4   5    0.50    4.85
 -22   4  -5    0.89    1.17
 -22   4  -5    0.13    1.28
  22  -4   5   -3.20    5.27
 -25  -3   5    1.38    0.97
 -25  -3   5    1.00    1.13
 -23  -3   5   -0.40    0.76
 -23  -3   5   -0.40    0.85
 -21  -3   5    0.48    0.84
 -21  -3   5   -0.23    0.70
 -19  -3   5    5.64    1.20
 -19  -3   5    5.57    1.56
 -19  -3   5    6.25    1.13
 -17  -3   5    2.03    1.02
 -17  -3   5    2.26    0.83
 -17  -3   5    2.31    0.75
 -15  -3   5    1.21    0.76
 -15  -3   5    1.20    0.71
 -15  -3   5    0.33    0.52
  13   3  -5    1.11    2.31
 -13  -3   5   11.71    1.31
 -13  -3   5    9.28    1.15
  11   3  -5    9.18    1.71
  11   3  -5    2.03    2.33
 -11  -3   5    9.71    1.22
 -11  -3   5   11.37    1.18
   9   3  -5    8.32    1.74
  -9  -3   5    7.89    1.17
  -9  -3   5    9.06    1.04
  -7  -3   5   19.45    1.58
  -7  -3   5   19.26    1.94
  -5  -3   5   13.04    1.68
  -5  -3   5   13.57    1.75
  -5  -3   5   13.70    1.23
  -5  -3   5   15.49    1.42
   3   3  -5   -1.34    0.72
   3   3  -5    0.08    1.31
  -3  -3   5    2.24    1.78
  -3  -3   5    0.08    0.42
  -3  -3   5   -0.10    1.19
  -3  -3   5   -0.02    0.53
  -3  -3   5   -0.06    0.66
   1   3  -5   20.41    2.17
  -1  -3   5   19.98    2.63
  -1  -3   5   27.74    2.07
  -1  -3   5   22.95    2.70
  -1  -3   5   16.57    3.61
  -1   3  -5   23.22    2.15
  -1   3  -5   26.74    2.31
   1  -3   5   30.14    3.55
  -3   3  -5   -0.31    0.49
  -3   3  -5    0.31    0.57
  -3   3  -5    0.21    1.19
   3  -3   5   -0.18    2.05
   3  -3   5    0.34    0.57
  -5   3  -5   -0.44    0.43
  -5   3  -5    0.26    0.50
  -5   3  -5   -0.55    1.08
   5  -3   5   -0.19    2.20
   5  -3   5    0.21    0.37
  -7   3  -5    0.29    1.11
  -7   3  -5    0.15    0.48
  -7   3  -5    0.99    0.61
   7  -3   5   -0.17    2.20
   7  -3   5    0.38    0.32
  -9   3  -5   -0.15    0.57
  -9   3  -5    1.27    0.91
  -9   3  -5    0.41    0.49
   9  -3   5    0.30    0.37
   9  -3   5   -0.72    2.25
 -11   3  -5    5.28    1.22
 -11   3  -5    6.84    1.36
 -11   3  -5    7.51    1.09
  11  -3   5   -0.57    2.95
  11  -3   5    9.33    1.15
 -13   3  -5   14.39    1.99
 -13   3  -5   12.84    1.55
 -13   3  -5   15.39    2.03
  13  -3   5    0.72    3.54
 -15   3  -5    6.12    1.44
 -15   3  -5    7.53    1.25
 -15   3  -5    8.32    1.55
  15  -3   5    3.28    4.12
 -17   3  -5    4.97    1.11
 -17   3  -5    2.99    1.22
 -17   3  -5    5.51    1.39
  17  -3   5    0.46    3.78
 -19   3  -5    5.36    1.21
 -19   3  -5    4.41    1.39
  19  -3   5    2.83    5.18
 -21   3  -5    1.24    0.96
 -21   3  -5    1.00    1.14
  21  -3   5    4.05    5.99
 -23   3  -5    0.99    1.31
 -23   3  -5    2.10    1.22
  23  -3   5    0.52    6.13
 -26  -2   5   -0.38    0.89
 -26  -2   5    0.05    0.79
 -24  -2   5    0.31    0.77
 -24  -2   5    0.68    0.95
 -22  -2   5   -0.30    0.63
 -22  -2   5   -0.65    0.76
 -20  -2   5    0.63    0.79
 -20  -2   5    1.42    0.74
 -20  -2   5   -0.16    0.57
 -18  -2   5    0.72    0.62
 -18  -2   5    1.82    0.76
 -18  -2   5    1.04    0.80
  16   2  -5   14.95    1.86
 -16  -2   5   16.70    2.48
 -16  -2   5   13.53    1.55
 -16  -2   5   16.55    1.59
  14   2  -5    8.39    1.25
 -14  -2   5    7.41    0.99
 -14  -2   5    9.68    1.68
 -14  -2   5    6.30    0.93
  12   2  -5    0.46    0.61
 -12  -2   5    0.06    0.36
 -12  -2   5    0.31    0.60
 -12  -2   5    0.17    0.39
  10   2  -5    3.45    0.89
 -10  -2   5    4.05    0.63
 -10  -2   5    4.20    0.64
 -10  -2   5    3.77    0.99
   8   2  -5    2.13    0.83
  -8  -2   5    1.95    0.45
  -8  -2   5    1.77    0.48
   6   2  -5    0.57    1.22
  -6  -2   5    2.16    0.44
  -6  -2   5    1.98    0.56
  -6  -2   5    2.43    0.93
  -6  -2   5    1.69    0.94
  -6  -2   5    3.55    0.51
  -6  -2   5    0.83    1.29
  -4  -2   5    8.39    0.82
  -4  -2   5    7.05    1.09
  -4  -2   5    5.85    1.06
  -4  -2   5    9.59    0.78
  -4  -2   5    3.13    1.57
  -4  -2   5    7.72    1.26
   2   2  -5   26.11    2.09
   2   2  -5   28.36    2.36
  -2  -2   5   26.88    2.99
  -2  -2   5   25.99    2.01
  -2  -2   5   25.87    2.06
   0   2  -5    5.68    0.87
   0   2  -5    7.27    0.91
   0  -2   5    7.71    1.36
   0  -2   5    3.52    1.41
   0  -2   5    7.73    0.82
   0  -2   5    8.74    0.95
  -2   2  -5   -0.30    0.38
  -2   2  -5   -0.11    0.40
  -2   2  -5   -0.05    0.55
   2  -2   5   -0.14    0.46
   2  -2   5   -0.25    0.41
   2  -2   5   -0.25    0.29
   2  -2   5    0.62    0.69
  -4   2  -5    0.69    0.52
  -4   2  -5   -0.09    0.37
   4  -2   5    0.62    2.09
   4  -2   5    0.72    0.35
  -6   2  -5    2.99    0.59
  -6   2  -5    3.21    0.76
   6  -2   5   -1.78    1.79
   6  -2   5    2.20    0.48
  -8   2  -5    0.72    0.77
  -8   2  -5    0.59    0.43
  -8   2  -5    0.81    0.62
  -8   2  -5    0.47    0.42
   8  -2   5    3.08    2.82
 -10   2  -5    6.96    1.04
 -10   2  -5    7.52    0.96
 -10   2  -5    7.65    1.27
  10  -2   5    0.42    2.91
 -12   2  -5    6.99    1.34
 -12   2  -5    8.66    1.23
 -12   2  -5    3.11    1.77
 -12   2  -5   11.94    1.23
  12  -2   5    1.58    3.06
 -14   2  -5    0.90    1.92
 -14   2  -5    4.59    0.92
 -14   2  -5    2.94    1.02
 -14   2  -5    3.84    0.91
  14  -2   5    1.82    3.58
 -16   2  -5    1.52    0.77
 -16   2  -5    0.86    0.90
 -16   2  -5    0.42    0.58
  16  -2   5    4.05    4.19
 -18   2  -5   -0.16    0.61
 -18   2  -5   -0.39    0.78
 -18   2  -5    0.53    0.70
  18  -2   5    2.85    4.59
 -20   2  -5    1.88    1.10
 -20   2  -5    2.83    0.92
  20  -2   5    1.73    4.52
 -22   2  -5    1.11    1.02
 -22   2  -5    1.07    0.92
  22  -2   5   -0.27    5.58
 -24   2  -5    2.03    1.28
 -24   2  -5    1.95    1.08
  24  -2   5    0.87    6.69
 -27  -1   5    0.67    1.14
 -27  -1   5   -0.14    0.70
 -25  -1   5    0.24    0.71
 -25  -1   5   -0.63    0.70
 -23  -1   5   -0.11    0.59
 -23  -1   5   -0.10    0.88
 -21  -1   5    0.42    0.59
 -21  -1   5    0.01    0.69
 -21  -1   5    0.38    0.81
  19   1  -5   10.07    4.37
 -19  -1   5   15.72    1.77
 -19  -1   5   18.80    1.74
 -19  -1   5   17.16    2.64
  17   1  -5    6.95    1.23
  17   1  -5    2.57    3.44
 -17  -1   5    8.82    1.08
 -17  -1   5    7.62    1.12
 -17  -1   5    6.70    1.50
  15   1  -5    9.17    1.21
  15   1  -5    8.31    3.25
 -15  -1   5    3.27    2.37
 -15  -1   5    7.87    1.07
 -15  -1   5    8.35    1.61
 -15  -1   5   11.34    1.08
  13   1  -5    0.15    0.49
  13   1  -5    0.88    1.75
 -13  -1   5    0.07    0.53
 -13  -1   5    0.22    0.36
 -13  -1   5    0.85    0.43
 -13  -1   5   -0.45    1.46
  11   1  -5    9.59    1.04
  11   1  -5    8.89    2.15
 -11  -1   5   11.42    1.71
 -11  -1   5   10.33    0.95
 -11  -1   5   10.43    1.10
   9   1  -5    1.25    0.42
   9   1  -5    1.35    0.40
   9   1  -5    1.73    1.04
  -9  -1   5    0.32    1.20
  -9  -1   5    1.94    0.44
  -9  -1   5    1.57    0.31
  -9  -1   5    1.71    0.70
   7   1  -5   30.48    2.01
   7   1  -5   30.55    3.33
  -7  -1   5   30.20    2.01
  -7  -1   5   26.25    3.02
   5   1  -5    5.84    1.08
   5   1  -5    6.45    0.63
  -5  -1   5    6.81    1.03
  -5  -1   5    5.11    0.58
  -5  -1   5    4.64    1.46
  -5  -1   5    6.89    0.57
  -5  -1   5    6.36    0.52
  -5  -1   5    1.25    1.38
   3   1  -5   23.48    2.78
   3   1  -5   24.95    1.85
  -3  -1   5   25.30    1.63
  -3  -1   5   27.12    2.51
  -3  -1   5   27.12    3.15
  -3  -1   5   24.59    1.86
  -3  -1   5   23.93    1.89
   1   1  -5   53.00    3.67
   1   1  -5   50.25    5.31
   1   1  -5   46.08    3.39
  -1  -1   5   48.20    5.42
  -1  -1   5   51.44    3.69
  -1  -1   5   53.43    4.70
  -1  -1   5   54.10    3.22
  -1   1  -5   65.04    4.78
  -1   1  -5   68.65    6.87
  -1   1  -5   64.24    4.19
   1  -1   5   72.51    4.87
   1  -1   5   65.49    6.94
   1  -1   5   67.76    4.13
   1  -1   5   66.40    6.00
  -3   1  -5   16.49    1.57
  -3   1  -5   17.84    2.26
  -3   1  -5   16.88    1.27
   3  -1   5   18.43    1.23
   3  -1   5   20.81    1.77
   3  -1   5   16.46    2.41
  -5   1  -5   46.80    3.49
  -5   1  -5   42.82    2.87
  -5   1  -5   42.74    4.85
   5  -1   5   44.46    2.87
  -7   1  -5    3.65    0.82
  -7   1  -5    3.95    0.59
  -7   1  -5    3.97    0.51
  -7   1  -5    3.37    1.17
  -7   1  -5    1.39    0.96
   7  -1   5    4.74    0.63
  -9   1  -5   15.58    1.78
  -9   1  -5   12.92    1.40
  -9   1  -5   12.47    2.20
  -9   1  -5   13.49    1.19
 -11   1  -5    1.96    1.54
 -11   1  -5    2.06    0.53
 -11   1  -5    3.14    0.65
 -11   1  -5    0.29    0.67
 -13   1  -5   11.11    1.33
 -13   1  -5   10.96    1.62
 -13   1  -5   12.02    1.29
 -13   1  -5    3.88    2.26
  13  -1   5    2.02    3.31
 -15   1  -5   15.63    1.94
 -15   1  -5   12.43    1.59
 -15   1  -5   11.26    1.40
  15  -1   5   -0.16    4.07
 -17   1  -5   -0.19    0.47
 -17   1  -5    0.39    0.58
 -17   1  -5   -0.12    0.70
  17  -1   5    1.98    4.07
 -19   1  -5   13.62    2.04
 -19   1  -5   14.55    1.75
 -19   1  -5   17.58    2.08
  19  -1   5    2.97    5.41
 -21   1  -5    0.71    0.79
 -21   1  -5    0.20    0.80
 -21   1  -5    0.77    0.91
  21  -1   5   -0.45    5.12
 -23   1  -5    0.20    0.97
 -23   1  -5    0.22    0.89
  23  -1   5    0.79    5.32
 -25   1  -5    0.46    1.04
 -25   1  -5   -0.45    0.76
  25  -1   5    0.78    6.58
 -26   0   5    0.31    0.72
 -26   0   5    0.53    1.04
 -24   0   5    0.01    0.84
 -24   0   5   -0.23    0.61
  22   0  -5   -0.08    3.94
 -22   0   5    0.73    0.74
 -22   0   5    1.92    0.75
 -22   0   5    0.21    0.84
  20   0  -5    1.93    4.01
 -20   0   5   -0.18    0.47
 -20   0   5    0.19    0.72
 -20   0   5   -0.36    0.57
  18   0  -5   -0.03    3.81
 -18   0   5    0.42    0.72
 -18   0   5    0.46    0.62
 -18   0   5   -0.59    0.48
  16   0  -5   -0.53    0.57
  16   0  -5    0.59    3.45
 -16   0   5    0.07    0.46
 -16   0   5    0.22    0.59
 -16   0   5   -0.01    0.42
  14   0  -5   -0.08    0.46
  14   0  -5    0.36    2.93
 -14   0   5    0.16    0.41
 -14   0   5    0.22    0.36
 -14   0   5   -0.24    0.50
 -14   0   5    0.39    2.38
  12   0  -5   -0.96    2.24
  12   0  -5   -0.03    0.36
 -12   0   5    0.01    0.48
 -12   0   5    0.14    0.41
 -12   0   5   -0.46    0.30
 -12   0   5   -0.08    1.97
  10   0  -5    0.01    0.28
  10   0  -5   -0.24    0.36
  10   0  -5    0.66    1.94
 -10   0   5    0.15    0.35
 -10   0   5    0.16    0.25
 -10   0   5    0.23    1.58
 -10   0   5    0.28    0.46
   8   0  -5    0.21    1.46
   8   0  -5   -0.14    0.28
   8   0  -5   -0.09    0.31
  -8   0   5   -0.83    1.44
  -8   0   5    0.18    0.41
  -8   0   5    0.09    0.30
   6   0  -5    0.94    1.28
   6   0  -5    0.06    0.24
   6   0  -5    0.31    0.36
  -6   0   5   -0.10    0.34
  -6   0   5   -1.33    1.37
  -6   0   5    0.26    0.24
   4   0  -5    0.28    0.93
   4   0  -5    0.12    0.16
   4   0  -5   -0.17    0.26
   4   0  -5   -0.12    0.19
  -4   0   5   -1.46    1.17
  -4   0   5    0.08    0.32
  -4   0   5    0.10    0.16
  -4   0   5    0.32    0.26
   2   0  -5    0.06    0.28
   2   0  -5    0.10    0.24
   2   0  -5    0.25    0.87
  -2   0   5   -0.18    1.13
  -2   0   5    0.01    0.28
  -2   0   5    0.11    0.26
   0   0  -5   -0.68    0.63
   0   0  -5   -0.21    0.23
   0   0  -5   -0.09    0.33
   0   0   5    0.14    0.87
   0   0   5    0.10    0.31
   0   0   5   -0.06    0.32
  -2   0  -5   -0.07    0.40
  -2   0  -5    0.01    0.15
  -2   0  -5    0.26    0.65
  -2   0  -5   -0.15    0.26
   2   0   5    0.53    0.89
   2   0   5    0.16    0.13
   2   0   5   -0.42    0.47
   2   0   5    0.92    0.43
  -4   0  -5   -0.17    0.50
  -4   0  -5   -0.03    0.21
  -4   0  -5    0.33    0.54
  -4   0  -5    1.03    0.78
   4   0   5    0.42    0.95
   4   0   5    0.32    0.50
   4   0   5    0.32    0.21
  -6   0  -5   -0.88    0.55
  -6   0  -5    0.30    0.31
  -6   0  -5    0.21    0.71
  -6   0  -5   -0.46    1.07
   6   0   5   -0.27    0.88
   6   0   5   -0.19    0.26
  -8   0  -5    0.18    1.29
  -8   0  -5    0.33    0.34
  -8   0  -5   -0.43    0.62
  -8   0  -5   -0.02    0.55
   8   0   5   -0.26    0.82
   8   0   5   -0.28    0.30
 -10   0  -5    0.35    0.63
 -10   0  -5    0.42    0.75
 -10   0  -5   -0.38    0.30
 -10   0  -5    0.78    1.35
  10   0   5    0.52    0.99
 -12   0  -5    0.22    0.89
 -12   0  -5    0.54    0.47
 -12   0  -5    0.22    1.62
 -12   0  -5   -0.38    0.58
 -12   0  -5   -0.05    0.42
 -14   0  -5   -0.06    0.47
 -14   0  -5    0.76    0.73
 -14   0  -5    0.64    0.53
 -14   0  -5   -0.17    0.86
 -16   0  -5    0.33    0.57
 -16   0  -5    0.32    0.82
 -16   0  -5   -0.23    0.50
  16   0   5    0.33    3.25
 -18   0  -5    0.94    0.67
 -18   0  -5    0.72    0.63
 -18   0  -5   -0.33    0.73
  18   0   5   -2.71    3.64
 -20   0  -5    0.04    0.65
 -20   0  -5    0.56    0.91
 -20   0  -5   -0.05    0.62
  20   0   5    1.20    4.62
 -22   0  -5    0.30    0.68
 -22   0  -5    0.58    0.74
 -22   0  -5   -0.35    0.92
  22   0   5   -0.18    5.50
 -24   0  -5   -0.38    0.87
 -24   0  -5   -0.15    0.71
 -24   0  -5   -0.52    0.74
  24   0   5   -3.20    5.63
  26   0   5    9.97    8.29
 -27   1   5    0.14    1.14
 -27   1   5    1.08    0.94
  25  -1  -5   -0.97    4.68
 -25   1   5    0.78    1.06
 -25   1   5    0.19    0.76
  23  -1  -5    4.18    4.39
 -23   1   5    0.22    0.70
 -23   1   5    0.15    0.88
 -23   1   5    0.27    0.82
  21  -1  -5   -0.57    3.67
 -21   1   5   -0.19    0.58
 -21   1   5   -1.02    0.59
 -21   1   5   -0.34    0.75
  19  -1  -5    7.58    5.01
 -19   1   5   16.15    2.63
 -19   1   5   15.25    1.80
 -19   1   5   15.20    1.72
  17  -1  -5    2.02    4.31
 -17   1   5    7.51    1.68
 -17   1   5    7.10    1.12
 -17   1   5    7.19    1.12
  15  -1  -5    8.43    1.20
  15  -1  -5    9.25    4.92
 -15   1   5    9.27    1.16
 -15   1   5   10.82    1.89
 -15   1   5    8.17    1.10
  13  -1  -5    0.40    0.44
  13  -1  -5   -0.93    3.10
 -13   1   5    0.10    0.39
 -13   1   5    0.26    0.52
 -13   1   5    0.15    0.43
  11  -1  -5   10.99    1.08
  11  -1  -5    6.58    4.00
 -11   1   5   10.29    1.72
 -11   1   5   11.64    1.05
 -11   1   5    9.53    1.09
   9  -1  -5   -1.21    2.29
   9  -1  -5    1.41    0.77
   9  -1  -5    1.82    0.45
   9  -1  -5    2.61    0.52
  -9   1   5    1.49    0.68
  -9   1   5    2.54    2.29
  -9   1   5    1.16    0.42
   7  -1  -5   30.54    2.21
   7  -1  -5   21.82    4.88
   7  -1  -5   28.57    2.41
   7  -1  -5   30.02    2.01
  -7   1   5   30.60    2.04
  -7   1   5   27.72    3.09
   5  -1  -5    7.81    1.12
   5  -1  -5    5.75    0.59
   5  -1  -5    5.56    0.79
   5  -1  -5    5.53    2.42
  -5   1   5    6.78    1.03
  -5   1   5    0.27    2.13
  -5   1   5    6.52    1.14
  -5   1   5    6.00    0.65
   3  -1  -5   24.69    1.62
   3  -1  -5   25.57    4.16
   3  -1  -5   26.41    2.59
   3  -1  -5   24.04    1.99
  -3   1   5   26.46    2.71
  -3   1   5   21.35    2.04
  -3   1   5   19.41    4.13
  -3   1   5   24.49    1.70
   1  -1  -5   51.21    3.14
   1  -1  -5   48.94    3.66
   1  -1  -5   49.32    4.77
   1  -1  -5   51.66    5.94
  -1   1   5   50.92    3.27
  -1   1   5   44.54    3.70
  -1   1   5   50.58    4.90
  -1  -1  -5   74.01    7.53
  -1  -1  -5   69.34    4.20
  -1  -1  -5   70.87    4.91
  -1  -1  -5   67.95    4.36
  -1  -1  -5   72.69    6.45
   1   1   5   64.98    7.73
   1   1   5   57.16    4.90
   1   1   5   62.58    6.60
  -3  -1  -5   16.75    2.75
  -3  -1  -5   20.74    2.44
  -3  -1  -5   18.56    1.24
  -3  -1  -5   17.56    1.65
  -3  -1  -5   16.10    1.75
   3   1   5   15.33    1.65
   3   1   5   13.15    2.54
  -5  -1  -5   42.49    2.70
  -5  -1  -5   43.12    3.27
  -5  -1  -5   42.10    4.80
   5   1   5   38.12    2.69
  -7  -1  -5    3.70    0.88
  -7  -1  -5    4.67    1.31
  -7  -1  -5    1.98    1.95
  -7  -1  -5    3.68    0.57
   7   1   5    3.39    0.52
   7   1   5    0.87    1.52
  -9  -1  -5   13.05    3.22
  -9  -1  -5   16.39    1.68
  -9  -1  -5   12.46    1.22
  -9  -1  -5   16.13    2.52
 -11  -1  -5    1.52    1.08
 -11  -1  -5    3.10    0.89
 -11  -1  -5    2.92    0.64
  11   1   5   -0.30    1.51
 -13  -1  -5   15.32    1.98
 -13  -1  -5   10.66    1.33
 -13  -1  -5   15.92    2.59
 -15  -1  -5   17.32    2.80
 -15  -1  -5   12.76    1.49
 -15  -1  -5   13.39    1.95
 -17  -1  -5    1.28    0.87
 -17  -1  -5   -0.47    0.96
 -17  -1  -5    0.05    0.59
 -19  -1  -5   16.03    1.79
 -19  -1  -5   15.13    2.22
 -19  -1  -5   15.14    2.37
 -21  -1  -5    0.63    0.88
 -21  -1  -5    0.06    0.68
 -21  -1  -5    0.05    0.85
  21   1   5    0.43    4.91
 -23  -1  -5    1.22    1.11
 -23  -1  -5   -0.20    0.82
 -23  -1  -5    0.01    0.75
  23   1   5    4.06    6.49
 -25  -1  -5    0.19    0.97
 -25  -1  -5    0.42    1.13
 -25  -1  -5   -0.90    0.79
  25   1   5    1.16    6.86
  26  -2  -5   -0.52    5.59
 -26   2   5    0.40    0.88
 -26   2   5   -0.22    1.34
  24  -2  -5    2.00    5.30
 -24   2   5    1.07    0.91
 -24   2   5    0.90    1.04
 -24   2   5   -0.12    1.10
  22  -2  -5   -2.91    4.17
 -22   2   5    0.16    0.69
 -22   2   5    0.62    0.91
 -22   2   5    1.16    1.18
  20  -2  -5    2.45    4.75
 -20   2   5    0.89    0.69
 -20   2   5   -1.11    0.73
 -20   2   5    0.87    1.00
  18  -2  -5    1.51    4.74
 -18   2   5    1.74    0.81
 -18   2   5    0.75    0.97
 -18   2   5    0.46    0.64
  16  -2  -5    9.21    5.63
 -16   2   5   12.54    2.27
 -16   2   5   12.03    1.53
 -16   2   5   13.48    1.54
  14  -2  -5    4.34    4.46
 -14   2   5    7.47    1.05
 -14   2   5   10.00    1.86
 -14   2   5    6.95    1.10
  12  -2  -5    1.16    3.74
  12  -2  -5   -0.54    0.98
 -12   2   5    0.36    0.63
 -12   2   5   -0.42    0.36
  10  -2  -5    3.07    3.54
  10  -2  -5    4.97    0.79
  10  -2  -5    1.88    1.21
 -10   2   5    3.47    0.68
 -10   2   5    2.50    0.97
   8  -2  -5    1.78    3.20
   8  -2  -5    2.10    0.90
   8  -2  -5    1.01    0.53
  -8   2   5    1.65    0.52
  -8   2   5    1.56    0.82
   6  -2  -5    2.22    0.81
   6  -2  -5    1.36    2.53
   6  -2  -5    1.66    0.45
   6  -2  -5    2.41    0.64
  -6   2   5    1.96    0.54
  -6   2   5    2.64    0.95
   4  -2  -5    7.65    0.82
   4  -2  -5    8.98    2.99
   4  -2  -5    6.95    1.15
  -4   2   5    5.00    1.21
  -4   2   5    6.17    0.87
  -4   2   5    8.40    1.54
   2  -2  -5   22.58    4.41
   2  -2  -5   25.93    1.85
   2  -2  -5   25.93    2.27
  -2   2   5   24.69    3.00
  -2   2   5   23.11    1.92
  -2   2   5   22.47    2.33
   0  -2  -5    7.58    1.50
   0  -2  -5    8.33    0.97
   0  -2  -5    8.48    2.51
   0  -2  -5    6.90    1.11
   0   2   5    5.82    1.10
   0   2   5    5.29    1.05
   0   2   5    7.77    1.76
  -2  -2  -5    0.29    0.33
  -2  -2  -5   -0.13    1.45
  -2  -2  -5    1.54    0.79
  -2  -2  -5    0.05    0.93
  -2  -2  -5    0.37    0.63
   2   2   5   -0.45    0.96
  -4  -2  -5    1.73    1.39
  -4  -2  -5    2.35    1.16
  -4  -2  -5   -0.02    0.31
  -4  -2  -5    0.08    0.58
   4   2   5   -0.21    1.12
  -6  -2  -5    2.14    0.77
  -6  -2  -5    3.50    1.44
  -6  -2  -5    1.39    0.44
   6   2   5    1.39    1.71
  -8  -2  -5    0.28    1.01
  -8  -2  -5    0.37    0.67
  -8  -2  -5    0.53    0.38
   8   2   5    1.01    1.88
 -10  -2  -5    7.20    1.24
 -10  -2  -5    6.80    0.88
 -10  -2  -5    5.67    1.60
  10   2   5    0.90    2.15
 -12  -2  -5    8.06    1.44
 -12  -2  -5   10.15    1.13
 -12  -2  -5    8.44    1.93
  12   2   5    0.63    2.30
 -14  -2  -5    1.62    1.21
 -14  -2  -5    2.43    0.73
 -14  -2  -5    1.96    0.97
  14   2   5    0.44    2.14
 -16  -2  -5    1.79    1.22
 -16  -2  -5    1.32    0.94
 -16  -2  -5    0.79    0.63
  16   2   5    0.22    2.22
 -18  -2  -5   -0.99    0.81
 -18  -2  -5   -0.94    0.63
 -18  -2  -5   -0.56    1.14
  18   2   5    0.82    2.17
 -20  -2  -5    1.52    1.16
 -20  -2  -5    2.75    0.93
 -20  -2  -5    2.90    1.62
  20   2   5    1.01    3.10
 -22  -2  -5   -0.14    0.73
 -22  -2  -5    1.35    1.28
 -22  -2  -5    0.39    1.03
  22   2   5    0.54    5.30
 -24  -2  -5    0.55    1.08
 -24  -2  -5    0.56    0.97
 -24  -2  -5   -0.15    1.14
  24   2   5    0.25    6.40
  25  -3  -5   -1.16    5.95
 -25   3   5   -0.81    0.83
 -25   3   5    0.60    1.59
 -25   3   5   -0.04    1.13
  23  -3  -5   -1.62    5.58
 -23   3   5   -0.70    0.97
 -23   3   5   -0.28    1.35
 -23   3   5    0.37    0.85
  21  -3  -5    0.78    4.62
 -21   3   5    0.78    0.96
 -21   3   5   -0.66    0.61
 -21   3   5   -0.69    1.08
  19  -3  -5   -0.82    4.78
 -19   3   5    5.91    1.19
 -19   3   5    5.14    1.23
 -19   3   5    4.31    1.65
  17  -3  -5    0.30    4.45
 -17   3   5    2.20    1.29
 -17   3   5    1.93    0.77
  15  -3  -5    6.27    5.32
  15  -3  -5    0.66    1.56
 -15   3   5    0.51    0.86
 -15   3   5   -0.01    0.58
  13  -3  -5    6.42    1.90
  13  -3  -5    2.18    4.28
 -13   3   5   10.60    1.33
 -13   3   5    8.71    1.92
  11  -3  -5    8.57    5.36
  11  -3  -5    9.19    1.97
 -11   3   5    9.30    1.95
 -11   3   5   11.39    1.34
   9  -3  -5    6.48    1.58
   9  -3  -5    1.30    3.51
  -9   3   5    6.66    1.63
  -9   3   5    8.45    1.11
   7  -3  -5   16.66    2.30
   7  -3  -5   16.47    5.45
  -7   3   5   17.53    1.65
  -7   3   5   21.18    2.76
   5  -3  -5   12.76    1.82
   5  -3  -5   10.66    3.98
  -5   3   5   13.27    1.47
  -5   3   5   12.95    2.34
   3  -3  -5    0.68    0.73
   3  -3  -5   -0.05    2.07
  -3   3   5   -0.07    0.84
  -3   3   5    0.48    0.57
   1  -3  -5   16.55    4.10
  -1   3   5   18.87    3.19
  -1   3   5   18.83    1.96
  -1  -3  -5   29.17    5.07
   1   3   5   25.97    2.73
   1   3   5   23.96    4.03
  -3  -3  -5   -1.02    1.61
  -3  -3  -5   -0.13    0.66
  -3  -3  -5   -0.07    0.34
   3   3   5    0.11    1.20
  -5  -3  -5    1.01    1.47
  -5  -3  -5    0.77    0.78
  -5  -3  -5    0.24    0.44
   5   3   5   -1.21    1.22
  -7  -3  -5    0.77    0.75
  -7  -3  -5    0.34    0.43
  -7  -3  -5    2.10    1.41
   7   3   5   -0.18    1.72
  -9  -3  -5   -0.35    1.10
  -9  -3  -5    0.51    0.79
  -9  -3  -5    1.19    0.50
   9   3   5   -0.19    1.75
 -11  -3  -5    5.76    1.82
 -11  -3  -5    5.49    1.31
 -11  -3  -5    7.18    1.02
  11   3   5    1.04    2.34
 -13  -3  -5   12.02    1.90
 -13  -3  -5   15.27    2.72
 -13  -3  -5   14.72    1.57
  13   3   5    4.59    3.17
 -15  -3  -5    6.62    1.87
 -15  -3  -5    7.02    1.48
 -15  -3  -5    5.43    1.03
  15   3   5   -0.12    2.76
 -17  -3  -5    5.43    1.77
 -17  -3  -5    4.22    1.36
 -17  -3  -5    5.48    1.11
  17   3   5    0.14    2.80
 -19  -3  -5    7.37    1.66
 -19  -3  -5    5.22    1.20
 -19  -3  -5    3.17    1.65
  19   3   5   -0.06    3.14
 -21  -3  -5   -0.56    1.01
 -21  -3  -5   -0.23    0.84
 -21  -3  -5    0.31    1.35
  21   3   5   -1.17    3.27
 -23  -3  -5    1.04    1.40
 -23  -3  -5    0.71    1.02
  23   3   5   -0.63    3.77
  24  -4  -5   -3.92    5.77
  24  -4  -5    5.03    2.81
 -24   4   5    5.94    1.56
 -24   4   5    3.24    2.10
  22  -4  -5    3.39    6.34
  22  -4  -5    5.21    2.56
 -22   4   5    4.50    2.15
 -22   4   5    3.18    1.26
  20  -4  -5    6.53    2.59
  20  -4  -5    1.94    5.87
 -20   4   5    4.49    1.93
 -20   4   5    6.15    1.42
  18  -4  -5    3.46    2.17
  18  -4  -5    2.22    5.84
 -18   4   5    3.10    1.62
 -18   4   5    2.77    1.00
  16  -4  -5    0.20    5.25
  16  -4  -5    0.11    1.55
 -16   4   5   -0.07    0.70
 -16   4   5    0.18    1.03
  14  -4  -5    0.18    1.39
  14  -4  -5    1.60    4.42
 -14   4   5    0.38    0.65
 -14   4   5   -0.63    0.89
  12  -4  -5    5.76    1.96
  12  -4  -5    5.85    5.32
 -12   4   5    4.43    1.04
 -12   4   5    4.75    1.60
  10  -4  -5   17.66    6.87
  10  -4  -5   28.65    3.60
 -10   4   5   30.42    3.84
 -10   4   5   28.15    2.48
   8  -4  -5   19.86    2.83
   8  -4  -5   18.97    6.47
  -8   4   5   21.70    2.22
  -8   4   5   21.00    3.42
   6  -4  -5   13.03    2.19
   6  -4  -5    9.02    4.50
  -6   4   5   16.55    1.82
  -6   4   5   16.13    2.92
   4  -4  -5   -0.06    0.78
   4  -4  -5    0.31    2.63
  -4   4   5    0.10    0.63
  -4   4   5    0.42    1.17
   2  -4  -5    3.03    3.04
   2  -4  -5    7.22    1.51
  -2   4   5    6.13    1.27
  -2   4   5   10.30    2.50
   0  -4  -5    3.05    2.53
   0  -4  -5    4.70    1.30
   0   4   5    3.03    1.11
   0   4   5    1.74    1.59
  -2  -4  -5   16.65    4.09
   2   4   5   13.75    2.19
   2   4   5   10.88    3.10
  -4  -4  -5   31.95    5.63
  -4  -4  -5   33.25    2.58
  -6  -4  -5   22.29    2.80
  -6  -4  -5   22.27    4.34
  -6  -4  -5   24.64    2.03
  -8  -4  -5   31.65    4.63
  -8  -4  -5   29.20    2.43
  -8  -4  -5   30.67    3.14
 -10  -4  -5    4.69    1.29
 -10  -4  -5    4.49    0.92
 -10  -4  -5    3.61    1.85
  10   4   5    0.28    2.25
 -12  -4  -5    0.29    0.57
 -12  -4  -5   -0.35    1.36
 -12  -4  -5    1.97    1.08
  12   4   5   -0.39    2.36
 -14  -4  -5    1.21    1.43
 -14  -4  -5    1.99    1.11
 -14  -4  -5    2.53    0.86
  14   4   5   -1.34    2.52
 -16  -4  -5    3.10    1.29
 -16  -4  -5    3.22    1.00
 -16  -4  -5    2.04    1.53
  16   4   5   -0.81    2.75
 -18  -4  -5    2.46    1.65
 -18  -4  -5    1.78    1.31
 -18  -4  -5    2.74    1.09
  18   4   5   -1.13    3.15
 -20  -4  -5    1.19    1.05
 -20  -4  -5    1.49    1.58
 -20  -4  -5    0.17    1.12
  20   4   5   -0.55    3.52
 -22  -4  -5    1.40    1.56
 -22  -4  -5   -0.29    1.03
  22   4   5   -0.15    3.95
  21  -5  -5    2.26    2.42
  21  -5  -5   -0.45    7.18
 -21   5   5    3.96    2.16
 -21   5   5    3.74    1.41
  19  -5  -5    6.47    6.92
  19  -5  -5    9.59    2.86
 -19   5   5    6.64    1.51
 -19   5   5    4.70    2.13
  17  -5  -5    8.45    7.24
  17  -5  -5   16.32    3.40
 -17   5   5   13.89    3.17
 -17   5   5   13.66    1.98
  15  -5  -5   12.83    2.89
  15  -5  -5    3.18    6.03
 -15   5   5   11.71    2.87
 -15   5   5   10.00    1.67
  13  -5  -5   21.42    8.25
  13  -5  -5   20.25    3.44
 -13   5   5   21.99    3.92
 -13   5   5   22.24    2.54
  11  -5  -5    2.28    1.62
  11  -5  -5    6.54    5.81
 -11   5   5    1.45    1.49
 -11   5   5    2.67    0.98
   9  -5  -5    7.40    2.03
   9  -5  -5    8.95    5.73
  -9   5   5    7.74    1.50
  -9   5   5    7.92    2.49
   7  -5  -5   -0.56    1.01
   7  -5  -5    5.44    4.39
  -7   5   5   -0.59    0.66
  -7   5   5    0.75    1.34
   5  -5  -5    3.79    3.90
   5  -5  -5    1.69    1.21
  -5   5   5    2.97    1.87
  -5   5   5    1.67    0.92
   3  -5  -5    5.16    4.12
   3  -5  -5    6.96    1.66
  -3   5   5    9.96    2.93
  -3   5   5   10.61    1.66
   1  -5  -5   12.33    2.17
   1  -5  -5   12.50    4.42
  -1   5   5   11.85    3.32
  -1   5   5   13.08    2.07
  -1  -5  -5   29.08    5.91
  -1  -5  -5   22.22    2.94
   1   5   5   21.96    2.93
   1   5   5   23.10    4.85
  -3  -5  -5   30.61    3.11
  -3  -5  -5   32.74    6.13
   3   5   5   22.95    3.14
   3   5   5   19.67    4.82
  -5  -5  -5   41.43    7.01
  -5  -5  -5   42.01    4.20
  -5  -5  -5   46.20    3.44
  -7  -5  -5   43.00    4.00
  -7  -5  -5   37.35    3.12
  -7  -5  -5   41.76    6.23
  -9  -5  -5    0.45    0.69
  -9  -5  -5    0.64    0.95
  -9  -5  -5   -1.09    1.51
   9   5   5    1.20    2.31
 -11  -5  -5   -0.29    0.56
 -11  -5  -5   -0.05    1.02
 -11  -5  -5    0.04    1.56
  11   5   5    0.16    2.21
 -13  -5  -5    0.87    1.61
 -13  -5  -5    1.73    0.85
 -13  -5  -5    1.21    1.14
  13   5   5    1.04    2.68
 -15  -5  -5    1.19    1.70
 -15  -5  -5   -0.05    0.73
 -15  -5  -5    1.03    1.19
  15   5   5    1.64    2.84
 -17  -5  -5    1.99    1.75
 -17  -5  -5    3.56    1.06
 -17  -5  -5   -0.09    1.27
  17   5   5    3.18    3.59
 -19  -5  -5    3.41    1.21
 -19  -5  -5    5.17    1.84
  19   5   5    1.58    4.09
  20  -6  -5   -9.06    5.69
  18  -6  -5   -7.27    5.79
  18  -6  -5    3.78    2.43
 -18   6   5    5.12    2.67
 -18   6   5    3.63    1.36
  16  -6  -5    0.99    6.82
  16  -6  -5   14.02    3.23
 -16   6   5   13.81    3.52
 -16   6   5   13.16    2.19
  14  -6  -5   18.78    8.91
  14  -6  -5   19.46    3.77
 -14   6   5   19.66    4.24
 -14   6   5   18.05    2.53
  12  -6  -5   28.07    4.07
  12  -6  -5   10.86    7.10
 -12   6   5   23.63    2.79
 -12   6   5   23.13    4.54
  10  -6  -5   -0.14    1.48
  10  -6  -5   -0.27    5.07
 -10   6   5    0.65    1.01
 -10   6   5    0.15    1.68
   8  -6  -5   -0.78    4.55
   8  -6  -5    1.83    1.51
  -8   6   5   -0.20    0.86
  -8   6   5    0.21    1.89
   6  -6  -5    8.70    2.19
   6  -6  -5    7.74    5.54
  -6   6   5   10.12    3.17
  -6   6   5    7.61    1.67
   4  -6  -5   17.66    6.22
   4  -6  -5   18.38    2.93
  -4   6   5   19.87    2.56
  -4   6   5   18.63    4.37
   2  -6  -5   25.82    3.42
   2  -6  -5   17.59    6.14
  -2   6   5   19.17    4.67
  -2   6   5   21.89    2.84
   0  -6  -5   13.42    5.04
   0  -6  -5   15.41    2.51
   0   6   5   17.02    2.63
   0   6   5    5.50    3.12
  -2  -6  -5    7.56    1.86
  -2  -6  -5   13.31    4.43
   2   6   5    7.32    3.24
   2   6   5    4.43    1.85
  -4  -6  -5   -0.27    0.67
  -4  -6  -5   -1.72    2.36
  -4  -6  -5   -0.27    1.06
   4   6   5   -0.82    1.75
  -6  -6  -5    1.83    0.88
  -6  -6  -5    0.44    1.04
  -6  -6  -5    3.59    2.85
   6   6   5   -0.11    2.36
  -8  -6  -5   11.68    1.66
  -8  -6  -5    9.42    2.00
  -8  -6  -5    8.57    3.36
   8   6   5    2.72    3.00
 -10  -6  -5    7.23    1.35
 -10  -6  -5    4.71    2.77
 -10  -6  -5    5.28    1.73
  10   6   5   -1.22    2.17
 -12  -6  -5   11.46    1.65
 -12  -6  -5    8.79    2.11
 -12  -6  -5   11.87    3.26
  12   6   5    0.21    2.83
 -14  -6  -5    7.09    2.61
 -14  -6  -5    1.82    0.93
 -14  -6  -5    3.41    1.57
  14   6   5   -1.62    2.35
 -16  -6  -5    3.19    1.15
 -16  -6  -5    3.08    1.61
  16   6   5    3.52    4.12
  18   6   5    2.07    4.28
  15  -7  -5    2.58    7.04
  15  -7  -5   -0.45    1.91
 -15   7   5    0.95    1.25
 -15   7   5    2.28    2.66
  13  -7  -5    3.78    2.30
  13  -7  -5   -0.93    6.16
 -13   7   5    3.34    1.56
 -13   7   5    6.31    3.07
  11  -7  -5    8.97    7.21
  11  -7  -5   11.62    3.02
 -11   7   5    5.51    3.15
 -11   7   5    8.19    1.90
   9  -7  -5    8.40    2.62
   9  -7  -5   11.96    7.06
  -9   7   5   10.59    2.13
  -9   7   5   12.19    4.13
   7  -7  -5    9.76    6.29
   7  -7  -5    8.61    2.40
  -7   7   5    6.25    3.41
  -7   7   5    7.96    1.91
   5  -7  -5    7.10    5.51
   5  -7  -5    4.01    1.84
  -5   7   5    6.46    3.45
  -5   7   5    6.84    1.86
   3  -7  -5    5.44    4.71
   3  -7  -5    6.44    2.14
  -3   7   5    8.83    3.87
  -3   7   5    2.82    1.45
   1  -7  -5   10.74    2.38
   1  -7  -5    8.69    5.11
  -1   7   5    7.95    2.10
  -1   7   5    9.05    4.03
  -1  -7  -5    9.67    2.33
  -1  -7  -5   10.74    4.84
   1   7   5    8.57    2.34
   1   7   5    5.19    3.47
  -3  -7  -5    7.00    3.86
  -3  -7  -5    2.39    1.52
   3   7   5    2.14    1.64
   3   7   5    0.69    2.96
  -5  -7  -5    2.53    1.59
  -5  -7  -5    4.78    3.58
  -5  -7  -5    5.06    1.24
   5   7   5    1.15    2.68
  -7  -7  -5    4.91    1.81
  -7  -7  -5    5.54    1.33
  -7  -7  -5    3.48    3.12
   7   7   5    1.69    2.98
  -9  -7  -5    3.89    1.20
  -9  -7  -5    7.92    3.58
  -9  -7  -5    3.10    1.67
   9   7   5    2.81    3.30
 -11  -7  -5    5.45    1.91
 -11  -7  -5    4.82    1.34
  11   7   5    1.08    2.93
 -13  -7  -5   10.26    1.87
 -13  -7  -5    5.72    2.02
  13   7   5    2.40    3.84
   8  -8  -5   13.26    3.12
   8  -8  -5    7.91    6.72
  -8   8   5   10.19    4.24
  -8   8   5   12.50    2.46
   6  -8  -5    4.74    6.09
   6  -8  -5    9.83    2.64
  -6   8   5    5.70    4.05
  -6   8   5    7.36    2.10
   4  -8  -5   -0.70    1.65
   4  -8  -5   -4.21    4.74
  -4   8   5    2.77    3.40
  -4   8   5   -0.03    1.40
   2  -8  -5   -0.57    4.40
   2  -8  -5    1.00    1.68
  -2   8   5    1.69    3.20
  -2   8   5   -0.93    1.58
   0  -8  -5    0.89    1.79
   0  -8  -5    8.67    5.48
   0   8   5    2.54    3.54
   0   8   5    3.37    2.14
  -2  -8  -5   10.45    5.09
  -2  -8  -5    7.29    2.41
   2   8   5    7.50    2.55
   2   8   5    2.19    3.86
  -4  -8  -5   15.12    2.21
  -4  -8  -5   15.97    2.99
  -4  -8  -5   23.60    6.28
   4   8   5    5.45    4.45
  -6  -8  -5   22.49    3.63
  -6  -8  -5   23.42    5.96
  -6  -8  -5   25.89    2.94
   6   8   5    8.38    4.91
   6   8  -6    4.60    5.02
  -6  -8   6    2.91    1.90
  -6  -8   6    1.28    1.06
   4   8  -6    1.03    4.17
  -4  -8   6    5.92    2.29
  -4  -8   6    6.16    1.43
   2   8  -6   -0.71    3.71
   2   8  -6    0.79    2.03
  -2  -8   6    4.25    2.02
   0   8  -6    0.70    1.88
   0  -8   6    1.24    1.80
  -2   8  -6   -1.07    1.54
   2  -8   6    1.20    4.87
   2  -8   6    1.65    2.02
  -4   8  -6    3.12    1.80
   4  -8   6    0.50    1.91
   4  -8   6   -1.64    4.80
  15   7  -6    0.82    5.52
 -15  -7   6   18.75    2.17
  13   7  -6    1.99    5.14
 -13  -7   6   22.39    3.20
 -13  -7   6   19.61    2.28
 -11  -7   6   43.62    4.72
 -11  -7   6   35.72    3.25
  -9  -7   6   56.21    4.38
  -9  -7   6   56.49    5.53
  -7  -7   6   65.22    4.87
  -7  -7   6   62.26    5.97
   5   7  -6   10.25    5.89
  -5  -7   6   53.36    4.48
   3   7  -6   30.46    3.86
   3   7  -6   17.95    5.80
   1   7  -6   29.96    3.78
   1   7  -6   10.94    4.88
  -1  -7   6   39.01    4.43
  -1  -7   6   16.91    5.89
  -1   7  -6    5.22    4.19
  -1   7  -6   32.06    3.63
   1  -7   6   26.86    3.80
   1  -7   6   13.32    5.66
  -3   7  -6   20.06    5.65
   3  -7   6   20.45    7.13
   3  -7   6   49.23    5.41
  -5   7  -6   44.56    4.13
   5  -7   6   49.18    5.84
   5  -7   6   25.07    8.40
  -7   7  -6   45.00    4.10
   7  -7   6   21.83    8.49
   7  -7   6   64.85    6.86
  -9   7  -6   31.05    3.46
   9  -7   6   43.88    5.75
   9  -7   6    8.13    6.62
 -11   7  -6   14.63    2.50
  11  -7   6   23.63    4.54
  11  -7   6    5.53    5.87
  18   6  -6    6.41    5.27
  16   6  -6   -0.08    3.88
 -16  -6   6    0.18    0.77
  14   6  -6    3.75    4.45
 -14  -6   6   -0.06    0.62
 -14  -6   6   -0.14    1.09
  12   6  -6    3.55    4.19
 -12  -6   6    1.33    1.33
 -12  -6   6    3.81    1.02
  10   6  -6    0.60    3.32
 -10  -6   6    5.40    1.07
 -10  -6   6    3.17    1.54
   8   6  -6    3.96    3.87
  -8  -6   6   10.42    2.11
  -8  -6   6   10.10    1.46
   6   6  -6    1.47    3.32
  -6  -6   6    2.44    0.89
  -6  -6   6    2.94    1.44
   4   6  -6    0.20    2.75
   4   6  -6    6.43    1.85
  -4  -6   6    5.11    1.67
  -4  -6   6    3.09    2.91
   2   6  -6    0.57    2.72
   2   6  -6    0.93    1.21
  -2  -6   6    0.26    2.97
  -2  -6   6    4.60    1.73
   0   6  -6    1.98    2.74
   0   6  -6   -0.28    1.01
   0  -6   6    0.81    3.16
   0  -6   6    2.11    1.42
  -2   6  -6    0.58    2.66
  -2   6  -6    0.60    1.07
   2  -6   6    0.78    1.45
   2  -6   6   -0.18    2.73
  -4   6  -6    1.17    0.95
  -4   6  -6    1.52    2.39
   4  -6   6   -2.03    2.98
   4  -6   6    0.48    1.48
  -6   6  -6    2.34    2.53
  -6   6  -6    1.21    1.06
   6  -6   6    0.44    3.39
   6  -6   6    0.66    1.64
  -8   6  -6   -1.07    0.88
   8  -6   6    1.24    3.66
 -10   6  -6   13.00    2.19
 -10   6  -6   14.90    2.15
  10  -6   6    5.28    5.25
 -12   6  -6    3.53    1.46
 -12   6  -6    3.41    1.35
  12  -6   6   -1.82    4.19
 -14   6  -6    1.50    1.31
 -14   6  -6    1.72    1.36
  14  -6   6    0.71    4.55
 -16   6  -6    2.05    1.47
 -16   6  -6    0.72    1.17
  16  -6   6    1.31    5.70
 -21  -5   6   20.70    2.43
 -21  -5   6   23.48    3.75
 -19  -5   6   32.97    2.91
  17   5  -6    9.57    4.81
 -15  -5   6   90.40    6.49
 -15  -5   6  101.17    7.33
 -13  -5   6  108.26    8.00
 -13  -5   6  101.96    7.02
 -11  -5   6   84.86    6.70
 -11  -5   6   84.46    5.78
  -9  -5   6  122.50    9.41
  -9  -5   6  125.25    8.12
  -7  -5   6   46.38    5.98
   5   5  -6   24.09    5.68
  -5  -5   6   41.20    5.66
   3   5  -6   25.02    5.50
  -3  -5   6   44.84    6.81
   1   5  -6  104.64    7.90
  -1  -5   6  121.28    9.16
  -1   5  -6  101.80    7.38
   1  -5   6  110.52    8.81
  -3   5  -6   26.54    4.92
   3  -5   6   21.04    6.12
  -5   5  -6   50.64    4.29
  -5   5  -6   62.06    4.77
  -7   5  -6   46.85    3.94
  -7   5  -6   39.33    3.48
  -9   5  -6  120.47    8.07
  -9   5  -6  113.70    8.88
 -11   5  -6  103.47    7.50
 -11   5  -6  114.68    8.49
 -13   5  -6   62.89    5.21
 -13   5  -6   82.53    6.19
 -15   5  -6   54.07    5.16
 -15   5  -6   59.93    4.61
 -17   5  -6   24.49    2.81
 -17   5  -6   28.26    3.39
  17  -5   6    7.34    6.81
 -19   5  -6   25.34    2.91
 -19   5  -6   20.71    3.18
  19  -5   6    8.14    7.39
 -24  -4   6    1.38    1.23
 -24  -4   6    1.68    1.13
 -22  -4   6   -0.15    0.99
 -22  -4   6   -0.08    0.76
 -20  -4   6    1.27    0.82
 -20  -4   6    1.03    1.04
 -18  -4   6   -0.29    0.80
 -18  -4   6   -0.01    0.59
 -16  -4   6    3.09    0.99
 -16  -4   6    2.98    0.87
 -14  -4   6    7.51    1.33
 -14  -4   6    8.29    1.22
  12   4  -6    1.83    2.65
 -12  -4   6   12.08    1.34
 -12  -4   6   10.42    1.47
  10   4  -6    0.11    2.15
 -10  -4   6    0.43    0.47
 -10  -4   6   -0.58    0.62
   8   4  -6    0.88    1.89
  -8  -4   6    2.89    0.64
  -8  -4   6    2.04    0.89
   6   4  -6    0.78    1.90
  -6  -4   6    1.16    1.49
  -6  -4   6    0.45    0.65
  -6  -4   6   -0.04    0.44
  -6  -4   6   -0.50    0.71
   4   4  -6   -1.87    1.50
  -4  -4   6    0.43    1.61
  -4  -4   6    1.02    0.76
  -4  -4   6    1.31    0.94
   2   4  -6    0.39    1.70
   2   4  -6    0.82    1.01
  -2  -4   6   -0.69    1.77
  -2  -4   6    0.50    0.92
   0   4  -6    1.59    1.67
   0   4  -6    0.70    0.82
   0  -4   6   -1.13    1.40
   0  -4   6    0.97    2.31
   0  -4   6   -0.24    0.93
  -2   4  -6    1.09    1.69
  -2   4  -6    2.60    0.85
  -2   4  -6    2.08    0.88
   2  -4   6    3.78    1.40
   2  -4   6    1.39    2.50
  -4   4  -6    1.79    0.76
  -4   4  -6    0.83    0.70
  -4   4  -6    2.45    1.63
   4  -4   6    0.25    0.71
   4  -4   6    1.11    2.58
  -6   4  -6    3.51    1.01
  -6   4  -6    3.51    0.97
  -6   4  -6    2.18    1.80
   6  -4   6    4.00    0.85
   6  -4   6   -1.13    2.57
  -8   4  -6    9.30    1.48
  -8   4  -6    4.55    2.05
  -8   4  -6   10.34    1.43
   8  -4   6    0.41    3.38
 -10   4  -6    3.08    1.05
 -10   4  -6    3.77    0.96
 -10   4  -6    2.89    1.68
  10  -4   6   -0.79    3.36
 -12   4  -6    0.46    0.83
 -12   4  -6    0.84    0.78
  12  -4   6    1.85    3.48
 -14   4  -6    1.26    0.86
 -14   4  -6    3.34    1.24
  14  -4   6    2.60    4.51
 -16   4  -6    7.40    1.71
 -16   4  -6    6.41    1.32
  16  -4   6    2.96    4.61
 -18   4  -6    1.23    1.24
 -18   4  -6    0.98    0.98
  18  -4   6    3.16    5.65
 -20   4  -6    0.00    1.14
 -20   4  -6   -0.12    0.97
  20  -4   6   -0.74    5.67
 -25  -3   6   26.56    2.91
 -25  -3   6   31.61    4.03
 -23  -3   6   54.88    4.18
 -23  -3   6   50.75    5.87
 -21  -3   6   84.55    8.69
 -21  -3   6   85.12    5.99
 -19  -3   6   74.04    7.78
 -19  -3   6   78.04    5.35
 -17  -3   6   91.40    9.08
 -17  -3   6   92.56    6.17
 -17  -3   6   90.19    6.64
 -15  -3   6  109.88    6.99
 -15  -3   6  101.01   10.30
 -15  -3   6  107.73    7.60
  13   3  -6  100.68    7.49
 -13  -3   6   85.79    9.08
 -13  -3   6   96.15    6.75
 -13  -3   6   95.17    6.17
  11   3  -6  112.79    8.10
 -11  -3   6   97.58    7.32
 -11  -3   6  102.61    6.64
  -9  -3   6  177.09   12.74
  -9  -3   6  186.42   11.40
  -9  -3   6  184.74   12.64
  -7  -3   6  252.92   17.31
  -7  -3   6  241.07   17.51
  -7  -3   6  260.82   24.39
  -7  -3   6  253.99   15.54
  -5  -3   6  225.96   16.18
  -5  -3   6  227.85   15.82
  -5  -3   6  231.74   14.19
  -5  -3   6  234.40   22.29
   3   3  -6  201.47   15.64
  -3  -3   6  240.11   17.51
  -3  -3   6  262.45   17.03
  -3  -3   6  273.80   24.04
   1   3  -6  183.17   13.09
   1   3  -6  201.33   14.36
  -1  -3   6  223.41   12.97
  -1  -3   6  218.44   20.29
  -1   3  -6  179.20   12.56
  -1   3  -6  202.53   13.99
   1  -3   6  221.59   18.64
  -3   3  -6  247.00   16.56
  -3   3  -6  265.11   18.55
   3  -3   6  288.31   23.96
  -5   3  -6  243.68   15.41
  -5   3  -6  235.18   17.25
   5  -3   6  261.06   22.00
  -7   3  -6  144.54    9.80
  -7   3  -6  149.98   11.08
   7  -3   6  164.33   13.76
  -9   3  -6   92.53    8.85
  -9   3  -6   89.14    6.96
  -9   3  -6   94.66    6.14
 -11   3  -6  103.08    7.79
 -11   3  -6  104.68    9.63
 -11   3  -6   99.00    6.76
 -13   3  -6   70.80    5.78
 -13   3  -6   68.67    4.95
 -13   3  -6   72.61    6.84
 -15   3  -6   76.75    5.30
 -15   3  -6   72.37    6.12
 -17   3  -6   89.62    6.12
 -17   3  -6   83.20    6.98
 -19   3  -6   61.80    4.71
 -19   3  -6   60.67    5.42
 -21   3  -6   38.29    3.37
 -21   3  -6   42.93    3.96
  21  -3   6   11.81    8.05
 -23   3  -6   28.29    3.55
 -23   3  -6   25.22    2.95
  23  -3   6   14.90    8.81
 -26  -2   6    0.15    0.84
 -26  -2   6    0.16    1.02
 -24  -2   6   -0.93    0.65
 -24  -2   6    0.30    0.88
 -22  -2   6   -0.23    0.71
 -22  -2   6    0.20    0.71
 -20  -2   6    0.19    0.65
 -20  -2   6    0.29    0.69
 -18  -2   6    0.49    0.55
 -18  -2   6    0.21    0.61
 -18  -2   6   -0.65    0.47
 -16  -2   6    2.60    0.97
 -16  -2   6    0.68    0.57
 -16  -2   6    2.32    0.70
  14   2  -6    1.93    0.86
 -14  -2   6    2.29    0.62
 -14  -2   6    3.04    0.61
 -14  -2   6    2.28    0.91
  12   2  -6    6.42    1.18
 -12  -2   6    5.77    1.29
 -12  -2   6    5.97    0.83
 -12  -2   6    5.56    0.71
 -10  -2   6    1.30    0.39
 -10  -2   6    0.94    0.39
 -10  -2   6    1.28    0.69
   8   2  -6    3.20    0.61
  -8  -2   6    2.41    0.48
  -8  -2   6    1.16    1.25
  -8  -2   6    3.49    0.57
  -8  -2   6    4.13    0.52
  -8  -2   6    2.90    0.87
   6   2  -6    4.97    0.90
  -6  -2   6    5.40    0.64
  -6  -2   6    5.83    1.09
  -6  -2   6    6.18    0.87
  -6  -2   6    4.92    1.14
  -6  -2   6    5.05    1.40
  -6  -2   6    4.65    0.61
   4   2  -6   -0.16    0.48
  -4  -2   6   -0.06    0.23
  -4  -2   6   -0.69    0.51
  -4  -2   6    0.04    1.13
  -4  -2   6    0.06    0.29
  -4  -2   6   -0.02    0.37
  -4  -2   6    0.57    0.78
  -4  -2   6   -0.68    0.54
   2   2  -6   -0.26    0.55
   2   2  -6    0.41    0.39
   2   2  -6    1.70    0.83
  -2  -2   6    0.84    0.74
  -2  -2   6    0.64    0.38
  -2  -2   6    0.11    0.95
  -2  -2   6    0.97    0.47
  -2  -2   6    0.30    0.34
   0   2  -6    1.21    0.54
   0   2  -6    2.33    0.58
   0   2  -6    1.03    0.76
   0  -2   6    1.67    0.43
   0  -2   6    1.60    0.52
   0  -2   6    1.46    0.40
   0  -2   6    0.68    1.05
   0  -2   6    1.13    0.78
  -2   2  -6    1.74    0.53
  -2   2  -6    1.24    0.83
  -2   2  -6    1.01    0.54
   2  -2   6    1.92    0.61
   2  -2   6    2.34    0.43
   2  -2   6    2.12    0.33
  -4   2  -6    1.54    0.56
  -4   2  -6    1.04    0.47
   4  -2   6    1.38    0.39
  -6   2  -6   10.71    1.36
  -6   2  -6   11.08    1.11
   6  -2   6    2.23    3.01
   6  -2   6   11.04    1.03
  -8   2  -6   12.60    1.60
  -8   2  -6   12.88    1.19
   8  -2   6    7.84    3.69
 -10   2  -6   -0.23    0.41
 -10   2  -6    0.12    0.37
 -10   2  -6    0.86    0.67
 -10   2  -6    0.37    0.99
  10  -2   6   -0.78    2.55
 -12   2  -6    0.91    0.52
 -12   2  -6    1.27    0.64
 -12   2  -6    0.83    0.74
 -12   2  -6    0.60    1.26
  12  -2   6   -0.68    2.85
 -14   2  -6    0.12    0.50
 -14   2  -6    0.06    0.59
 -14   2  -6   -0.24    0.78
  14  -2   6   -0.39    3.25
 -16   2  -6    1.37    0.98
 -16   2  -6    1.27    0.75
 -16   2  -6    3.05    0.85
  16  -2   6   -0.86    3.57
 -18   2  -6    2.07    0.90
 -18   2  -6    2.42    1.13
  18  -2   6    0.55    4.73
 -20   2  -6   -0.22    0.86
 -20   2  -6   -0.41    0.75
  20  -2   6    1.22    5.41
 -22   2  -6    0.20    0.96
 -22   2  -6   -0.28    0.86
  22  -2   6    3.23    5.82
 -24   2  -6    4.51    1.58
 -24   2  -6    1.57    1.18
  24  -2   6    0.63    6.30
 -27  -1   6   31.79    2.94
 -27  -1   6   35.36    4.38
 -25  -1   6   43.94    3.51
 -25  -1   6   43.52    5.13
 -23  -1   6   43.74    5.31
 -23  -1   6   52.92    3.72
 -21  -1   6   75.70    5.12
 -21  -1   6   70.45    7.49
 -19  -1   6   98.85    6.59
 -19  -1   6   97.75    7.10
 -19  -1   6  101.17    9.76
  17   1  -6   89.92   12.27
 -17  -1   6  113.52    7.74
 -17  -1   6  109.94   10.58
 -17  -1   6  117.08    7.20
  15   1  -6  122.41   14.93
  15   1  -6  144.17    9.96
 -15  -1   6  147.81   13.45
 -15  -1   6  149.31    9.12
 -15  -1   6  146.17    9.88
  13   1  -6  193.40   13.21
  13   1  -6  160.94   19.23
 -13  -1   6  201.22   12.04
 -13  -1   6  201.56   13.14
 -13  -1   6  203.02   17.77
  11   1  -6  188.63   19.14
 -11  -1   6  190.94   17.66
 -11  -1   6  199.90   11.99
   9   1  -6  193.48   11.78
   9   1  -6  187.46   18.79
  -9  -1   6  183.84   17.41
  -9  -1   6  201.05   11.82
   7   1  -6  271.96   16.35
   7   1  -6  268.64   26.03
  -7  -1   6  264.34   24.12
  -7  -1   6  269.54   16.35
   5   1  -6  279.29   26.69
  -5  -1   6  266.56   18.72
  -5  -1   6  291.49   24.68
  -5  -1   6  282.21   18.62
  -5  -1   6  273.00   16.71
  -5  -1   6  258.97   27.14
   3   1  -6  377.94   36.54
   3   1  -6  377.64   25.66
  -3  -1   6  366.48   22.87
  -3  -1   6  388.97   33.70
  -3  -1   6  385.23   36.87
  -3  -1   6  377.89   25.69
  -3  -1   6  383.46   23.02
   1   1  -6  579.25   56.54
   1   1  -6  598.09   39.86
  -1  -1   6  597.74   35.49
  -1  -1   6  588.29   52.11
  -1  -1   6  584.01   56.72
  -1   1  -6  350.99   21.77
  -1   1  -6  374.01   24.52
  -1   1  -6  357.14   34.78
   1  -1   6  361.52   21.71
   1  -1   6  353.37   34.91
   1  -1   6  370.45   31.85
   1  -1   6  351.86   24.57
  -3   1  -6  272.41   16.69
  -3   1  -6  281.20   18.91
  -3   1  -6  274.33   26.78
   3  -1   6  270.81   16.65
   3  -1   6  277.39   18.96
  -5   1  -6  249.81   24.51
  -5   1  -6  248.16   15.25
  -5   1  -6  238.85   17.31
   5  -1   6  262.92   15.26
  -7   1  -6  196.14   12.24
  -7   1  -6  186.51   13.95
  -7   1  -6  202.91   19.76
   7  -1   6  210.16   12.27
  -9   1  -6  142.03   14.42
  -9   1  -6  138.32   12.66
  -9   1  -6  148.98    8.90
  -9   1  -6  139.82   10.23
 -11   1  -6  169.76   16.81
 -11   1  -6  176.44   11.97
 -11   1  -6  169.64   10.40
 -11   1  -6  153.84   14.83
 -13   1  -6  151.82   10.77
 -13   1  -6  143.85    9.34
 -13   1  -6  146.54   13.29
 -15   1  -6   93.85    7.27
 -15   1  -6   95.01    8.74
 -15   1  -6   93.62    6.28
 -17   1  -6   98.47    6.85
 -17   1  -6  103.23    7.92
 -17   1  -6  105.55    9.59
 -19   1  -6   78.19    6.35
 -19   1  -6   80.00    7.51
 -19   1  -6   75.06    5.44
 -21   1  -6   42.87    3.57
 -21   1  -6   48.05    4.28
 -23   1  -6   33.40    2.84
 -23   1  -6   32.16    3.29
  23  -1   6    4.92    7.22
  25  -1   6    5.67    7.93
 -26   0   6    0.61    0.82
 -26   0   6    1.28    1.23
 -24   0   6    0.21    0.91
 -24   0   6    0.92    0.74
  22   0  -6   14.87    5.96
 -22   0   6   19.52    1.99
 -22   0   6   14.74    2.68
  20   0  -6    6.79    5.00
 -20   0   6    9.89    1.35
 -20   0   6   11.47    2.16
 -20   0   6    9.10    1.32
  18   0  -6   19.59    6.18
 -18   0   6   23.80    2.06
 -18   0   6   23.68    2.03
 -18   0   6   21.51    2.93
  16   0  -6    4.85    4.04
  16   0  -6   14.46    1.39
 -16   0   6   11.77    1.23
 -16   0   6   12.43    2.10
 -16   0   6    9.85    1.28
  14   0  -6   10.98    1.15
  14   0  -6   10.01    3.88
 -14   0   6   11.36    1.07
 -14   0   6   10.00    1.17
 -14   0   6   10.99    1.90
  12   0  -6    4.16    2.65
  12   0  -6    4.33    0.59
 -12   0   6    6.15    0.79
 -12   0   6    4.75    0.57
 -12   0   6    2.11    2.34
 -12   0   6    4.61    1.13
  10   0  -6    5.81    2.39
  10   0  -6    6.90    0.82
 -10   0   6    7.13    0.82
 -10   0   6    2.74    2.28
 -10   0   6    8.20    1.36
   8   0  -6    8.48    2.39
   8   0  -6    9.10    0.83
  -8   0   6    7.64    0.78
  -8   0   6    2.35    2.29
  -8   0   6    7.13    1.25
   6   0  -6   45.72    4.29
   6   0  -6   44.65    2.81
   6   0  -6   44.25    5.42
  -6   0   6   45.99    2.82
  -6   0   6   28.79    5.77
  -6   0   6   43.21    4.30
   4   0  -6   22.23    3.17
   4   0  -6   21.85    2.27
   4   0  -6   22.04    1.65
   4   0  -6   21.89    1.41
  -4   0   6   21.69    1.42
  -4   0   6   19.50    1.68
  -4   0   6   25.01    2.38
  -4   0   6   16.74    3.58
   2   0  -6  119.52   10.49
   2   0  -6  118.90   11.84
   2   0  -6  110.50    8.03
  -2   0   6  120.94   10.59
  -2   0   6  108.05   12.17
  -2   0   6  114.72    8.02
   0   0  -6   41.12    3.94
   0   0  -6   41.81    4.82
   0   0  -6   42.80    3.20
   0   0   6   43.29    4.09
   0   0   6   42.44    5.16
   0   0   6   40.55    3.14
  -2   0  -6   31.45    3.09
  -2   0  -6   32.70    2.04
  -2   0  -6   31.73    2.66
  -2   0  -6   35.76    3.96
   2   0   6   31.16    2.04
   2   0   6   33.25    3.41
   2   0   6   33.00    2.63
  -4   0  -6   35.65    2.83
  -4   0  -6   34.95    3.28
  -4   0  -6   34.18    2.19
  -4   0  -6   32.17    3.97
   4   0   6   31.03    2.17
  -6   0  -6    3.63    0.95
  -6   0  -6    4.61    1.25
  -6   0  -6    3.85    1.21
  -6   0  -6    3.78    0.55
   6   0   6    4.68    0.58
   6   0   6    1.98    1.23
  -8   0  -6   17.03    2.77
  -8   0  -6   10.76    1.03
  -8   0  -6    9.72    1.98
  -8   0  -6   10.66    1.50
   8   0   6   12.09    1.12
 -10   0  -6    1.77    0.76
 -10   0  -6    1.72    1.70
 -10   0  -6    1.92    0.52
 -10   0  -6    0.71    0.94
  10   0   6   -0.39    0.99
 -12   0  -6    1.33    2.01
 -12   0  -6    1.80    0.87
 -12   0  -6    2.22    0.58
 -12   0  -6    2.49    1.17
 -14   0  -6   -0.25    0.41
 -14   0  -6    0.31    0.71
 -14   0  -6    0.74    0.56
 -14   0  -6   -0.17    0.95
 -16   0  -6    3.25    1.42
 -16   0  -6    1.48    0.91
 -16   0  -6    1.56    0.72
 -16   0  -6    1.95    0.73
 -18   0  -6   13.53    2.02
 -18   0  -6   16.87    1.76
 -18   0  -6   14.43    1.93
  18   0   6    5.29    5.66
 -20   0  -6   16.80    2.19
 -20   0  -6   18.68    1.96
 -20   0  -6   14.12    2.19
  20   0   6    9.06    6.96
 -22   0  -6    2.11    1.20
 -22   0  -6   -0.56    0.64
  22   0   6   -2.86    5.77
 -24   0  -6    0.29    1.05
 -24   0  -6   -0.61    0.73
  24   0   6   -0.31    6.59
 -27   1   6   32.33    3.05
 -27   1   6   31.73    4.36
 -25   1   6   50.02    5.68
 -25   1   6   43.91    3.76
 -23   1   6   44.56    3.54
 -23   1   6   43.10    5.17
  21  -1  -6   36.45   10.70
 -21   1   6   66.36    5.26
 -21   1   6   73.37    7.36
 -21   1   6   78.46    5.02
  19  -1  -6   63.01   13.37
 -19   1   6   93.47    6.58
 -19   1   6   90.72    9.01
 -19   1   6   89.52    6.06
  17  -1  -6   88.91   15.17
 -17   1   6  102.65    6.76
 -17   1   6  108.69    7.37
 -17   1   6   97.11    9.99
  15  -1  -6  121.53   18.05
  15  -1  -6  156.04   10.42
 -15   1   6  152.00   14.05
 -15   1   6  152.04    9.48
 -15   1   6  144.79   10.36
  13  -1  -6  205.28   13.68
  13  -1  -6  213.43   14.28
  13  -1  -6  160.81   22.17
 -13   1   6  196.80   18.34
 -13   1   6  199.83   12.40
  11  -1  -6  214.49   14.03
  11  -1  -6  207.21   13.59
  11  -1  -6  161.85   21.48
 -11   1   6  197.71   18.20
 -11   1   6  194.18   12.28
   9  -1  -6  195.70   13.43
   9  -1  -6  195.56   13.20
   9  -1  -6  170.72   20.58
   9  -1  -6  202.11   11.91
  -9   1   6  185.76   11.90
  -9   1   6  200.03   17.70
   7  -1  -6  278.53   16.18
   7  -1  -6  234.79   26.99
   7  -1  -6  273.99   18.07
   7  -1  -6  263.91   18.18
  -7   1   6  264.06   16.21
  -7   1   6  267.16   23.99
   5  -1  -6  282.46   16.76
   5  -1  -6  290.68   27.98
   5  -1  -6  273.21   18.87
  -5   1   6  277.93   24.91
  -5   1   6  262.67   19.04
  -5   1   6  274.28   16.81
   3  -1  -6  371.76   22.44
   3  -1  -6  384.22   33.15
   3  -1  -6  381.97   25.30
   3  -1  -6  397.73   36.82
  -3   1   6  368.85   22.53
  -3   1   6  379.60   33.31
  -3   1   6  324.24   25.33
   1  -1  -6  599.04   39.24
   1  -1  -6  615.41   56.29
   1  -1  -6  588.74   34.89
   1  -1  -6  601.80   51.40
  -1   1   6  572.18   51.56
  -1   1   6  522.27   39.27
  -1   1   6  557.22   35.06
  -1  -1  -6  407.64   23.47
  -1  -1  -6  389.45   23.33
  -1  -1  -6  409.63   34.52
  -1  -1  -6  388.54   26.36
  -1  -1  -6  405.63   37.84
   1   1   6  345.30   26.36
   1   1   6  359.10   34.71
  -3  -1  -6  281.13   16.95
  -3  -1  -6  285.57   17.38
  -3  -1  -6  322.64   25.33
  -3  -1  -6  275.99   27.55
  -3  -1  -6  281.23   19.24
   3   1   6  227.84   25.46
  -5  -1  -6  284.12   25.88
  -5  -1  -6  255.07   18.06
  -5  -1  -6  265.30   15.91
   5   1   6  245.18   15.91
  -7  -1  -6  208.11   14.10
  -7  -1  -6  202.67   12.33
  -7  -1  -6  202.27   20.04
   7   1   6  191.01   12.31
  -9  -1  -6  146.19   10.76
  -9  -1  -6  145.59    9.37
  -9  -1  -6  152.31   15.25
  -9  -1  -6  161.60   15.18
 -11  -1  -6  177.42   12.46
 -11  -1  -6  169.81   10.85
 -11  -1  -6  173.59   17.51
 -13  -1  -6  161.00   11.41
 -13  -1  -6  147.12    9.84
 -13  -1  -6  161.11   15.95
 -15  -1  -6  106.33    6.73
 -15  -1  -6   99.99   10.86
 -15  -1  -6   98.22    7.83
 -17  -1  -6  100.50    6.69
 -17  -1  -6  104.13   10.91
 -17  -1  -6   96.23    7.80
 -19  -1  -6   78.05    5.34
 -19  -1  -6   76.72    8.74
 -19  -1  -6   75.58    7.59
 -19  -1  -6   77.21    6.33
 -21  -1  -6   44.61    3.44
 -21  -1  -6   43.87    4.70
 -21  -1  -6   48.80    4.21
  21   1   6   14.00    8.80
 -23  -1  -6   33.70    3.59
 -23  -1  -6   32.31    3.92
 -23  -1  -6   39.81    3.08
  23   1   6   13.64    9.19
  25   1   6   10.31    8.88
  26  -2  -6   -3.22    5.72
 -26   2   6    0.59    1.45
 -26   2   6    0.32    0.98
  24  -2  -6   -0.93    4.80
 -24   2   6    0.99    1.36
 -24   2   6    0.20    0.84
  22  -2  -6   -1.88    4.49
 -22   2   6   -0.49    0.82
 -22   2   6   -0.36    1.02
 -22   2   6   -0.40    0.74
  20  -2  -6   -1.76    4.85
 -20   2   6   -0.42    0.72
 -20   2   6   -0.20    0.63
 -20   2   6    0.36    0.93
  18  -2  -6    1.29    5.24
 -18   2   6    0.17    0.86
 -18   2   6   -0.48    0.58
 -18   2   6    0.46    0.68
  16  -2  -6    2.54    1.45
  16  -2  -6    1.04    4.71
 -16   2   6    2.88    1.13
 -16   2   6    1.10    0.61
  14  -2  -6   -1.16    4.27
  14  -2  -6    2.10    1.34
 -14   2   6    1.20    0.88
 -14   2   6    1.01    0.60
  12  -2  -6    9.47    1.70
  12  -2  -6    5.12    0.87
  12  -2  -6    6.70    4.73
 -12   2   6    4.81    0.86
 -12   2   6    6.31    1.45
  10  -2  -6   -3.35    2.69
  10  -2  -6    1.47    0.58
  10  -2  -6   -0.16    0.79
 -10   2   6    0.69    0.69
 -10   2   6    0.49    0.42
   8  -2  -6    2.63    0.93
   8  -2  -6    3.53    3.10
   8  -2  -6    3.09    0.69
  -8   2   6    2.37    0.60
  -8   2   6    5.24    1.28
   6  -2  -6    5.81    2.93
   6  -2  -6    5.65    0.71
   6  -2  -6    5.67    1.04
  -6   2   6    6.62    1.42
  -6   2   6    4.88    1.30
  -6   2   6    3.84    0.71
   4  -2  -6   -0.02    0.58
   4  -2  -6    0.34    0.34
   4  -2  -6    1.31    1.91
  -4   2   6   -0.35    0.43
  -4   2   6    0.29    0.84
  -4   2   6    0.23    0.67
   2  -2  -6    0.43    0.57
   2  -2  -6   -0.02    0.40
   2  -2  -6    1.15    1.82
  -2   2   6    1.05    0.94
  -2   2   6    0.76    0.71
  -2   2   6   -0.06    0.50
   0  -2  -6    1.17    0.59
   0  -2  -6    2.21    1.77
   0  -2  -6    1.07    0.66
   0   2   6    1.21    1.08
   0   2   6    1.50    0.83
  -2  -2  -6    0.46    1.45
  -2  -2  -6    2.79    0.87
  -2  -2  -6    1.21    0.70
  -2  -2  -6    1.73    0.44
   2   2   6    0.18    1.06
  -4  -2  -6    1.89    1.52
  -4  -2  -6    0.41    0.66
  -4  -2  -6    1.51    0.98
  -4  -2  -6    1.16    0.40
   4   2   6    2.66    1.65
  -6  -2  -6   14.82    2.67
  -6  -2  -6   11.81    1.06
  -6  -2  -6   11.13    1.58
   6   2   6    5.55    2.37
  -8  -2  -6   20.27    1.50
  -8  -2  -6   13.74    2.86
  -8  -2  -6   16.89    2.03
 -10  -2  -6   -0.45    0.98
 -10  -2  -6    0.79    0.72
 -10  -2  -6    0.05    0.42
  10   2   6    1.28    2.09
 -12  -2  -6    0.82    0.58
 -12  -2  -6    2.56    0.94
 -12  -2  -6    2.27    1.36
  12   2   6   -0.33    1.84
 -14  -2  -6    0.08    0.54
 -14  -2  -6    0.93    0.90
 -14  -2  -6    0.15    1.16
  14   2   6    0.25    2.04
 -16  -2  -6    2.12    1.42
 -16  -2  -6    2.31    1.10
 -16  -2  -6    2.32    0.86
  16   2   6   -0.72    2.29
 -18  -2  -6    3.33    1.62
 -18  -2  -6    1.16    1.10
 -18  -2  -6    2.32    0.94
  18   2   6   -1.40    2.63
 -20  -2  -6    1.64    1.28
 -20  -2  -6   -0.44    0.72
 -20  -2  -6   -0.29    1.32
  20   2   6   -1.57    2.74
 -22  -2  -6    1.14    1.06
 -22  -2  -6    0.31    0.84
 -22  -2  -6    1.39    1.30
 -24  -2  -6    1.55    1.15
 -24  -2  -6    1.31    1.34
 -24  -2  -6    1.06    1.24
  24   2   6    0.25    7.24
  25  -3  -6   11.15    7.73
 -25   3   6   21.32    4.08
 -25   3   6   25.41    2.83
  23  -3  -6   26.64   10.10
 -23   3   6   46.36    3.76
 -23   3   6   42.06    5.45
  21  -3  -6   55.45   13.57
  21  -3  -6   80.39    7.29
 -21   3   6   70.11    8.03
 -21   3   6   77.15    5.45
  19  -3  -6   73.86    6.86
  19  -3  -6   37.63   11.81
 -19   3   6   81.18    7.93
 -19   3   6   71.43    5.17
  17  -3  -6  102.66    7.78
  17  -3  -6   63.76   14.41
 -17   3   6   81.94    5.89
 -17   3   6   84.11    8.85
  15  -3  -6  113.33    8.26
  15  -3  -6   65.21   14.69
 -15   3   6   95.09    9.66
 -15   3   6   93.72    6.44
  13  -3  -6   72.08   14.49
  13  -3  -6   96.43    7.54
 -13   3   6   86.75    8.98
 -13   3   6   90.15    6.02
  11  -3  -6   95.01    7.52
  11  -3  -6   76.43   14.23
 -11   3   6   89.99    9.29
 -11   3   6   99.16    6.26
   9  -3  -6  174.90   12.71
   9  -3  -6  152.22   20.48
  -9   3   6  175.57   16.39
  -9   3   6  179.03   11.02
   7  -3  -6  221.94   25.92
   7  -3  -6  230.84   16.78
  -7   3   6  247.23   21.98
  -7   3   6  239.20   14.78
   5  -3  -6  212.57   23.52
   5  -3  -6  223.71   15.33
  -5   3   6  223.05   20.17
  -5   3   6  203.53   13.47
   3  -3  -6  264.49   17.22
   3  -3  -6  233.24   25.62
  -3   3   6  237.49   22.64
  -3   3   6  234.90   15.21
   1  -3  -6  199.42   21.20
   1  -3  -6  205.56   14.13
  -1   3   6  198.23   18.86
  -1   3   6  189.15   12.61
  -1  -3  -6  220.71   20.05
  -1  -3  -6  194.78   13.36
   1   3   6  171.01   12.10
   1   3   6  164.79   17.85
  -3  -3  -6  284.33   19.83
  -3  -3  -6  281.53   17.41
  -3  -3  -6  283.35   28.70
  -5  -3  -6  277.30   17.47
  -5  -3  -6  286.54   19.91
  -5  -3  -6  289.60   28.61
  -7  -3  -6  161.15   12.21
  -7  -3  -6  168.83   17.57
  -7  -3  -6  176.49   10.66
  -9  -3  -6   97.16   11.39
  -9  -3  -6  114.00    6.95
  -9  -3  -6  106.71    8.11
 -11  -3  -6  106.45   11.80
 -11  -3  -6  113.69    7.21
 -11  -3  -6  109.91    8.42
 -13  -3  -6   73.92    4.92
 -13  -3  -6   65.68    5.78
 -13  -3  -6   73.34    8.15
 -15  -3  -6   85.35    6.04
 -15  -3  -6   89.00    7.12
 -15  -3  -6   92.97    9.87
 -17  -3  -6   90.63   10.33
 -17  -3  -6   90.23    6.42
 -17  -3  -6  103.99    7.70
 -19  -3  -6   59.69    4.60
 -19  -3  -6   63.17    7.32
 -19  -3  -6   58.84    5.43
 -21  -3  -6   39.51    4.40
 -21  -3  -6   48.57    5.95
 -21  -3  -6   44.10    3.70
 -23  -3  -6   35.28    4.28
 -23  -3  -6   32.37    5.05
 -23  -3  -6   37.30    3.35
  24  -4  -6    0.94    6.93
 -24   4   6    1.77    1.14
 -24   4   6    2.09    1.76
  22  -4  -6   -4.05    6.00
  22  -4  -6   -0.19    2.03
 -22   4   6   -0.26    1.20
 -22   4   6    0.37    0.89
  20  -4  -6    2.87    6.76
  20  -4  -6    1.43    2.04
 -20   4   6    1.03    0.89
 -20   4   6    0.45    1.22
  18  -4  -6    1.00    6.04
  18  -4  -6    1.01    1.61
 -18   4   6   -0.27    0.67
 -18   4   6    1.07    1.26
  16  -4  -6    3.05    1.82
  16  -4  -6    2.76    6.28
 -16   4   6    3.58    1.05
 -16   4   6    1.98    1.44
  14  -4  -6    5.03    1.93
  14  -4  -6    6.05    6.05
 -14   4   6    6.46    1.26
 -14   4   6    6.54    1.95
  12  -4  -6   14.99    2.60
  12  -4  -6    6.43    6.05
 -12   4   6    9.97    2.31
 -12   4   6    9.40    1.45
  10  -4  -6    0.56    1.23
  10  -4  -6   -0.07    4.01
 -10   4   6   -0.08    0.69
 -10   4   6    0.58    1.08
   8  -4  -6    2.96    4.12
   8  -4  -6    2.12    1.30
  -8   4   6    1.82    0.82
  -8   4   6    1.07    1.21
   6  -4  -6   -0.42    0.85
   6  -4  -6    1.12    2.97
  -6   4   6   -0.57    0.92
  -6   4   6   -0.34    0.55
   4  -4  -6   -0.53    2.86
   4  -4  -6    1.36    0.93
  -4   4   6    0.05    0.73
  -4   4   6    2.49    1.44
   2  -4  -6    1.40    0.93
   2  -4  -6    1.02    2.29
  -2   4   6    0.41    0.76
  -2   4   6    1.01    1.35
   0  -4  -6   -0.98    2.04
   0  -4  -6   -0.21    0.81
   0   4   6   -0.72    0.73
   0   4   6   -0.11    1.26
  -2  -4  -6    3.23    1.13
  -2  -4  -6    2.68    2.39
   2   4   6    2.04    1.22
   2   4   6    1.45    1.61
  -4  -4  -6   -0.17    0.48
  -4  -4  -6    0.56    0.90
  -4  -4  -6    0.19    1.80
   4   4   6   -0.42    1.60
  -6  -4  -6    4.44    1.29
  -6  -4  -6    3.55    0.84
  -6  -4  -6    3.80    2.26
   6   4   6    1.39    2.09
  -8  -4  -6    6.97    1.09
  -8  -4  -6    9.00    2.66
  -8  -4  -6    6.69    1.44
   8   4   6    0.66    2.12
 -10  -4  -6    2.25    1.14
 -10  -4  -6    2.62    1.84
 -10  -4  -6    2.76    0.79
  10   4   6    1.34    2.53
 -12  -4  -6    2.19    1.66
 -12  -4  -6    0.83    1.06
 -12  -4  -6    1.45    0.73
  12   4   6    0.60    2.37
 -14  -4  -6    0.95    1.17
 -14  -4  -6    2.03    1.61
 -14  -4  -6    0.55    0.72
  14   4   6   -2.20    2.62
 -16  -4  -6    9.18    1.84
 -16  -4  -6    8.53    1.43
 -16  -4  -6    8.29    2.41
  16   4   6    3.21    3.35
 -18  -4  -6    1.40    1.50
 -18  -4  -6    0.58    0.89
 -18  -4  -6    1.53    1.29
  18   4   6    1.10    3.43
 -20  -4  -6    1.58    1.08
 -20  -4  -6    1.23    1.63
 -20  -4  -6    0.83    1.25
  20   4   6    1.68    4.10
  22   4   6   -0.66    4.10
  21  -5  -6   16.57    9.53
  21  -5  -6   11.76    3.42
 -21   5   6   22.82    4.30
 -21   5   6   12.82    2.15
  19  -5  -6   16.01    9.47
  19  -5  -6   31.92    4.76
 -19   5   6   28.16    3.09
 -19   5   6   28.95    4.85
  17  -5  -6   40.22    5.46
  17  -5  -6   31.47   10.95
 -17   5   6   46.17    3.85
 -17   5   6   47.13    5.92
  15  -5  -6   81.91    7.58
  15  -5  -6   69.64   15.40
 -15   5   6   89.29    9.20
 -15   5   6   77.73    5.93
  13  -5  -6   69.58   15.14
  13  -5  -6   96.22    7.89
 -13   5   6   84.67    6.31
 -13   5   6   90.17    9.62
  11  -5  -6   91.50    7.13
  11  -5  -6   71.00   14.33
 -11   5   6   71.78    8.60
 -11   5   6   76.46    5.74
   9  -5  -6  105.30   16.02
   9  -5  -6  120.46    9.25
  -9   5   6  116.15    7.81
  -9   5   6  105.56   11.76
   7  -5  -6   59.39   11.91
   7  -5  -6   84.44    6.53
  -7   5   6   73.57    8.43
  -7   5   6   67.34    5.31
   5  -5  -6   88.14   12.84
   5  -5  -6   84.41    7.10
  -5   5   6   95.84    9.89
  -5   5   6   80.52    6.16
   3  -5  -6  109.93   13.80
   3  -5  -6  115.28    8.30
  -3   5   6  106.06   11.24
  -3   5   6   83.48    6.97
   1  -5  -6  119.06   14.32
   1  -5  -6  128.52    9.12
  -1   5   6  107.97   12.43
  -1   5   6  101.52    8.02
  -1  -5  -6  126.10   14.60
  -1  -5  -6  126.33    9.34
   1   5   6  106.01    8.50
   3   5   6   39.25    6.67
  -5  -5  -6   64.66    5.61
  -5  -5  -6   60.29    8.56
  -5  -5  -6   66.96    4.69
  -7  -5  -6   57.55    4.13
  -7  -5  -6   51.52    5.02
  -7  -5  -6   57.65    7.71
  -9  -5  -6  125.63    8.33
  -9  -5  -6  125.99   14.01
 -11  -5  -6  125.70   14.50
 -11  -5  -6  140.01    8.88
 -13  -5  -6   94.17    6.41
 -13  -5  -6   90.04    7.58
 -13  -5  -6   91.68   10.54
 -15  -5  -6   66.49    6.13
 -15  -5  -6   75.06    5.22
 -15  -5  -6   67.47    8.37
 -17  -5  -6   27.79    3.68
 -17  -5  -6   26.12    4.64
 -17  -5  -6   31.53    2.77
 -19  -5  -6   26.71    3.65
 -19  -5  -6   25.07    2.92
 -19  -5  -6   30.98    4.78
  18  -6  -6    0.63    2.12
  18  -6  -6   -3.58    7.22
 -18   6   6    1.81    2.16
 -18   6   6    0.87    1.19
  16  -6  -6   -0.93    1.90
  16  -6  -6    3.52    6.93
 -16   6   6    0.70    1.05
 -16   6   6    0.22    1.84
  14  -6  -6    0.76    1.87
  14  -6  -6    3.48    6.06
 -14   6   6    0.87    1.88
 -14   6   6    1.17    1.02
  12  -6  -6    4.30    5.84
  12  -6  -6    2.54    1.87
 -12   6   6    2.39    1.16
 -12   6   6    3.13    2.24
  10  -6  -6   -0.03    4.90
  10  -6  -6    3.11    1.69
 -10   6   6    3.76    1.34
 -10   6   6    3.81    2.36
   8  -6  -6   12.14    2.63
   8  -6  -6    6.05    5.43
  -8   6   6    9.88    3.25
  -8   6   6    7.07    1.65
   6  -6  -6    5.47    5.00
   6  -6  -6    1.86    1.40
  -6   6   6    1.88    1.19
  -6   6   6   -0.47    1.63
   4  -6  -6    3.18    1.61
   4  -6  -6   -0.52    3.42
  -4   6   6    1.45    2.12
  -4   6   6    2.87    1.28
   2  -6  -6    2.24    1.35
   2  -6  -6    0.91    3.55
  -2   6   6    1.83    1.33
  -2   6   6    2.51    2.38
   0  -6  -6    4.87    3.92
   0  -6  -6    0.20    1.18
   0   6   6    2.30    2.45
   0   6   6    0.77    1.26
  -2  -6  -6    0.04    2.89
  -2  -6  -6    0.54    1.29
   2   6   6    0.24    1.28
   2   6   6   -1.48    1.77
  -4  -6  -6    2.54    3.14
  -4  -6  -6   -0.03    1.15
  -4  -6  -6    1.63    0.87
   4   6   6    1.35    2.58
  -6  -6  -6    1.94    0.93
  -6  -6  -6    1.44    1.31
  -6  -6  -6   -1.58    2.09
   6   6   6   -0.32    2.53
  -8  -6  -6   -0.45    1.17
  -8  -6  -6    1.33    2.56
  -8  -6  -6    0.06    0.77
   8   6   6   -0.65    2.15
 -10  -6  -6   16.27    2.56
 -10  -6  -6   13.92    3.85
 -10  -6  -6   16.14    1.99
  10   6   6    4.34    3.33
 -12  -6  -6    6.09    2.67
 -12  -6  -6    4.76    1.21
 -12  -6  -6    3.63    1.65
  12   6   6   -0.52    2.68
 -14  -6  -6    0.74    1.39
 -14  -6  -6    0.64    1.97
 -14  -6  -6    0.87    1.02
  14   6   6   -1.22    2.62
 -16  -6  -6   -0.12    1.27
 -16  -6  -6    0.72    1.89
 -16  -6  -6    1.35    1.02
  16   6   6    1.06    3.66
  15  -7  -6   14.38    3.44
  15  -7  -6   10.32    9.22
 -15   7   6   12.93    2.39
 -15   7   6   14.36    4.43
  13  -7  -6   10.05    3.05
  13  -7  -6   15.90    8.53
 -13   7   6   10.98    2.21
 -13   7   6    9.44    3.65
  11  -7  -6   54.05   12.46
  11  -7  -6   42.97    5.20
 -11   7   6   33.45    6.43
 -11   7   6   25.44    3.45
   9  -7  -6   37.05   10.71
   9  -7  -6   45.15    5.51
  -9   7   6   44.91    7.64
  -9   7   6   44.58    4.24
   7  -7  -6   46.53   11.36
   7  -7  -6   56.02    5.46
  -7   7   6   45.72    8.13
  -7   7   6   50.78    4.61
   5  -7  -6   37.68    9.80
   5  -7  -6   66.42    5.67
  -5   7   6   46.22    4.76
  -5   7   6   34.33    7.37
   3  -7  -6   55.84   10.62
   3  -7  -6   53.30    4.99
  -3   7   6   39.99    4.50
  -3   7   6   28.30    6.90
   1  -7  -6   41.48    4.56
   1  -7  -6   36.01    8.46
  -1   7   6   24.31    5.98
  -1   7   6   18.38    3.36
  -1  -7  -6   34.33    7.47
  -1  -7  -6   30.56    3.90
   1   7   6   19.62    5.70
   1   7   6   20.42    3.53
  -3  -7  -6   63.60   10.27
  -3  -7  -6   57.92    5.76
  -5  -7  -6   74.98    5.33
  -5  -7  -6   65.34    9.93
  -5  -7  -6   62.10    6.30
  -7  -7  -6   75.42    9.97
  -7  -7  -6   66.95    5.24
  -7  -7  -6   66.48    6.38
  -9  -7  -6   51.02    8.09
  -9  -7  -6   46.48    4.88
  -9  -7  -6   44.19    3.86
 -11  -7  -6   16.73    3.02
 -11  -7  -6   24.28    2.65
 -11  -7  -6   26.74    5.28
  11   7   6    7.92    4.60
   8  -8  -6    2.27    6.40
   6  -8  -6   -1.04    4.84
   6  -8  -6    4.25    2.38
  -6   8   6    0.22    3.00
  -6   8   6   -0.55    1.48
   4  -8  -6    3.78    5.90
   4  -8  -6    3.84    2.16
  -4   8   6    3.56    2.13
  -4   8   6    0.34    3.30
   2  -8  -6    3.01    5.02
   2  -8  -6    2.88    2.20
  -2   8   6    7.78    4.52
  -2   8   6    3.49    2.05
   0  -8  -6   -1.56    3.83
   0  -8  -6   -1.23    1.68
   0   8   6    0.68    2.98
   0   8   6    0.20    1.73
  -2  -8  -6   -2.26    1.45
  -2  -8  -6   -0.54    3.41
   2   8   6    1.50    3.75
  -4  -8  -6    2.91    1.37
  -4  -8  -6    2.49    3.79
  -4  -8  -6    0.88    1.71
   4   8   6   -0.45    3.35
  -4  -8   7    8.27    1.62
   2   8  -7    1.65    2.07
  -2  -8   7    3.04    1.92
   0   8  -7    3.61    2.31
   0  -8   7    2.03    1.92
  13   7  -7   -0.27    4.35
  11   7  -7    1.53    4.31
 -11  -7   7   12.01    1.70
 -11  -7   7   18.58    2.98
   9   7  -7    0.13    3.95
  -9  -7   7   13.71    2.69
  -9  -7   7   12.46    1.71
   7   7  -7    0.96    3.65
  -7  -7   7    3.54    1.08
  -7  -7   7    4.36    1.86
   5   7  -7    2.06    3.81
  -5  -7   7    2.93    1.01
  -5  -7   7    2.37    1.64
   3   7  -7    2.55    3.31
   3   7  -7    0.77    1.82
  -3  -7   7    1.25    1.57
   1   7  -7   -0.17    2.84
   1   7  -7    0.52    1.56
  -1  -7   7    1.22    1.60
  -1   7  -7    6.24    2.03
   1  -7   7    5.64    2.23
   1  -7   7   -1.05    3.87
  -3   7  -7    7.05    1.95
   3  -7   7    3.60    4.89
   3  -7   7    4.25    2.19
  -5   7  -7    5.91    1.83
   5  -7   7    6.77    5.59
   5  -7   7    9.99    2.89
  -7   7  -7    8.93    2.05
   7  -7   7    9.19    2.91
   7  -7   7    3.13    5.34
  -9   7  -7   16.77    2.59
   9  -7   7    3.94    5.76
   9  -7   7   17.99    3.98
 -11   7  -7    3.68    1.68
  11  -7   7    5.64    3.04
  11  -7   7    0.59    5.33
  18   6  -7    1.52    5.12
 -18  -6   7    5.04    1.25
  16   6  -7    7.66    5.27
 -16  -6   7   11.82    1.70
  14   6  -7    1.69    4.00
 -14  -6   7    2.74    0.96
  12   6  -7   -1.96    3.27
 -12  -6   7    2.68    0.90
 -12  -6   7    3.48    1.50
  10   6  -7    4.44    3.59
 -10  -6   7    5.20    1.07
 -10  -6   7    7.41    1.85
   8   6  -7    2.84    3.48
  -8  -6   7    6.43    1.15
  -8  -6   7    5.38    1.70
   6   6  -7    3.36    3.29
  -6  -6   7   11.58    2.20
  -6  -6   7   11.23    1.49
   4   6  -7   -0.52    2.35
  -4  -6   7    9.34    2.02
  -4  -6   7    4.76    3.41
   2   6  -7    5.00    1.89
   2   6  -7    4.89    3.23
  -2  -6   7    3.14    3.40
  -2  -6   7    9.38    2.28
   0   6  -7    1.17    2.61
   0   6  -7    4.50    1.71
   0  -6   7    0.86    3.18
   0  -6   7    2.42    1.57
  -2   6  -7    1.29    1.19
  -2   6  -7    2.59    2.61
   2  -6   7   -1.03    3.11
   2  -6   7    0.96    1.53
  -4   6  -7    2.47    1.32
   4  -6   7    2.02    3.66
   4  -6   7    2.36    1.80
  -6   6  -7   11.16    2.02
   6  -6   7   12.96    3.01
   6  -6   7    0.96    3.85
  -8   6  -7   22.84    2.66
   8  -6   7    7.03    5.29
 -10   6  -7    2.58    1.24
 -10   6  -7    5.82    1.55
  10  -6   7    4.59    5.26
 -12   6  -7    2.80    1.30
 -12   6  -7    1.65    1.21
  12  -6   7    1.03    4.96
 -14   6  -7    4.10    1.47
 -14   6  -7    4.05    1.56
  14  -6   7    2.04    6.00
 -21  -5   7    2.15    1.39
 -21  -5   7    2.21    1.10
 -19  -5   7    3.47    1.49
 -19  -5   7    4.00    1.12
 -17  -5   7    3.24    1.00
  15   5  -7   -0.16    3.20
 -15  -5   7    1.53    0.80
  13   5  -7    0.00    2.87
 -13  -5   7    4.11    1.27
 -13  -5   7    6.46    1.08
 -11  -5   7   23.54    2.09
 -11  -5   7   23.68    2.76
   9   5  -7    0.21    2.56
  -9  -5   7    1.39    0.68
  -9  -5   7    0.28    1.00
   7   5  -7   -1.08    2.22
  -7  -5   7    2.39    1.23
  -7  -5   7    3.52    0.78
   5   5  -7    2.77    2.86
  -5  -5   7    8.04    1.12
  -5  -5   7    2.96    2.51
  -5  -5   7   10.63    1.96
   3   5  -7    3.48    2.60
   3   5  -7   11.68    2.12
  -3  -5   7    6.39    3.15
  -3  -5   7   12.71    2.26
   1   5  -7   16.85    2.32
  -1  -5   7   18.76    2.83
  -1  -5   7    4.79    3.41
  -1   5  -7    7.66    1.50
  -1   5  -7    0.55    1.75
   1  -5   7    5.98    1.88
   1  -5   7   -1.07    2.36
  -3   5  -7    5.15    1.32
  -3   5  -7    1.59    1.98
   3  -5   7    3.99    3.40
   3  -5   7    5.55    1.90
  -5   5  -7    2.00    0.94
  -5   5  -7    1.44    1.91
  -5   5  -7    1.05    0.89
   5  -5   7    0.02    3.32
  -7   5  -7   13.28    1.89
  -7   5  -7   10.48    1.64
   7  -5   7    3.98    4.25
  -9   5  -7    2.28    1.08
  -9   5  -7    1.27    1.01
   9  -5   7    0.37    3.70
 -11   5  -7    0.70    0.91
 -11   5  -7    0.67    0.96
  11  -5   7    2.68    4.60
 -13   5  -7    2.09    1.32
 -13   5  -7    2.12    1.07
  13  -5   7   -0.61    3.97
 -15   5  -7    2.76    1.31
 -15   5  -7    1.59    1.04
  15  -5   7   -2.12    3.96
 -17   5  -7    1.46    1.42
 -17   5  -7    5.16    1.46
  17  -5   7    3.70    5.80
 -22  -4   7    4.30    1.21
 -22  -4   7    2.05    1.33
 -20  -4   7    0.19    0.92
 -20  -4   7    0.38    0.80
 -18  -4   7    1.15    0.70
 -18  -4   7    0.55    0.89
 -16  -4   7    0.29    0.62
 -16  -4   7    0.31    0.91
 -14  -4   7    5.41    1.50
 -14  -4   7    5.57    1.00
 -14  -4   7    5.58    1.08
  12   4  -7    1.38    2.64
 -12  -4   7    4.85    1.05
 -12  -4   7    4.75    0.87
 -10  -4   7   18.52    2.12
 -10  -4   7   17.65    1.64
   8   4  -7    2.78    2.56
  -8  -4   7   20.75    2.07
  -8  -4   7    9.48    2.10
   6   4  -7    1.05    2.01
  -6  -4   7    5.92    0.87
  -6  -4   7    2.54    1.89
  -6  -4   7    4.55    1.26
  -6  -4   7    6.22    1.27
   4   4  -7   -0.36    1.77
  -4  -4   7   -0.22    1.54
  -4  -4   7    6.09    0.83
  -4  -4   7    2.65    1.19
  -4  -4   7    7.47    1.41
   2   4  -7    2.23    1.16
   2   4  -7   -0.52    1.50
  -2  -4   7    0.35    1.98
  -2  -4   7    2.37    1.15
   0   4  -7   13.03    1.74
   0  -4   7    3.03    2.69
   0  -4   7   12.26    2.25
   0  -4   7   12.65    2.79
  -2   4  -7    6.93    1.30
  -2   4  -7   10.26    1.40
  -2   4  -7    1.80    1.83
   2  -4   7    2.76    3.02
   2  -4   7    8.99    1.80
  -4   4  -7    3.45    1.01
  -4   4  -7    0.43    1.35
  -4   4  -7    2.66    0.96
   4  -4   7    0.86    2.61
   4  -4   7    3.65    0.92
  -6   4  -7    1.53    0.87
  -6   4  -7   -0.63    1.14
  -6   4  -7    0.26    0.71
   6  -4   7   -0.25    2.79
  -8   4  -7    1.67    0.88
  -8   4  -7    1.83    0.83
   8  -4   7   -0.13    2.91
 -10   4  -7   11.23    1.78
 -10   4  -7    8.04    1.33
  10  -4   7    6.37    4.73
 -12   4  -7    4.71    1.25
 -12   4  -7    3.99    1.06
  12  -4   7    2.70    3.93
 -14   4  -7    6.59    1.56
 -14   4  -7    8.71    1.46
  14  -4   7    3.30    4.25
 -16   4  -7    1.51    1.26
 -16   4  -7    3.75    1.14
  16  -4   7    0.61    4.47
 -18   4  -7    0.95    1.05
 -18   4  -7    1.33    1.18
  18  -4   7    0.52    4.87
 -20   4  -7   -0.16    1.03
 -20   4  -7   -0.13    1.30
  20  -4   7   -3.11    5.73
 -25  -3   7    0.77    0.96
 -25  -3   7    1.63    1.25
 -23  -3   7    3.28    1.07
 -23  -3   7    5.03    1.63
 -21  -3   7    1.43    1.07
 -21  -3   7    0.21    0.75
 -19  -3   7    0.34    0.81
 -19  -3   7   -0.28    0.66
 -17  -3   7    2.07    0.76
 -17  -3   7    2.28    1.12
 -15  -3   7    4.98    0.85
 -15  -3   7    3.65    0.81
 -15  -3   7    4.87    1.41
 -13  -3   7   22.52    1.94
 -13  -3   7   26.00    2.09
 -13  -3   7   23.13    3.00
 -11  -3   7   43.73    3.26
 -11  -3   7   49.64    3.56
 -11  -3   7   48.04    4.98
 -11  -3   7   46.88    3.57
  -9  -3   7   21.97    1.82
  -9  -3   7   22.01    1.69
  -9  -3   7   19.60    2.55
  -9  -3   7   19.98    1.92
  -7  -3   7    4.56    0.70
  -7  -3   7    3.61    1.22
  -7  -3   7    3.37    0.87
  -7  -3   7    0.06    1.29
  -7  -3   7    3.80    0.63
  -5  -3   7   -0.56    0.61
  -5  -3   7    0.01    1.40
  -5  -3   7    0.48    0.84
  -5  -3   7    0.41    0.47
  -5  -3   7   -0.07    0.32
  -3  -3   7    4.23    2.34
  -3  -3   7   18.98    2.09
  -3  -3   7    3.43    2.15
   1   3  -7   21.66    2.38
   1   3  -7   24.10    2.10
  -1  -3   7   19.11    3.71
  -1  -3   7   27.02    2.02
  -1   3  -7   -0.05    1.08
  -1   3  -7    2.91    0.74
  -1   3  -7    2.80    0.79
   1  -3   7    3.40    1.39
   1  -3   7    0.82    2.16
  -3   3  -7    9.49    1.34
  -3   3  -7    7.92    1.16
   3  -3   7    6.14    3.49
   3  -3   7    9.84    1.20
  -5   3  -7   29.33    2.38
  -5   3  -7   29.20    2.64
  -7   3  -7   53.92    4.48
  -7   3  -7   57.13    3.94
  -9   3  -7   25.01    2.33
  -9   3  -7   21.39    1.90
   9  -3   7    8.12    4.85
 -11   3  -7    2.54    1.03
 -11   3  -7    4.61    0.95
  11  -3   7   -0.39    3.13
 -13   3  -7    0.28    0.84
 -13   3  -7    1.30    0.72
  13  -3   7    1.21    3.66
 -15   3  -7   -0.03    0.86
 -15   3  -7    0.60    0.74
  15  -3   7    0.57    3.85
 -17   3  -7    0.85    0.86
 -17   3  -7    1.92    1.23
  17  -3   7   -2.47    3.64
 -19   3  -7    0.11    1.12
 -19   3  -7    1.44    0.98
  19  -3   7   -0.86    4.29
 -21   3  -7    4.01    1.29
 -21   3  -7    2.59    1.42
  21  -3   7    1.30    5.98
 -26  -2   7    0.30    1.07
 -26  -2   7    0.24    0.81
 -24  -2   7   -0.25    0.74
 -24  -2   7    0.84    0.94
 -22  -2   7    0.39    0.90
 -22  -2   7    0.19    0.70
 -20  -2   7    0.73    0.81
 -20  -2   7    0.93    0.71
 -18  -2   7    3.51    1.22
 -18  -2   7    6.29    1.07
 -16  -2   7    0.89    0.63
 -16  -2   7    1.65    0.52
 -16  -2   7    1.50    0.91
 -14  -2   7    1.00    0.38
 -14  -2   7    0.97    0.75
 -14  -2   7   -0.04    0.47
 -12  -2   7    1.99    0.85
 -12  -2   7    2.03    0.41
 -12  -2   7    1.71    0.53
 -12  -2   7    2.25    0.42
  10   2  -7    1.82    0.53
 -10  -2   7    0.44    1.24
 -10  -2   7    1.32    0.42
 -10  -2   7    1.47    0.33
 -10  -2   7    0.57    0.58
 -10  -2   7    1.38    0.32
   8   2  -7    0.87    0.54
  -8  -2   7    1.60    0.31
  -8  -2   7    1.19    0.66
  -8  -2   7    0.73    0.33
  -8  -2   7    0.84    0.36
  -8  -2   7   -0.05    1.31
  -8  -2   7   -1.25    0.79
   6   2  -7    4.98    0.98
  -6  -2   7    4.32    0.55
  -6  -2   7    4.53    0.95
  -6  -2   7    4.46    1.58
  -6  -2   7    5.79    1.15
  -6  -2   7    3.41    0.75
  -6  -2   7    4.61    0.59
   4   2  -7   30.18    3.44
  -4  -2   7   32.57    2.41
  -4  -2   7   30.55    3.14
  -4  -2   7   27.22    2.70
  -4  -2   7   33.68    2.39
  -4  -2   7   30.37    3.79
  -4  -2   7   31.19    2.09
   2   2  -7    3.32    0.98
   2   2  -7    3.30    0.63
  -2  -2   7    3.10    1.14
  -2  -2   7    0.99    1.20
  -2  -2   7    3.92    0.66
  -2  -2   7    2.83    0.61
  -2  -2   7    3.60    0.59
   0   2  -7    8.61    1.64
   0   2  -7    8.37    1.08
   0   2  -7    8.53    1.13
   0  -2   7    9.58    0.87
   0  -2   7    9.43    1.04
   0  -2   7   10.17    1.17
  -2   2  -7    1.33    0.83
  -2   2  -7    1.05    0.49
  -2   2  -7    1.01    0.51
   2  -2   7    0.89    0.33
  -4   2  -7    5.41    0.97
  -4   2  -7    6.02    1.52
  -4   2  -7    4.14    0.68
   4  -2   7    5.49    0.65
  -6   2  -7    0.89    0.96
  -6   2  -7    0.31    0.50
  -6   2  -7    1.09    0.49
   6  -2   7    1.73    0.44
  -8   2  -7    0.63    0.46
  -8   2  -7    0.17    0.65
   8  -2   7   -1.61    1.94
 -10   2  -7   10.00    1.17
 -10   2  -7   11.61    1.65
  10  -2   7    0.99    3.03
 -12   2  -7    3.01    1.00
 -12   2  -7    1.89    0.69
 -12   2  -7    2.31    0.59
  12  -2   7    3.91    3.77
 -14   2  -7    0.27    0.63
 -14   2  -7   -0.30    0.74
  14  -2   7   -1.49    3.35
 -16   2  -7    3.40    0.95
 -16   2  -7    5.74    1.46
  16  -2   7    1.42    4.27
 -18   2  -7    1.19    0.81
 -18   2  -7    0.72    1.00
  18  -2   7   -0.66    4.80
 -20   2  -7    0.38    0.85
 -20   2  -7    0.83    1.09
  20  -2   7    1.09    5.43
 -22   2  -7    1.97    1.10
 -22   2  -7    0.32    1.14
  22  -2   7    4.43    6.98
 -25  -1   7    0.36    1.02
 -25  -1   7    0.09    0.69
 -23  -1   7    0.15    0.65
 -23  -1   7    0.53    0.86
 -21  -1   7    3.66    1.31
 -21  -1   7    4.42    0.96
 -19  -1   7    0.74    0.65
 -19  -1   7    1.08    0.86
  17   1  -7    8.99    2.91
 -17  -1   7   11.36    1.16
 -17  -1   7   12.93    2.17
 -17  -1   7   12.27    1.41
  15   1  -7    2.38    1.70
 -15  -1   7   -0.56    2.11
 -15  -1   7    1.02    0.76
 -15  -1   7    1.68    0.60
 -15  -1   7    0.75    0.35
  13   1  -7    0.05    1.35
 -13  -1   7    0.50    0.47
 -13  -1   7    0.63    1.95
 -13  -1   7    0.49    0.64
  11   1  -7   22.79    3.04
 -11  -1   7   21.33    1.69
 -11  -1   7   21.28    2.57
   9   1  -7    0.45    0.81
   9   1  -7    1.16    0.39
  -9  -1   7    1.21    0.60
  -9  -1   7    0.93    0.39
  -9  -1   7   -0.15    1.78
   7   1  -7    1.01    0.35
   7   1  -7    0.15    0.76
  -7  -1   7    0.13    1.63
  -7  -1   7    0.89    0.33
  -7  -1   7    1.62    0.61
   5   1  -7   37.08    4.06
  -5  -1   7   31.58    4.72
  -5  -1   7   36.30    2.54
  -5  -1   7   37.14    3.58
  -5  -1   7   31.69    2.67
  -5  -1   7   37.21    2.32
   3   1  -7   19.87    1.62
   3   1  -7   21.33    2.68
  -3  -1   7   20.19    2.15
  -3  -1   7   22.24    3.40
  -3  -1   7   20.64    1.66
  -3  -1   7   20.18    1.34
  -3  -1   7   22.95    1.47
   1   1  -7    6.43    0.80
   1   1  -7    6.63    1.42
  -1  -1   7    5.92    0.86
  -1  -1   7    8.90    1.91
  -1  -1   7    6.60    0.49
  -1  -1   7    6.20    0.47
  -1  -1   7    6.62    0.87
  -1   1  -7   69.99    5.03
  -1   1  -7   67.96    7.26
  -1   1  -7   69.66    4.35
   1  -1   7   70.18    4.26
   1  -1   7   66.50    5.09
   1  -1   7   70.23    6.32
  -3   1  -7    2.70    1.04
  -3   1  -7    1.36    0.60
  -3   1  -7    1.29    0.33
   3  -1   7    1.25    0.31
  -5   1  -7    1.01    0.56
  -5   1  -7    0.58    0.32
  -5   1  -7    0.72    0.77
   5  -1   7    1.07    0.37
  -7   1  -7   26.68    3.39
  -7   1  -7   23.54    2.37
  -7   1  -7   24.62    1.83
   7  -1   7   25.93    1.88
  -9   1  -7    7.25    1.28
  -9   1  -7    6.89    0.85
  -9   1  -7    6.55    0.74
  -9   1  -7    5.96    1.60
 -11   1  -7    0.50    1.40
 -11   1  -7    0.47    0.33
 -11   1  -7    0.56    0.73
 -11   1  -7    0.55    0.46
 -11   1  -7    0.50    0.94
 -13   1  -7    0.28    0.71
 -13   1  -7    0.35    0.44
 -13   1  -7    0.34    0.52
 -13   1  -7   -0.30    0.90
 -15   1  -7    2.45    0.81
 -15   1  -7    3.38    0.80
 -15   1  -7    5.88    1.36
  15  -1   7    2.17    4.14
 -17   1  -7    0.06    0.60
 -17   1  -7    0.93    0.86
  17  -1   7    2.98    4.81
 -19   1  -7    1.94    1.12
 -19   1  -7    0.73    0.69
  19  -1   7    3.28    5.15
 -21   1  -7    0.95    0.82
 -21   1  -7    0.24    1.02
  21  -1   7    1.77    6.16
 -23   1  -7    2.88    1.07
 -23   1  -7    0.18    0.95
  23  -1   7    3.97    7.69
 -26   0   7   -0.63    0.71
 -26   0   7   -0.41    1.02
 -24   0   7   -0.87    0.82
 -24   0   7    0.24    0.71
 -22   0   7   -0.73    0.78
 -22   0   7   -0.10    0.62
  20   0  -7   -2.38    4.09
 -20   0   7    0.14    0.61
 -20   0   7   -0.03    0.80
  18   0  -7   -0.29    3.58
 -18   0   7   -0.83    0.55
 -18   0   7   -0.37    0.45
 -18   0   7    0.13    0.57
  16   0  -7    0.09    2.87
 -16   0   7   -0.68    0.56
 -16   0   7   -0.24    0.38
 -16   0   7    0.09    0.47
  14   0  -7    0.53    2.57
  14   0  -7   -0.26    0.30
  14   0  -7    0.49    0.73
 -14   0   7    0.22    0.56
 -14   0   7   -0.11    0.43
  12   0  -7    0.48    1.86
 -12   0   7   -0.18    0.49
 -12   0   7   -0.42    0.33
 -12   0   7   -0.07    2.00
  10   0  -7    0.02    1.50
  10   0  -7    0.17    0.37
 -10   0   7    0.04    2.09
 -10   0   7   -0.03    0.47
 -10   0   7   -0.44    0.29
   8   0  -7   -0.12    0.28
   8   0  -7   -0.06    1.33
  -8   0   7    0.22    0.45
  -8   0   7   -0.20    0.24
  -8   0   7   -1.56    1.78
   6   0  -7    0.67    1.24
   6   0  -7    0.06    0.22
  -6   0   7   -0.20    0.40
  -6   0   7   -0.29    1.85
  -6   0   7    0.07    0.22
   4   0  -7   -0.02    0.13
   4   0  -7    0.18    1.11
   4   0  -7   -0.13    0.33
   4   0  -7    0.20    0.36
  -4   0   7    0.07    0.33
  -4   0   7    0.04    0.43
  -4   0   7    0.41    1.67
  -4   0   7   -0.06    0.17
   2   0  -7    0.47    0.38
   2   0  -7    0.39    0.96
   2   0  -7    0.00    0.41
  -2   0   7    0.22    0.39
  -2   0   7   -0.34    0.35
   0   0  -7    0.09    0.30
   0   0  -7   -0.24    0.81
   0   0  -7    0.81    0.52
   0   0   7    0.24    0.43
   0   0   7   -0.01    0.41
  -2   0  -7    0.04    0.14
  -2   0  -7   -0.18    0.80
  -2   0  -7   -0.07    0.30
  -2   0  -7    0.09    0.51
   2   0   7   -0.09    0.64
   2   0   7   -0.20    0.45
   2   0   7    0.09    0.14
  -4   0  -7    0.08    0.22
  -4   0  -7    0.23    0.78
  -4   0  -7    0.29    0.62
  -4   0  -7   -0.07    0.36
   4   0   7    0.03    0.19
   4   0   7   -0.22    0.95
  -6   0  -7   -0.16    0.60
  -6   0  -7    0.17    0.76
  -6   0  -7    0.02    0.28
  -6   0  -7    0.05    0.53
   6   0   7   -0.73    1.08
   6   0   7   -0.18    0.24
  -8   0  -7    0.80    1.11
  -8   0  -7    0.28    0.83
  -8   0  -7    0.88    0.71
  -8   0  -7   -0.25    0.31
   8   0   7    0.38    1.03
   8   0   7   -0.27    0.32
 -10   0  -7    0.37    0.43
 -10   0  -7    0.42    1.55
 -10   0  -7    0.22    0.79
 -10   0  -7    0.49    0.77
  10   0   7   -0.94    0.88
 -12   0  -7    0.16    1.00
 -12   0  -7    3.15    2.18
 -12   0  -7    0.38    0.47
 -12   0  -7    0.00    0.69
 -14   0  -7   -0.03    0.51
 -14   0  -7    0.64    1.14
 -14   0  -7   -0.20    0.71
 -14   0  -7    1.18    0.58
 -16   0  -7   -0.16    0.96
 -16   0  -7    0.14    0.56
 -16   0  -7    0.53    0.84
 -16   0  -7   -0.34    0.53
 -18   0  -7   -0.12    0.88
 -18   0  -7   -0.92    0.53
 -18   0  -7    0.08    0.63
 -20   0  -7    0.11    0.69
 -20   0  -7   -0.05    0.81
  20   0   7    0.60    5.62
 -22   0  -7    0.31    0.97
 -22   0  -7    0.18    0.77
  22   0   7    0.64    5.99
 -24   0  -7   -1.11    0.95
 -24   0  -7    0.42    0.85
  24   0   7   -1.15    7.51
 -25   1   7   -0.83    0.67
 -25   1   7    0.39    1.11
  23  -1  -7   -1.10    4.73
 -23   1   7    0.04    1.07
 -23   1   7   -0.56    0.75
  21  -1  -7   -2.68    4.66
 -21   1   7    2.07    0.85
 -21   1   7    4.75    1.63
  19  -1  -7   -0.58    4.69
 -19   1   7    0.21    0.63
 -19   1   7    0.17    0.64
 -19   1   7    1.43    1.08
  17  -1  -7   11.15    2.07
  17  -1  -7    9.03    5.75
 -17   1   7    8.00    1.21
 -17   1   7   12.01    2.15
  15  -1  -7    0.29    0.99
  15  -1  -7   -0.02    3.46
  15  -1  -7    0.46    0.53
 -15   1   7    0.33    0.68
 -15   1   7    1.79    0.59
  13  -1  -7    1.28    0.45
  13  -1  -7    1.31    3.01
  13  -1  -7    1.48    0.91
 -13   1   7    0.32    0.46
 -13   1   7    1.11    0.75
  11  -1  -7   21.14    5.06
  11  -1  -7   20.76    1.71
  11  -1  -7   24.29    2.10
 -11   1   7   22.06    2.69
 -11   1   7   21.54    1.69
   9  -1  -7    0.56    0.33
   9  -1  -7    0.27    0.38
   9  -1  -7    0.29    0.45
   9  -1  -7   -1.05    1.98
  -9   1   7    0.87    0.37
  -9   1   7    0.75    0.67
   7  -1  -7    0.36    0.44
   7  -1  -7    0.38    0.39
   7  -1  -7    0.80    0.35
   7  -1  -7    0.45    1.73
  -7   1   7    0.66    0.63
  -7   1   7    0.97    0.35
   5  -1  -7   36.41    2.31
   5  -1  -7   33.92    5.15
   5  -1  -7   35.73    2.71
  -5   1   7   31.73    2.90
  -5   1   7   36.84    2.39
  -5   1   7   35.90    3.78
   3  -1  -7   22.11    1.79
   3  -1  -7   21.28    3.79
   3  -1  -7   19.98    1.37
  -3   1   7   20.88    2.50
  -3   1   7   20.22    1.55
  -3   1   7   20.18    1.89
   1  -1  -7    5.42    1.04
   1  -1  -7    6.15    1.93
   1  -1  -7    4.87    0.49
   1  -1  -7    5.77    0.53
   1  -1  -7    4.68    0.81
  -1   1   7    5.48    1.26
  -1   1   7    4.89    0.91
  -1  -1  -7   70.79    5.08
  -1  -1  -7   68.99    7.71
  -1  -1  -7   71.41    4.36
  -1  -1  -7   71.49    4.25
  -1  -1  -7   70.86    6.55
   1   1   7   57.42    5.06
   1   1   7   66.23    6.89
  -3  -1  -7    0.53    0.25
  -3  -1  -7   -0.53    1.01
  -3  -1  -7    1.45    0.65
  -3  -1  -7    1.21    0.73
  -3  -1  -7    2.39    0.89
   3   1   7   -0.30    0.96
  -5  -1  -7    2.12    1.12
  -5  -1  -7    0.07    0.56
  -5  -1  -7    3.16    1.23
  -5  -1  -7    1.27    0.36
   5   1   7    0.69    1.38
   5   1   7    0.90    0.33
  -7  -1  -7   27.17    2.54
  -7  -1  -7   39.36    4.24
  -7  -1  -7   29.13    2.02
  -7  -1  -7   26.59    3.69
   7   1   7   24.87    1.96
  -9  -1  -7    7.99    1.87
  -9  -1  -7    7.06    0.90
  -9  -1  -7    7.19    1.32
  -9  -1  -7   12.22    2.94
   9   1   7    2.24    2.00
 -11  -1  -7    0.27    0.45
 -11  -1  -7    0.65    1.02
 -11  -1  -7   -0.58    0.67
  11   1   7    0.77    1.78
 -13  -1  -7    0.60    0.57
 -13  -1  -7    0.83    0.81
 -13  -1  -7    0.42    1.11
  13   1   7    2.48    1.92
 -15  -1  -7    5.33    1.36
 -15  -1  -7    3.70    0.87
 -15  -1  -7    3.24    1.63
  15   1   7    0.07    1.84
 -17  -1  -7    0.97    0.68
 -17  -1  -7    0.75    1.29
 -17  -1  -7    0.10    0.94
  17   1   7   -0.32    1.91
 -19  -1  -7    0.76    1.09
 -19  -1  -7    0.79    1.44
 -19  -1  -7    0.28    0.82
 -19  -1  -7    0.60    0.67
 -21  -1  -7    0.86    0.70
 -21  -1  -7   -0.02    0.87
 -21  -1  -7    0.30    0.88
  21   1   7    3.75    7.22
 -23  -1  -7    1.31    0.94
 -23  -1  -7    0.26    1.01
  23   1   7    1.83    7.55
  26  -2  -7   -3.03    5.98
 -26   2   7    1.22    0.91
 -26   2   7   -1.05    1.13
  24  -2  -7    3.85    6.49
 -24   2   7    0.22    1.20
 -24   2   7    1.12    0.95
  22  -2  -7    2.49    5.81
 -22   2   7    0.17    0.80
 -22   2   7   -1.04    0.79
  20  -2  -7    1.98    1.78
  20  -2  -7    3.55    6.07
 -20   2   7    0.86    0.75
 -20   2   7    0.72    1.11
  18  -2  -7    0.63    5.52
  18  -2  -7    4.23    1.86
 -18   2   7    4.46    1.03
 -18   2   7    5.56    1.72
  16  -2  -7    3.05    1.47
  16  -2  -7    3.31    5.64
 -16   2   7    3.02    0.81
 -16   2   7    2.03    1.09
  14  -2  -7    1.00    1.21
  14  -2  -7   -0.02    4.47
 -14   2   7    0.25    0.51
 -14   2   7    0.43    0.78
  12  -2  -7    2.77    1.23
  12  -2  -7    1.99    0.60
  12  -2  -7    0.73    3.81
 -12   2   7    2.36    0.66
 -12   2   7    1.62    1.01
  10  -2  -7    1.33    0.56
  10  -2  -7   -0.28    2.86
  10  -2  -7    1.95    0.86
 -10   2   7    3.37    0.66
 -10   2   7    1.30    0.79
   8  -2  -7    1.58    0.60
   8  -2  -7    0.07    0.64
   8  -2  -7    0.38    2.48
  -8   2   7    1.90    0.94
  -8   2   7    1.36    0.49
   6  -2  -7    3.26    0.87
   6  -2  -7    3.79    0.57
   6  -2  -7    5.22    2.82
  -6   2   7    4.69    1.31
  -6   2   7    1.63    1.01
  -6   2   7    3.28    0.66
   4  -2  -7   30.19    2.08
   4  -2  -7   32.05    2.62
   4  -2  -7   30.16    5.39
  -4   2   7   31.78    3.55
  -4   2   7   24.08    2.17
  -4   2   7   32.86    2.90
   2  -2  -7    2.82    0.53
   2  -2  -7    3.32    2.24
   2  -2  -7    3.55    0.84
  -2   2   7    2.92    1.19
  -2   2   7    3.75    0.78
   0  -2  -7    8.38    2.65
   0  -2  -7   11.93    1.16
   0  -2  -7   12.34    1.47
   0   2   7    8.07    1.35
   0   2   7    8.56    2.02
  -2  -2  -7    1.24    0.71
  -2  -2  -7    1.08    0.37
  -2  -2  -7    2.37    0.77
  -2  -2  -7    0.34    1.37
   2   2   7    0.74    1.20
  -4  -2  -7    2.90    1.59
  -4  -2  -7    5.97    1.30
  -4  -2  -7    7.47    1.20
  -4  -2  -7    4.95    0.68
   4   2   7    4.90    1.93
  -6  -2  -7    0.42    1.11
  -6  -2  -7    0.41    0.37
  -6  -2  -7    0.48    0.73
   6   2   7    0.09    1.37
  -8  -2  -7    1.24    0.46
  -8  -2  -7    0.62    1.28
  -8  -2  -7    0.39    0.75
   8   2   7    0.34    1.80
 -10  -2  -7   11.01    2.39
 -10  -2  -7   12.89    1.74
 -10  -2  -7   12.31    1.23
  10   2   7    2.76    2.48
 -12  -2  -7    3.09    1.60
 -12  -2  -7    2.25    0.67
 -12  -2  -7    0.46    0.80
  12   2   7   -0.23    2.15
 -14  -2  -7    1.84    1.02
 -14  -2  -7    0.90    0.65
 -14  -2  -7   -0.14    1.16
  14   2   7   -0.92    2.30
 -16  -2  -7    3.87    1.74
 -16  -2  -7    2.64    1.32
 -16  -2  -7    4.00    0.99
  16   2   7    2.32    2.68
 -18  -2  -7    0.10    1.28
 -18  -2  -7    0.45    0.70
 -18  -2  -7   -0.17    1.01
  18   2   7   -1.22    2.41
 -20  -2  -7    0.65    1.21
 -20  -2  -7    0.96    0.77
 -20  -2  -7    1.21    1.54
  20   2   7   -0.27    2.65
 -22  -2  -7    0.88    0.85
 -22  -2  -7    0.19    1.18
 -22  -2  -7    2.20    1.93
 -22  -2  -7    0.97    1.19
  25  -3  -7    1.77    7.13
 -25   3   7    3.77    1.34
 -25   3   7    2.08    1.86
  23  -3  -7   -0.02    6.45
 -23   3   7    1.32    1.04
 -23   3   7    1.41    1.52
  21  -3  -7   -0.18    5.97
 -21   3   7   -0.49    0.72
 -21   3   7    0.57    1.33
  19  -3  -7   -2.33    5.46
  19  -3  -7    2.35    1.88
 -19   3   7    0.45    1.09
 -19   3   7   -0.50    0.69
  17  -3  -7    2.62    1.73
  17  -3  -7   -3.14    4.80
 -17   3   7    1.20    1.20
 -17   3   7    0.47    0.70
  15  -3  -7    3.96    1.67
  15  -3  -7   -1.07    5.01
 -15   3   7    5.44    1.07
 -15   3   7    3.83    1.48
  13  -3  -7   25.09    3.24
  13  -3  -7   24.34    8.21
 -13   3   7   22.30    3.22
 -13   3   7   24.44    2.14
  11  -3  -7   48.24    4.20
  11  -3  -7   58.34   10.77
 -11   3   7   42.66    3.26
 -11   3   7   39.68    4.93
   9  -3  -7   18.98    5.97
   9  -3  -7   20.16    2.49
  -9   3   7   18.94    3.06
  -9   3   7   18.83    1.79
   7  -3  -7    4.15    3.58
   7  -3  -7    3.92    1.12
  -7   3   7    3.31    0.84
  -7   3   7    2.26    1.19
   5  -3  -7    0.29    0.76
   5  -3  -7    1.94    2.54
  -5   3   7   -0.31    0.45
  -5   3   7    0.29    0.98
   3  -3  -7   19.75    2.35
   3  -3  -7   21.08    4.78
  -3   3   7   24.64    3.61
  -3   3   7   18.96    2.03
   1  -3  -7   27.69    2.61
   1  -3  -7   29.06    5.31
  -1   3   7   22.77    3.87
  -1   3   7   21.41    2.42
  -1  -3  -7    6.73    2.57
  -1  -3  -7    4.69    1.12
   1   3   7    2.51    1.06
   1   3   7    1.85    1.49
  -3  -3  -7    8.97    1.01
  -3  -3  -7    6.98    1.33
  -3  -3  -7    7.55    2.64
   3   3   7    4.75    2.11
  -5  -3  -7   25.94    2.08
  -5  -3  -7   28.12    4.68
  -5  -3  -7   29.09    2.78
  -7  -3  -7   61.90    5.10
  -7  -3  -7   61.15    7.52
  -7  -3  -7   62.68    4.22
  -9  -3  -7   21.71    2.67
  -9  -3  -7   22.12    3.95
  -9  -3  -7   24.54    1.97
 -11  -3  -7    4.07    0.86
 -11  -3  -7    6.08    2.02
 -11  -3  -7    7.58    1.57
  11   3   7   -0.12    2.11
 -13  -3  -7    0.28    1.31
 -13  -3  -7    0.11    0.58
 -13  -3  -7   -0.48    0.98
  13   3   7   -0.75    2.25
 -15  -3  -7    0.51    1.08
 -15  -3  -7    0.89    0.76
 -15  -3  -7   -0.71    1.30
  15   3   7    0.94    2.69
 -17  -3  -7    2.78    1.34
 -17  -3  -7    1.11    0.85
 -17  -3  -7    3.74    1.72
  17   3   7    6.80    4.02
 -19  -3  -7    1.14    1.58
 -19  -3  -7    1.28    1.24
 -19  -3  -7    0.41    0.83
  19   3   7    1.68    3.46
 -21  -3  -7    4.78    1.71
 -21  -3  -7    1.20    1.03
 -21  -3  -7    2.32    2.00
  21   3   7   -3.25    3.20
  22  -4  -7    2.04    6.97
 -22   4   7    5.75    1.46
 -22   4   7    2.06    2.10
  20  -4  -7    0.37    2.04
  20  -4  -7    0.31    6.45
 -20   4   7    0.93    1.60
 -20   4   7    0.24    0.92
  18  -4  -7   -3.01    5.91
  18  -4  -7    1.05    1.83
 -18   4   7   -0.72    0.60
 -18   4   7   -0.13    1.18
  16  -4  -7    0.81    1.56
  16  -4  -7    5.32    6.98
 -16   4   7    0.41    1.06
 -16   4   7    0.22    0.69
  14  -4  -7    5.19    1.93
  14  -4  -7   -0.44    5.77
 -14   4   7    3.71    1.61
 -14   4   7    4.96    1.16
  12  -4  -7   12.35    6.60
  12  -4  -7    5.91    1.86
 -12   4   7    4.88    1.11
 -12   4   7    4.12    1.67
  10  -4  -7   15.28    2.49
  10  -4  -7    8.52    6.09
 -10   4   7   15.03    1.81
 -10   4   7   13.73    2.78
   8  -4  -7   22.89    2.85
   8  -4  -7   16.60    6.31
  -8   4   7   19.96    3.51
  -8   4   7   19.59    2.15
   6  -4  -7    8.08    4.37
   6  -4  -7    1.51    1.12
  -6   4   7    3.56    1.02
  -6   4   7    4.77    1.84
   4  -4  -7    4.10    1.33
   4  -4  -7    2.97    3.28
  -4   4   7    4.40    1.13
  -4   4   7    4.97    1.85
   2  -4  -7    2.60    2.94
   2  -4  -7    2.95    1.12
  -2   4   7    1.47    1.53
  -2   4   7    2.38    1.03
   0  -4  -7   11.27    1.81
   0  -4  -7   10.61    3.65
   0   4   7    5.90    2.46
   0   4   7    9.45    1.79
  -2  -4  -7    7.83    3.17
  -2  -4  -7    7.91    1.60
   2   4   7    5.64    2.49
  -4  -4  -7    2.74    1.15
  -4  -4  -7    3.65    2.52
  -4  -4  -7    2.44    0.76
   4   4   7    1.32    1.86
  -6  -4  -7    1.01    0.62
  -6  -4  -7    2.43    1.14
  -6  -4  -7    2.55    2.21
   6   4   7    0.55    1.92
  -8  -4  -7    3.71    2.04
  -8  -4  -7    4.11    0.90
  -8  -4  -7    2.34    1.18
   8   4   7   -0.50    1.85
 -10  -4  -7    9.65    1.86
 -10  -4  -7    9.67    1.30
 -10  -4  -7   10.32    2.81
  10   4   7    3.38    2.71
 -12  -4  -7    3.52    1.45
 -12  -4  -7    5.93    1.11
 -12  -4  -7    5.06    2.00
  12   4   7    0.77    2.39
 -14  -4  -7    9.44    1.90
 -14  -4  -7    9.00    1.33
 -14  -4  -7    6.17    2.21
  14   4   7   -0.24    2.70
 -16  -4  -7    0.99    1.19
 -16  -4  -7    1.15    0.83
 -16  -4  -7    0.47    1.49
  16   4   7    0.34    3.20
 -18  -4  -7    1.09    1.66
 -18  -4  -7   -0.02    0.90
 -18  -4  -7   -0.55    1.21
  18   4   7    0.21    3.04
 -20  -4  -7    0.61    1.78
 -20  -4  -7    1.07    1.16
 -20  -4  -7    0.98    1.44
  20   4   7   -2.47    3.40
  21  -5  -7    1.32    2.24
  21  -5  -7   -1.72    8.13
 -21   5   7    2.99    2.12
 -21   5   7    3.31    1.40
  19  -5  -7    2.95    7.18
  19  -5  -7    4.84    2.39
 -19   5   7    3.52    1.38
 -19   5   7    5.57    2.37
  17  -5  -7    9.76    8.17
  17  -5  -7    3.30    2.10
 -17   5   7    3.18    1.24
 -17   5   7    2.14    1.89
  15  -5  -7    3.63    7.03
  15  -5  -7    0.56    1.67
 -15   5   7    3.32    1.14
 -15   5   7    0.33    1.43
  13  -5  -7    3.02    1.69
  13  -5  -7    4.69    6.33
 -13   5   7    4.76    2.13
 -13   5   7    3.36    1.16
  11  -5  -7   11.73    7.18
  11  -5  -7   22.52    3.34
 -11   5   7   21.41    2.53
 -11   5   7   25.44    4.39
   9  -5  -7    2.39    4.78
   9  -5  -7    2.10    1.53
  -9   5   7    2.12    1.84
  -9   5   7    0.93    0.94
   7  -5  -7    2.90    1.45
   7  -5  -7   -1.83    4.21
  -7   5   7    0.91    0.86
  -7   5   7    0.70    1.57
   5  -5  -7    7.75    4.51
   5  -5  -7    6.38    1.76
  -5   5   7    6.06    2.47
  -5   5   7    9.92    1.71
   3  -5  -7   11.89    5.05
   3  -5  -7   19.73    2.70
  -3   5   7   10.97    1.93
  -3   5   7   11.00    3.25
   1  -5  -7   22.42    5.76
  -1   5   7   15.37    4.02
  -1   5   7   19.14    2.62
  -1  -5  -7    6.05    3.41
  -1  -5  -7    8.04    1.84
   1   5   7    9.09    2.03
   1   5   7    7.05    2.99
  -3  -5  -7    9.43    1.36
  -3  -5  -7    7.57    3.56
  -3  -5  -7    5.48    1.59
   3   5   7    5.98    3.02
  -5  -5  -7    2.73    1.28
  -5  -5  -7    2.21    2.47
  -5  -5  -7    3.02    0.89
   5   5   7   -0.94    1.73
  -7  -5  -7   13.12    3.62
  -7  -5  -7   11.51    1.45
  -7  -5  -7   11.62    2.05
   7   5   7    3.56    2.73
  -9  -5  -7    1.21    0.71
  -9  -5  -7    0.92    1.15
  -9  -5  -7    2.45    2.32
   9   5   7    1.87    2.70
 -11  -5  -7   -0.59    1.05
 -11  -5  -7    0.11    1.80
 -11  -5  -7    0.97    0.75
  11   5   7   -1.52    2.22
 -13  -5  -7    4.41    1.11
 -13  -5  -7    3.44    1.51
 -13  -5  -7    4.23    2.28
  13   5   7    0.70    2.84
 -15  -5  -7    2.89    2.21
 -15  -5  -7    2.55    0.98
 -15  -5  -7    3.35    1.52
  15   5   7   -3.10    2.93
 -17  -5  -7    5.44    1.31
 -17  -5  -7    5.97    2.00
 -17  -5  -7    3.09    2.23
  17   5   7    1.37    3.69
  18  -6  -7   -1.14    7.42
  18  -6  -7    4.26    2.50
 -18   6   7    2.35    1.33
 -18   6   7    3.58    2.45
  16  -6  -7    8.21    8.44
  16  -6  -7    5.80    2.62
 -16   6   7    7.87    3.01
 -16   6   7    8.18    1.79
  14  -6  -7    2.48    2.01
  14  -6  -7   -6.34    5.65
 -14   6   7    3.11    2.23
 -14   6   7    0.69    1.06
  12  -6  -7    4.15    2.03
  12  -6  -7   -1.26    6.52
 -12   6   7    3.11    2.38
 -12   6   7    3.07    1.27
  10  -6  -7    4.12    1.86
  10  -6  -7    5.28    5.77
 -10   6   7    9.25    3.22
 -10   6   7    7.39    1.59
   8  -6  -7    6.01    1.98
   8  -6  -7    1.52    5.04
  -8   6   7    3.00    1.35
  -8   6   7    7.42    2.91
   6  -6  -7   19.78    6.75
   6  -6  -7   15.16    2.70
  -6   6   7   14.25    3.92
  -6   6   7    9.30    1.86
   4  -6  -7    5.73    1.87
   4  -6  -7    7.87    5.20
  -4   6   7    6.49    2.96
  -4   6   7    4.11    1.40
   2  -6  -7    6.56    4.47
   2  -6  -7    9.00    2.05
  -2   6   7    8.30    3.25
  -2   6   7    5.26    1.81
   0  -6  -7    5.01    3.66
   0  -6  -7    1.38    1.44
   0   6   7    0.81    2.18
   0   6   7    0.61    1.36
  -2  -6  -7    0.33    1.19
  -2  -6  -7    3.10    3.27
   2   6   7    3.70    2.61
   2   6   7    2.56    1.58
  -4  -6  -7    2.68    0.94
  -4  -6  -7    1.85    1.40
  -4  -6  -7   -0.50    2.34
   4   6   7    1.34    2.64
  -6  -6  -7    6.05    1.82
  -6  -6  -7    7.85    3.52
  -6  -6  -7   11.51    1.63
   6   6   7    5.70    3.20
  -8  -6  -7   29.49    3.88
  -8  -6  -7   33.70    2.95
  -8  -6  -7   34.04    6.21
 -10  -6  -7    7.64    3.20
 -10  -6  -7    3.54    1.62
 -10  -6  -7    6.68    1.29
  10   6   7   -0.89    2.79
 -12  -6  -7    2.20    2.56
 -12  -6  -7    5.28    1.75
 -12  -6  -7    2.73    1.13
  12   6   7   -1.10    3.04
 -14  -6  -7    5.17    1.86
 -14  -6  -7    3.50    1.25
 -14  -6  -7    5.16    2.61
  14   6   7   -0.43    3.38
  13  -7  -7    8.91    8.11
  13  -7  -7    7.17    2.64
 -13   7   7   10.34    3.77
 -13   7   7    8.84    2.08
  11  -7  -7   18.45    8.88
  11  -7  -7   18.84    3.52
 -11   7   7    9.52    3.90
 -11   7   7   13.89    2.39
   9  -7  -7    9.04    7.24
   9  -7  -7   12.38    2.96
  -9   7   7   11.83    2.38
  -9   7   7   11.91    4.12
   7  -7  -7    3.54    5.65
   7  -7  -7    4.69    2.14
  -7   7   7    5.50    1.68
  -7   7   7    2.64    3.11
   5  -7  -7    6.33    2.31
   5  -7  -7   -1.77    4.03
  -5   7   7    5.48    3.44
  -5   7   7    1.60    1.42
   3  -7  -7    0.33    1.62
   3  -7  -7   -3.14    3.55
  -3   7   7    1.08    1.55
  -3   7   7    1.15    2.85
   1  -7  -7    0.01    3.66
   1  -7  -7    0.46    1.36
  -1   7   7    2.19    2.75
  -1   7   7    0.99    1.61
  -1  -7  -7    4.52    3.87
  -1  -7  -7    2.75    1.80
   1   7   7    1.97    1.82
   1   7   7    4.32    3.48
  -3  -7  -7    9.82    1.66
  -3  -7  -7    8.10    2.20
  -3  -7  -7   11.85    4.77
   3   7   7    4.39    3.43
  -5  -7  -7    9.45    1.72
  -5  -7  -7    7.85    3.94
  -5  -7  -7    9.21    2.28
   5   7   7    4.07    3.37
  -7  -7  -7   13.87    1.97
  -7  -7  -7   11.44    2.51
  -7  -7  -7    9.31    4.07
   7   7   7    2.41    3.06
  -9  -7  -7   22.67    3.35
  -9  -7  -7   20.76    5.26
  -9  -7  -7   18.44    2.34
   9   7   7    4.66    4.01
 -11  -7  -7    8.09    1.60
 -11  -7  -7    7.48    2.18
 -11  -7  -7    7.55    3.81
  11   7   7    2.24    3.61
   4  -8  -7    6.44    5.88
  -4   8   7    4.11    2.22
   2  -8  -7    1.95    1.98
   2  -8  -7    2.21    5.23
  -2   8   7    1.16    1.89
  -2   8   7    3.85    4.02
   0  -8  -7    6.23    4.73
   0  -8  -7    3.73    2.05
   0   8   7    3.84    2.11
   0   8   7    3.06    3.63
  -2  -8  -7    6.72    4.72
  11   7  -8   -0.21    3.82
 -11  -7   8    0.01    0.74
   9   7  -8    0.38    3.73
  -9  -7   8    0.42    0.82
   7   7  -8    1.49    3.65
  -7  -7   8    0.53    0.79
  -7  -7   8   -1.29    1.24
   5   7  -8    0.47    3.28
  -5  -7   8    3.63    1.11
  -5  -7   8    1.86    1.65
  -3  -7   8    1.99    1.72
   1   7  -8    0.30    1.73
  -1  -7   8   -1.50    1.45
  -1   7  -8    1.05    1.69
   1  -7   8   -1.79    1.38
   1  -7   8    0.07    3.90
  -3   7  -8    0.68    1.41
   3  -7   8   -1.45    1.52
   3  -7   8    0.55    4.46
  -5   7  -8    5.27    1.88
   5  -7   8    2.78    5.51
   5  -7   8    4.21    2.55
  -7   7  -8   14.79    2.44
   7  -7   8   -2.95    4.51
   7  -7   8   16.38    3.72
  -9   7  -8    4.38    1.77
   9  -7   8    3.17    5.66
   9  -7   8    3.80    2.61
 -16  -6   8   35.39    3.06
  14   6  -8    4.82    4.58
 -14  -6   8   22.92    2.22
 -10  -6   8   70.92    5.24
 -10  -6   8   81.31    6.52
  -8  -6   8   57.08    5.32
  -8  -6   8   58.25    4.25
  -6  -6   8   55.16    4.02
  -6  -6   8   50.05    5.01
  -4  -6   8   49.65    3.71
  -4  -6   8   46.06    4.81
   2   6  -8   47.20    4.30
   2   6  -8   11.96    4.39
  -2  -6   8   24.50    6.19
   0   6  -8   66.83    5.64
   0  -6   8   64.68    6.39
  -2   6  -8   47.38    4.44
   2  -6   8   53.90    5.59
  -4   6  -8   45.18    3.77
   4  -6   8   43.11    5.39
   4  -6   8   20.71    7.34
  -6   6  -8   61.15    4.93
   6  -6   8   55.02    6.77
  -8   6  -8   69.43    5.44
  -8   6  -8   69.09    5.88
 -10   6  -8   26.24    3.07
 -10   6  -8   36.04    3.37
  10  -6   8    6.73    6.26
 -12   6  -8   36.21    3.70
 -12   6  -8   24.04    2.97
  12  -6   8    3.79    6.35
 -14   6  -8   21.85    2.81
 -14   6  -8   23.63    3.14
  14  -6   8    5.79    6.85
 -19  -5   8    0.00    1.05
 -19  -5   8   -0.05    0.73
 -17  -5   8    0.80    1.09
 -17  -5   8    2.35    0.86
 -15  -5   8   -0.55    0.83
 -15  -5   8    0.32    0.61
 -13  -5   8   -0.22    0.54
 -11  -5   8   18.94    1.82
 -11  -5   8   18.90    2.39
   9   5  -8    2.70    3.00
  -9  -5   8    4.56    1.40
  -9  -5   8    5.58    0.99
   7   5  -8    1.43    2.51
  -7  -5   8   -0.08    0.49
  -7  -5   8    0.24    0.98
   5   5  -8    0.78    2.35
  -5  -5   8    0.30    0.55
  -5  -5   8    0.85    2.18
  -5  -5   8    0.02    1.10
   3   5  -8    1.94    2.28
   3   5  -8    0.00    1.21
  -3  -5   8    0.80    1.15
  -3  -5   8    1.15    2.60
   1   5  -8    0.89    2.20
   1   5  -8    0.77    1.28
  -1  -5   8    1.82    1.44
  -1  -5   8    0.58    2.55
  -1   5  -8    1.43    1.97
  -1   5  -8    5.96    1.47
   1  -5   8    3.85    1.77
   1  -5   8    2.12    3.20
  -3   5  -8    6.03    1.48
   3  -5   8    2.80    3.78
  -5   5  -8    0.08    0.80
  -5   5  -8   -0.51    0.88
   5  -5   8   -0.37    3.08
  -7   5  -8   -0.05    0.90
  -7   5  -8    0.44    0.92
   7  -5   8   -1.11    3.29
  -9   5  -8    0.27    0.88
  -9   5  -8    0.37    0.93
   9  -5   8   -0.54    3.83
 -11   5  -8   -0.25    0.90
 -11   5  -8   -1.08    0.89
  11  -5   8   -1.58    3.69
 -13   5  -8    2.16    1.13
 -13   5  -8    2.61    1.26
  13  -5   8    1.83    4.84
 -15   5  -8    6.06    1.51
 -15   5  -8    5.04    1.74
  15  -5   8    0.25    4.74
 -17   5  -8    5.45    1.55
 -17   5  -8    0.57    1.38
  17  -5   8    0.04    5.31
 -22  -4   8   24.26    3.73
 -22  -4   8   20.15    2.44
 -20  -4   8   22.77    2.35
 -20  -4   8   20.07    3.34
 -18  -4   8   44.28    5.08
 -18  -4   8   43.21    3.40
 -16  -4   8   73.56    7.39
 -16  -4   8   67.85    4.90
 -14  -4   8  139.51    8.83
 -14  -4   8  133.68   13.11
 -12  -4   8  158.97   14.96
 -12  -4   8  162.94   10.09
 -12  -4   8  154.12   11.19
 -10  -4   8   89.23    6.92
 -10  -4   8   97.38    6.15
  -8  -4   8   99.42    7.31
  -8  -4   8   94.77    6.30
  -2  -4   8   27.41    5.74
   0   4  -8  103.58    7.94
   0  -4   8  130.25   11.81
  -6   4  -8   91.68    6.27
  -6   4  -8   91.22    6.99
  -8   4  -8   70.43    5.47
  -8   4  -8   62.87    4.77
 -10   4  -8   82.38    6.65
 -10   4  -8   85.30    5.89
 -12   4  -8   72.33    5.99
 -12   4  -8   72.26    5.22
 -14   4  -8   58.78    5.18
 -14   4  -8   58.27    4.46
 -16   4  -8   47.93    3.95
 -16   4  -8   48.95    4.69
 -18   4  -8   23.51    3.16
 -18   4  -8   30.48    2.95
  18  -4   8    2.81    6.07
 -23  -3   8   -0.21    0.78
 -23  -3   8    0.29    0.94
 -21  -3   8    0.12    0.74
 -21  -3   8   -0.14    0.75
 -19  -3   8    0.08    0.78
 -19  -3   8   -0.23    0.67
 -17  -3   8    1.37    0.97
 -17  -3   8    2.08    0.76
 -15  -3   8    1.75    1.02
 -15  -3   8    1.15    0.65
 -13  -3   8    1.03    0.52
 -13  -3   8    0.89    0.53
 -13  -3   8    1.35    0.88
 -11  -3   8    2.70    0.99
 -11  -3   8    2.65    0.63
 -11  -3   8    3.23    0.66
  -9  -3   8    0.20    1.33
  -9  -3   8   -0.25    0.50
  -9  -3   8    0.48    0.54
  -9  -3   8   -0.14    0.39
  -9  -3   8    0.00    0.37
  -9  -3   8   -0.51    1.48
  -7  -3   8   -0.71    1.54
  -7  -3   8    0.03    1.18
  -7  -3   8    0.86    0.46
  -7  -3   8    0.74    0.67
  -7  -3   8    0.19    0.49
  -7  -3   8    0.06    0.34
  -5  -3   8    6.47    0.87
  -5  -3   8    4.71    0.69
  -5  -3   8    5.50    1.23
  -5  -3   8    1.46    2.08
  -5  -3   8    4.86    1.06
  -5  -3   8    6.20    1.58
  -3  -3   8    1.76    2.43
  -3  -3   8    3.51    0.86
  -3  -3   8    1.33    1.75
  -3  -3   8    4.18    0.61
  -3  -3   8    4.58    1.30
  -3  -3   8    5.80    0.94
   1   3  -8    0.51    0.92
   1   3  -8   -0.04    0.47
  -1  -3   8   -0.16    1.63
  -1  -3   8   -0.25    0.45
  -1  -3   8   -0.08    0.35
  -1  -3   8    1.68    2.43
  -1   3  -8    2.82    0.83
  -1   3  -8    1.73    0.71
   1  -3   8    2.09    0.56
   1  -3   8    0.48    2.33
   1  -3   8    1.65    0.46
   1  -3   8    1.17    1.14
  -3   3  -8    2.04    0.82
  -3   3  -8    1.25    0.67
   3  -3   8   -0.37    2.11
  -5   3  -8    0.95    0.69
  -5   3  -8    0.43    0.59
   5  -3   8   -1.67    2.04
  -7   3  -8    1.50    0.86
  -7   3  -8    0.38    0.59
   7  -3   8   -1.48    2.64
  -9   3  -8   15.18    1.96
  -9   3  -8   15.01    1.57
   9  -3   8    2.52    3.64
 -11   3  -8    9.01    1.28
 -11   3  -8    8.36    1.58
  11  -3   8    3.52    4.24
 -13   3  -8    1.06    0.69
 -13   3  -8    0.99    0.88
  13  -3   8    0.63    3.42
 -15   3  -8    1.42    1.08
 -15   3  -8    0.04    0.76
  15  -3   8    0.73    4.33
 -17   3  -8    1.48    0.91
 -17   3  -8   -0.21    0.92
  17  -3   8   -0.45    4.46
 -19   3  -8    0.02    1.06
 -19   3  -8    1.86    1.07
  19  -3   8   -0.51    5.30
 -21   3  -8   -1.19    1.04
 -21   3  -8    1.05    1.12
  21  -3   8   -0.68    5.57
 -24  -2   8   45.98    5.15
 -24  -2   8   39.83    3.42
 -22  -2   8   87.04    6.02
 -22  -2   8   87.09    8.90
 -20  -2   8  125.33   12.48
 -20  -2   8  132.54    8.48
 -18  -2   8  133.91   13.36
 -18  -2   8  146.43    9.09
 -16  -2   8   79.71    5.81
 -16  -2   8   97.79    8.81
 -14  -2   8   83.96    5.62
 -14  -2   8   86.66    8.41
  12   2  -8   56.94    5.90
 -12  -2   8   56.62    5.98
 -12  -2   8   64.99    4.01
  10   2  -8   58.99    5.78
 -10  -2   8   54.78    5.69
 -10  -2   8   56.04    3.75
   8   2  -8  189.28   17.07
  -8  -2   8  183.02   10.77
  -8  -2   8  147.85   17.76
  -8  -2   8  178.54   16.01
  -8  -2   8  159.76   11.29
  -8  -2   8  178.08   11.90
   6   2  -8  256.19   24.44
  -6  -2   8  252.22   17.35
  -6  -2   8  247.11   25.02
  -6  -2   8  251.68   22.68
  -6  -2   8  249.36   17.14
  -6  -2   8  249.24   15.34
  -6  -2   8  258.48   15.71
   4   2  -8  251.09   25.04
  -4  -2   8  248.90   17.61
  -4  -2   8  248.86   15.65
  -4  -2   8  259.12   23.08
  -4  -2   8  280.47   15.87
  -4  -2   8  260.85   25.46
   2   2  -8  237.23   22.50
   2   2  -8  228.37   15.78
  -2  -2   8  228.95   20.51
  -2  -2   8  215.64   13.97
  -2  -2   8  239.47   14.04
  -2  -2   8  230.43   15.83
   0   2  -8  266.24   26.22
   0   2  -8  260.20   18.43
   0   2  -8  263.85   16.61
   0  -2   8  278.99   16.31
   0  -2   8  270.57   23.82
  -2   2  -8  248.59   16.00
  -2   2  -8  255.58   17.98
  -2   2  -8  267.79   25.60
   2  -2   8  269.85   15.84
  -4   2  -8  267.31   18.16
  -4   2  -8  258.47   16.08
  -4   2  -8  257.85   25.77
   4  -2   8  263.19   15.94
  -6   2  -8  195.35   12.39
  -6   2  -8  195.29   20.02
  -6   2  -8  202.89   14.11
   6  -2   8  206.39   12.31
  -8   2  -8   79.28    5.37
  -8   2  -8   86.70    6.35
 -10   2  -8   84.88    7.06
 -10   2  -8   99.60    6.11
 -12   2  -8   89.25    6.95
 -12   2  -8   87.78    5.91
 -14   2  -8   76.08    6.21
 -14   2  -8   75.89    5.24
 -16   2  -8   66.90    5.86
 -16   2  -8   73.57    5.04
 -18   2  -8   59.26    4.36
 -18   2  -8   55.44    5.13
 -20   2  -8   39.94    3.25
 -20   2  -8   38.40    3.83
  20  -2   8   13.05    8.66
 -22   2  -8   30.40    3.09
 -22   2  -8   33.21    3.76
  22  -2   8    9.73    9.19
 -25  -1   8    0.32    0.70
 -25  -1   8   -0.01    0.92
 -23  -1   8    0.13    0.95
 -23  -1   8   -0.05    0.70
 -21  -1   8   -0.43    0.70
 -21  -1   8   -0.59    0.59
 -19  -1   8    0.26    0.85
 -19  -1   8    0.06    0.58
  17   1  -8    0.18    1.71
 -17  -1   8    0.45    0.73
 -17  -1   8    0.65    0.56
  15   1  -8    2.47    1.68
 -15  -1   8    1.42    0.87
 -15  -1   8    1.73    0.61
  13   1  -8    0.23    1.21
 -13  -1   8    0.00    0.60
 -13  -1   8   -0.25    0.42
 -13  -1   8   -0.25    2.22
  11   1  -8   -0.72    0.91
 -11  -1   8    0.81    2.18
 -11  -1   8    0.00    0.39
 -11  -1   8    0.37    0.49
   9   1  -8    2.86    1.13
   9   1  -8    2.15    0.49
  -9  -1   8    1.04    2.32
  -9  -1   8    2.22    0.49
  -9  -1   8    2.54    0.82
   7   1  -8    0.40    0.84
  -7  -1   8    0.66    0.51
  -7  -1   8   -0.76    1.69
  -7  -1   8    0.66    0.32
   5   1  -8    0.32    0.27
   5   1  -8   -0.12    0.74
  -5  -1   8    0.25    0.51
  -5  -1   8    0.26    0.39
  -5  -1   8    0.64    1.57
  -5  -1   8    0.70    0.29
  -5  -1   8    0.51    0.23
  -5  -1   8    0.63    1.35
   3   1  -8    8.07    0.87
   3   1  -8    7.18    1.60
  -3  -1   8    9.43    1.17
  -3  -1   8    8.62    0.93
   1   1  -8   -0.24    0.31
   1   1  -8    0.82    0.83
  -1  -1   8   -0.22    0.41
  -1  -1   8   -0.14    0.34
  -1   1  -8    1.72    0.42
  -1   1  -8    1.71    0.98
  -1   1  -8    1.43    0.53
   1  -1   8    1.66    0.65
   1  -1   8    1.22    0.23
   1  -1   8    1.33    0.47
  -3   1  -8    0.45    0.80
  -3   1  -8   -0.42    0.40
  -3   1  -8   -0.21    0.27
   3  -1   8   -0.08    0.22
  -5   1  -8    1.22    0.68
  -5   1  -8    1.41    0.38
  -5   1  -8    1.03    0.91
   5  -1   8    1.05    0.37
  -7   1  -8    1.61    0.44
  -7   1  -8    1.53    1.03
  -7   1  -8    3.11    0.91
   7  -1   8    1.24    0.48
  -9   1  -8    0.28    0.69
  -9   1  -8    0.30    0.96
  -9   1  -8    0.09    0.38
 -11   1  -8    0.71    0.57
 -11   1  -8    1.31    0.85
 -11   1  -8    1.47    0.39
 -11   1  -8    2.46    1.41
 -13   1  -8    1.87    1.34
 -13   1  -8    1.41    0.71
 -13   1  -8    0.83    0.92
 -13   1  -8    1.11    0.48
 -15   1  -8    9.19    1.29
 -15   1  -8    8.48    1.61
 -17   1  -8    1.03    0.75
 -17   1  -8    1.24    1.03
  17  -1   8   -1.13    3.95
 -19   1  -8    2.32    0.88
 -19   1  -8    0.17    0.96
  19  -1   8   -1.03    4.99
 -21   1  -8    0.25    0.83
 -21   1  -8    1.32    1.12
  21  -1   8    2.51    7.24
 -23   1  -8   -0.27    1.03
 -23   1  -8    0.14    0.91
  23  -1   8   -0.35    6.82
 -26   0   8   35.91    3.08
 -26   0   8   32.96    4.50
 -24   0   8   29.25    3.95
 -24   0   8   29.17    2.65
 -22   0   8   26.33    3.62
 -22   0   8   28.28    2.48
  20   0  -8   68.49   10.78
 -20   0   8   76.17    8.08
 -20   0   8   84.57    5.46
  18   0  -8   48.80    8.83
 -18   0   8   58.22    6.20
 -18   0   8   59.90    4.09
  16   0  -8  119.92   14.69
 -16   0   8  131.07   12.39
 -16   0   8  132.29    8.30
  14   0  -8  198.54   21.78
 -14   0   8  211.10   19.26
 -14   0   8  212.36   12.97
  12   0  -8  204.40   21.02
 -12   0   8  200.57   12.54
 -12   0   8  204.21   18.66
  10   0  -8  263.82   16.11
  10   0  -8  258.10   26.46
 -10   0   8  270.34   23.93
 -10   0   8  261.47   16.11
   8   0  -8  179.13   19.03
   8   0  -8  191.91   11.46
  -8   0   8  185.65   11.46
  -8   0   8  190.92   17.13
   6   0  -8  153.69    9.17
   6   0  -8  155.32   15.51
   6   0  -8  156.50   10.22
  -6   0   8  144.83   10.35
  -6   0   8  145.31   13.79
  -6   0   8  147.50    9.18
   4   0  -8  104.42    9.75
   4   0  -8  108.68   11.17
   4   0  -8  109.45    7.39
  -4   0   8  108.86    9.90
  -4   0   8  100.63    7.42
   2   0  -8  573.67   42.06
   2   0  -8  620.48   55.01
   2   0  -8  646.59   60.04
  -2   0   8  619.98   42.06
  -2   0   8  648.36   55.20
   0   0  -8  477.23   41.24
   0   0  -8  441.25   31.68
   0   0  -8  473.00   45.18
   0   0   8  462.80   31.64
   0   0   8  471.90   41.47
  -2   0  -8   98.81    7.58
  -2   0  -8  107.84   10.98
  -2   0  -8  106.33    9.51
   2   0   8  106.96    9.95
  -4   0  -8  174.09   10.28
  -4   0  -8  166.92   15.11
  -4   0  -8  175.59   17.05
  -4   0  -8  173.02   11.98
   4   0   8  158.12   10.27
  -6   0  -8  154.52   15.09
  -6   0  -8  149.11   13.33
  -6   0  -8  149.03   10.64
  -6   0  -8  145.33    9.09
   6   0   8  143.09    9.08
  -8   0  -8  161.59   11.28
  -8   0  -8  153.07    9.68
  -8   0  -8  150.41   15.87
   8   0   8  159.43    9.68
 -10   0  -8  112.23   11.55
 -10   0  -8  113.99    8.22
 -10   0  -8  103.86    6.94
 -12   0  -8  144.64   15.12
 -12   0  -8  142.17    9.23
 -12   0  -8  152.45   10.78
 -14   0  -8   82.60    5.48
 -14   0  -8   84.04    9.17
 -14   0  -8   81.21    7.65
 -14   0  -8   80.21    6.49
 -16   0  -8   78.51    5.36
 -16   0  -8   72.56    6.29
 -16   0  -8   81.33    9.03
 -16   0  -8   80.81    7.45
 -18   0  -8  113.58    8.87
 -18   0  -8  115.62    7.60
 -20   0  -8   44.26    3.30
 -20   0  -8   41.25    4.02
  20   0   8   16.79    9.13
 -22   0  -8   29.17    3.68
 -22   0  -8   40.13    3.03
  22   0   8    9.43    9.49
 -25   1   8    0.19    0.82
 -25   1   8   -0.61    1.01
 -23   1   8    0.45    1.15
 -23   1   8    0.26    0.76
  21  -1  -8   -3.22    4.48
 -21   1   8    0.04    0.67
 -21   1   8    0.27    0.97
  19  -1  -8    2.52    4.85
 -19   1   8    0.35    0.65
 -19   1   8    0.42    0.84
  17  -1  -8    0.46    4.25
 -17   1   8    0.66    0.60
 -17   1   8    0.95    0.96
  15  -1  -8   -1.46    3.37
  15  -1  -8    0.82    0.99
 -15   1   8    0.66    0.55
 -15   1   8    1.05    0.89
  13  -1  -8    0.74    0.38
  13  -1  -8    0.61    0.68
  13  -1  -8   -1.79    2.77
 -13   1   8    0.39    0.73
 -13   1   8    0.48    0.47
  11  -1  -8    0.42    0.49
  11  -1  -8   -0.93    2.35
  11  -1  -8    0.12    0.29
 -11   1   8   -0.62    0.47
 -11   1   8    0.01    0.37
   9  -1  -8    2.08    0.44
   9  -1  -8    4.88    2.67
   9  -1  -8    2.36    0.54
   9  -1  -8    2.12    0.54
  -9   1   8    1.74    0.48
  -9   1   8    2.93    0.97
   7  -1  -8    1.27    0.39
   7  -1  -8    1.21    0.46
   7  -1  -8   -0.71    1.60
  -7   1   8    1.35    0.75
  -7   1   8    1.09    0.82
  -7   1   8    0.70    0.37
   5  -1  -8    0.23    0.24
   5  -1  -8    0.55    0.42
   5  -1  -8   -0.03    1.35
  -5   1   8    0.17    0.61
  -5   1   8    0.43    0.35
  -5   1   8    0.19    0.59
   3  -1  -8    7.24    0.97
   3  -1  -8    7.77    2.41
   3  -1  -8    7.86    0.62
  -3   1   8    8.25    0.86
  -3   1   8    6.81    1.45
  -3   1   8    6.58    1.09
   1  -1  -8    0.02    0.18
   1  -1  -8    0.20    0.18
   1  -1  -8    0.90    1.45
   1  -1  -8   -0.74    0.45
  -1   1   8    1.01    0.63
  -1   1   8   -0.16    0.58
  -1  -1  -8    1.61    0.38
  -1  -1  -8    1.17    0.26
  -1  -1  -8    0.43    1.22
  -1  -1  -8    1.24    0.71
  -1  -1  -8    1.43    0.59
   1   1   8    0.01    0.84
  -3  -1  -8   -0.19    0.99
  -3  -1  -8   -0.55    0.60
  -3  -1  -8    0.11    0.25
  -3  -1  -8    0.03    0.59
  -3  -1  -8   -0.11    0.57
   3   1   8   -0.03    1.01
  -5  -1  -8    1.91    1.26
  -5  -1  -8    1.31    0.40
  -5  -1  -8    2.37    1.01
  -5  -1  -8    0.55    0.62
  -5  -1  -8    1.98    1.05
   5   1   8    0.18    1.34
  -7  -1  -8    2.40    0.55
  -7  -1  -8    2.49    1.27
  -7  -1  -8    3.29    1.55
  -7  -1  -8    2.59    0.85
   7   1   8   -0.22    1.55
   7   1   8    1.73    0.47
  -9  -1  -8    0.51    1.07
  -9  -1  -8    0.01    0.79
  -9  -1  -8    0.90    0.45
   9   1   8    0.33    1.72
 -11  -1  -8    0.30    1.09
 -11  -1  -8    1.09    0.56
 -11  -1  -8   -0.21    0.81
  11   1   8    2.57    1.97
 -13  -1  -8    0.70    0.62
 -13  -1  -8    1.31    1.04
 -13  -1  -8    0.52    1.06
  13   1   8   -0.57    1.79
 -15  -1  -8    6.97    2.02
 -15  -1  -8    7.68    1.11
 -15  -1  -8    6.09    1.51
  15   1   8    0.26    1.95
 -17  -1  -8    2.36    1.21
 -17  -1  -8    2.13    1.62
 -17  -1  -8    2.67    0.84
  17   1   8    1.23    2.31
 -19  -1  -8    0.28    1.47
 -19  -1  -8    0.97    1.04
 -19  -1  -8    0.33    0.72
 -21  -1  -8   -0.55    0.76
 -21  -1  -8   -0.03    0.98
 -23  -1  -8   -0.55    1.13
 -23  -1  -8    0.19    0.80
  23   1   8   -0.25    7.68
  24  -2  -8   24.41    9.69
 -24   2   8   37.47    3.31
 -24   2   8   40.61    5.19
  22  -2  -8   71.40   14.72
 -22   2   8   83.03    8.78
 -22   2   8   80.77    5.81
  20  -2  -8  120.84   18.30
 -20   2   8  127.58    8.43
 -20   2   8  126.28   12.65
  18  -2  -8  145.93   19.34
 -18   2   8  132.37   13.29
 -18   2   8  135.74    8.89
  16  -2  -8  104.15    7.14
  16  -2  -8   64.60   13.71
 -16   2   8   83.58    8.69
 -16   2   8   78.46    5.71
  14  -2  -8   98.87    6.78
  14  -2  -8   80.13   13.67
 -14   2   8   80.53    5.57
 -14   2   8   75.34    8.38
  12  -2  -8   58.95    4.32
  12  -2  -8   52.82   10.19
  12  -2  -8   61.69    4.82
 -12   2   8   60.00    4.05
 -12   2   8   53.11    6.10
  10  -2  -8   57.28    4.16
  10  -2  -8   47.96    8.93
  10  -2  -8   60.64    4.51
 -10   2   8   53.45    3.80
 -10   2   8   53.15    5.86
   8  -2  -8  193.71   21.41
   8  -2  -8  197.90   13.73
   8  -2  -8  209.55   13.56
  -8   2   8  191.30   18.17
  -8   2   8  182.76   12.13
   6  -2  -8  253.72   17.56
   6  -2  -8  257.92   15.44
   6  -2  -8  257.55   26.57
  -6   2   8  244.76   15.60
  -6   2   8  260.61   17.94
  -6   2   8  245.45   23.22
   4  -2  -8  251.36   14.76
   4  -2  -8  245.06   16.80
   4  -2  -8  229.80   25.01
  -4   2   8  242.01   22.28
  -4   2   8  235.16   14.95
   2  -2  -8  240.78   16.12
   2  -2  -8  238.03   14.16
   2  -2  -8  240.86   24.03
  -2   2   8  216.64   14.44
  -2   2   8  220.96   21.41
   0  -2  -8  277.42   19.38
   0  -2  -8  283.55   17.05
   0  -2  -8  289.37   17.13
   0  -2  -8  293.03   28.46
   0   2   8  254.17   25.77
  -2  -2  -8  285.49   16.69
  -2  -2  -8  295.46   16.94
  -2  -2  -8  261.04   18.98
  -2  -2  -8  297.23   27.74
   2   2   8  224.31   25.31
  -4  -2  -8  281.68   17.04
  -4  -2  -8  263.87   19.42
  -4  -2  -8  305.43   17.56
  -4  -2  -8  265.73   27.97
  -6  -2  -8  213.00   15.07
  -6  -2  -8  215.32   21.69
  -6  -2  -8  210.94   13.10
  -8  -2  -8   92.87   10.43
  -8  -2  -8   96.60    7.24
  -8  -2  -8   95.58    6.11
 -10  -2  -8  102.24   11.14
 -10  -2  -8  106.31    6.64
 -10  -2  -8   97.90    7.78
 -12  -2  -8   97.32   10.45
 -12  -2  -8   91.67    7.35
 -12  -2  -8   94.27    6.23
 -14  -2  -8   75.10    6.27
 -14  -2  -8   84.60    8.87
 -14  -2  -8   71.41    5.20
 -16  -2  -8   83.27    9.13
 -16  -2  -8   78.38    6.60
 -16  -2  -8   76.13    5.45
 -18  -2  -8   60.37    5.35
 -18  -2  -8   59.65    7.26
 -18  -2  -8   56.29    4.28
 -20  -2  -8   48.56    3.86
 -20  -2  -8   49.27    6.46
 -20  -2  -8   48.83    4.78
 -22  -2  -8   31.65    4.02
 -22  -2  -8   32.08    5.41
 -22  -2  -8   34.79    3.04
  23  -3  -8    3.08    6.67
 -23   3   8   -0.94    1.05
 -23   3   8   -0.07    0.87
  21  -3  -8   -0.14    7.21
 -21   3   8   -0.05    0.78
 -21   3   8   -0.11    1.15
  19  -3  -8   -1.00    5.64
 -19   3   8   -0.15    1.12
 -19   3   8   -0.29    0.68
  17  -3  -8   -0.65    5.91
  17  -3  -8    0.10    1.57
 -17   3   8    1.55    1.22
 -17   3   8    0.52    0.71
  15  -3  -8    0.65    1.30
  15  -3  -8   -1.18    5.45
 -15   3   8    0.02    0.65
 -15   3   8    1.06    1.19
  13  -3  -8    1.35    1.37
  13  -3  -8    0.48    4.70
 -13   3   8    0.61    0.98
 -13   3   8    1.61    0.72
  11  -3  -8    2.49    1.26
  11  -3  -8    1.03    4.28
 -11   3   8    4.05    0.90
 -11   3   8    3.18    1.38
   9  -3  -8   -1.63    3.19
   9  -3  -8   -1.28    0.83
  -9   3   8   -0.30    0.78
  -9   3   8    0.70    0.62
   7  -3  -8    0.11    2.95
   7  -3  -8    0.25    0.79
  -7   3   8   -0.26    0.54
  -7   3   8    0.23    0.82
   5  -3  -8    5.52    1.25
   5  -3  -8    4.36    3.10
  -5   3   8    4.40    1.56
  -5   3   8    5.59    1.03
   3  -3  -8    3.94    1.10
   3  -3  -8    2.97    2.64
  -3   3   8    4.73    1.07
  -3   3   8    5.16    1.74
   1  -3  -8    0.72    1.98
   1  -3  -8    0.10    0.69
  -1   3   8   -0.02    0.84
  -1   3   8    0.81    1.20
  -1  -3  -8    2.62    0.60
  -1  -3  -8    0.91    0.78
  -1  -3  -8    1.58    2.17
   1   3   8    1.89    1.38
  -3  -3  -8    2.14    0.57
  -3  -3  -8    0.46    1.67
  -3  -3  -8   -0.11    0.71
   3   3   8    2.33    1.85
  -5  -3  -8   -0.36    0.40
  -5  -3  -8   -1.20    1.43
  -5  -3  -8   -0.12    0.77
   5   3   8    0.86    1.70
  -7  -3  -8    1.26    0.60
  -7  -3  -8    1.24    0.94
  -7  -3  -8    0.27    1.40
   7   3   8    0.99    1.92
  -9  -3  -8   15.51    1.56
  -9  -3  -8   17.75    2.26
  -9  -3  -8   18.40    3.50
   9   3   8    6.28    3.05
 -11  -3  -8    7.14    1.60
 -11  -3  -8    8.51    2.42
 -11  -3  -8    8.71    1.19
  11   3   8    4.19    2.80
 -13  -3  -8   -0.67    1.29
 -13  -3  -8   -0.45    0.57
 -13  -3  -8   -0.23    0.90
  13   3   8    1.73    2.71
 -15  -3  -8    2.64    1.30
 -15  -3  -8   -0.15    0.73
 -15  -3  -8   -0.05    1.26
  15   3   8   -0.52    2.65
 -17  -3  -8   -0.26    1.09
 -17  -3  -8    0.66    1.49
 -17  -3  -8    0.80    0.93
  17   3   8   -0.21    2.89
 -19  -3  -8    2.56    1.49
 -19  -3  -8    0.80    1.61
 -19  -3  -8    1.10    1.04
  19   3   8    3.66    4.17
 -21  -3  -8    0.61    1.80
 -21  -3  -8    2.35    1.19
 -21  -3  -8   -0.24    1.31
  21   3   8   -0.51    3.63
  22  -4  -8   -0.83    7.02
 -22   4   8   17.39    3.67
 -22   4   8   16.24    2.24
  20  -4  -8   19.64    9.88
 -20   4   8   17.99    2.28
 -20   4   8   17.05    3.58
  18  -4  -8   32.06   11.62
  18  -4  -8   50.70    5.51
 -18   4   8   40.25    3.54
 -18   4   8   44.85    5.66
  16  -4  -8   56.13   13.88
  16  -4  -8   67.70    6.26
 -16   4   8   66.21    4.93
 -16   4   8   67.08    7.60
  14  -4  -8  147.81   10.74
  14  -4  -8  138.32   19.99
 -14   4   8  121.70   13.30
 -14   4   8  133.70    8.93
  12  -4  -8  166.57   11.81
  12  -4  -8  139.40   20.43
 -12   4   8  149.95   15.04
 -12   4   8  148.13   10.01
  10  -4  -8   89.96    7.07
  10  -4  -8   90.26   14.97
 -10   4   8   89.19    5.97
 -10   4   8   73.09    8.83
   8  -4  -8  107.76    7.88
   8  -4  -8  106.77   14.06
  -8   4   8   92.15   10.12
  -8   4   8   89.67    6.58
   6  -4  -8  118.62   15.70
   6  -4  -8  133.68    9.56
  -6   4   8  113.16   12.48
  -6   4   8  125.33    8.26
   4  -4  -8  167.93   11.70
   4  -4  -8  174.81   18.70
  -4   4   8  137.99   10.19
  -4   4   8  156.23   15.65
   2  -4  -8   97.51   11.68
   2  -4  -8   98.74    7.08
  -2   4   8   76.92    9.49
  -2   4   8   80.12    6.30
   0  -4  -8  128.93    8.62
   0  -4  -8  127.01   13.57
   0   4   8   90.46    7.68
   0   4   8   96.07   11.63
  -2  -4  -8  169.52   12.57
  -2  -4  -8  169.77   18.75
  -2  -4  -8  172.64   10.84
  -4  -4  -8  106.73   12.79
  -4  -4  -8  109.92    8.54
  -4  -4  -8  114.57    7.28
  -6  -4  -8  116.69    7.04
  -6  -4  -8  105.44   12.29
  -6  -4  -8   94.50    8.17
  -8  -4  -8   87.99    5.70
  -8  -4  -8   77.54    9.86
  -8  -4  -8   83.24    6.81
 -10  -4  -8   98.89    7.81
 -10  -4  -8  103.16   11.28
 -10  -4  -8   92.77    6.51
 -12  -4  -8   97.38    6.54
 -12  -4  -8   91.94   10.93
 -12  -4  -8  100.41    7.89
 -14  -4  -8   58.61    5.66
 -14  -4  -8   69.07    4.77
 -14  -4  -8   66.54    8.02
 -16  -4  -8   60.80    7.16
 -16  -4  -8   54.16    4.22
 -16  -4  -8   49.88    5.15
 -18  -4  -8   31.48    4.03
 -18  -4  -8   34.49    3.07
 -18  -4  -8   31.50    5.25
  19  -5  -8    0.24    7.73
  19  -5  -8   -0.48    1.83
 -19   5   8    0.28    1.07
 -19   5   8    0.64    1.68
  17  -5  -8    1.31    1.99
  17  -5  -8   -4.28    6.24
 -17   5   8    0.62    1.02
 -17   5   8    2.15    1.89
  15  -5  -8    0.46    1.70
  15  -5  -8    6.24    6.68
 -15   5   8    0.15    1.61
 -15   5   8   -0.51    0.87
  13  -5  -8    0.39    1.56
  13  -5  -8   -0.34    6.02
 -13   5   8   -0.34    1.43
 -13   5   8    0.18    0.96
  11  -5  -8   15.65    2.80
  11  -5  -8   15.66    7.61
 -11   5   8   13.77    2.00
 -11   5   8   13.66    3.41
   9  -5  -8    1.78    4.16
   9  -5  -8    7.43    2.02
  -9   5   8    3.86    2.02
  -9   5   8    4.19    1.20
   7  -5  -8   -0.53    4.14
   7  -5  -8    1.46    1.33
  -7   5   8   -0.27    1.33
  -7   5   8   -1.09    0.76
   5  -5  -8    0.23    3.53
   5  -5  -8    0.07    1.27
  -5   5   8   -0.17    0.90
  -5   5   8    0.95    1.62
   3  -5  -8    0.43    1.15
   3  -5  -8    0.50    3.35
  -3   5   8    0.72    0.99
  -3   5   8   -0.60    1.44
   1  -5  -8    2.21    3.06
   1  -5  -8    2.23    1.22
  -1   5   8    0.41    2.08
  -1   5   8   -0.19    1.07
  -1  -5  -8    3.33    1.37
  -1  -5  -8    3.55    3.12
   1   5   8    0.69    1.30
   1   5   8    4.36    2.59
  -3  -5  -8   10.11    1.97
  -3  -5  -8   11.97    1.52
  -3  -5  -8    7.34    3.31
   3   5   8    8.49    3.35
  -5  -5  -8   -0.21    0.64
  -5  -5  -8   -0.48    0.97
  -5  -5  -8   -1.17    2.12
   5   5   8    0.39    2.12
  -7  -5  -8    0.42    2.11
  -7  -5  -8    1.06    1.12
  -7  -5  -8   -0.06    0.68
   7   5   8   -1.02    1.80
  -9  -5  -8   -0.14    1.82
  -9  -5  -8   -1.34    0.95
  -9  -5  -8    0.16    0.73
   9   5   8   -0.89    2.25
 -11  -5  -8    0.75    1.96
 -11  -5  -8    0.40    1.20
 -11  -5  -8    0.90    0.82
  11   5   8    0.02    2.72
 -13  -5  -8    2.25    1.01
 -13  -5  -8    2.75    2.19
 -13  -5  -8    4.07    1.66
  13   5   8   -0.69    2.79
 -15  -5  -8    6.46    1.98
 -15  -5  -8    3.68    2.24
 -15  -5  -8    3.76    1.13
  15   5   8    0.10    3.29
 -17  -5  -8    3.75    1.34
 -17  -5  -8    6.50    2.04
 -17  -5  -8    7.15    2.67
  17   5   8    1.16    4.00
  16  -6  -8   40.19    5.23
  16  -6  -8   27.63   11.57
 -16   6   8   29.37    5.60
 -16   6   8   32.19    3.67
  14  -6  -8   24.83    3.92
  14  -6  -8   16.73    8.86
 -14   6   8   22.38    4.82
 -14   6   8   15.34    2.52
  12  -6  -8   43.34    5.10
  12  -6  -8   30.59   10.40
 -12   6   8   37.09    6.27
 -12   6   8   35.01    3.75
  10  -6  -8   75.04    6.54
  10  -6  -8   58.91   13.46
 -10   6   8   61.19    5.26
 -10   6   8   69.36    8.62
   8  -6  -8   57.29    5.40
   8  -6  -8   48.69   11.31
  -8   6   8   57.23    7.45
  -8   6   8   45.26    4.38
   6  -6  -8   63.66    5.39
   6  -6  -8   66.50   11.88
  -6   6   8   38.32    7.19
  -6   6   8   42.80    4.17
   4  -6  -8   65.05   11.12
  -4   6   8   43.46    7.35
  -4   6   8   37.37    4.22
   2  -6  -8   62.91   10.81
   2  -6  -8   73.17    6.02
  -2   6   8   47.84    8.70
  -2   6   8   58.95    5.33
   0  -6  -8   67.26    5.65
   0  -6  -8   73.51    9.86
   0   6   8   41.44    8.13
   0   6   8   46.06    5.35
  -2  -6  -8   60.46    4.63
  -2  -6  -8   57.20    9.83
  -2  -6  -8   67.15    5.83
  -4  -6  -8   64.74    4.77
  -4  -6  -8   57.75    8.98
  -4  -6  -8   65.61    5.83
  -6  -6  -8   73.42    6.78
  -6  -6  -8   86.42   10.74
  -6  -6  -8   79.20    5.67
  -8  -6  -8   94.49   11.20
  -8  -6  -8   86.32    6.11
  -8  -6  -8   79.12    7.24
 -10  -6  -8   37.66    4.38
 -10  -6  -8   34.21    6.37
 -10  -6  -8   37.09    3.21
 -12  -6  -8   32.02    3.93
 -12  -6  -8   29.54    5.66
 -12  -6  -8   31.24    2.75
  12   6   8    9.71    5.32
 -14  -6  -8   31.68    5.65
 -14  -6  -8   32.08    3.17
 -14  -6  -8   24.28    3.76
  11  -7  -8   -5.10    5.93
  11  -7  -8   -1.25    1.76
 -11   7   8    0.23    1.37
 -11   7   8   -1.13    2.26
   9  -7  -8    3.47    6.06
   9  -7  -8    0.62    1.71
  -9   7   8    1.34    2.52
  -9   7   8    0.54    1.38
   7  -7  -8   -0.75    1.56
   7  -7  -8    3.49    5.59
  -7   7   8    1.14    2.70
  -7   7   8   -1.28    1.16
   5  -7  -8    3.77    2.11
   5  -7  -8    6.51    5.69
  -5   7   8    2.71    3.02
  -5   7   8    2.74    1.71
   3  -7  -8    5.70    4.61
   3  -7  -8    1.54    1.79
  -3   7   8    2.83    3.12
  -3   7   8    1.45    1.64
   1  -7  -8    2.30    1.74
   1  -7  -8    0.76    3.77
  -1   7   8   -0.26    1.63
  -1   7   8    2.69    3.07
  -1  -7  -8   -0.11    3.23
  -1  -7  -8   -0.63    1.36
   1   7   8    0.58    1.74
   1   7   8   -0.80    2.19
  -3  -7  -8    1.96    1.01
  -3  -7  -8    3.25    3.45
  -3  -7  -8    1.18    1.54
   3   7   8    0.64    3.02
  -5  -7  -8    4.10    1.94
  -5  -7  -8    2.88    3.45
  -5  -7  -8    1.95    1.13
   5   7   8    2.86    3.28
  -7  -7  -8   15.85    2.15
  -7  -7  -8   21.39    5.50
  -7  -7  -8   14.25    2.82
   7   7   8    3.59    3.89
  -9  -7  -8    8.05    2.26
  -9  -7  -8    5.93    1.42
  -9  -7  -8    6.60    3.50
   9   7   8    2.45    3.40
   9   7  -9   -1.03    3.62
  -9  -7   9    4.12    1.17
  -7  -7   9    8.61    1.51
  -5  -7   9    7.84    2.47
  -5  -7   9   11.43    1.72
  -3  -7   9    8.81    2.52
  -3  -7   9    8.63    1.55
   1   7  -9    5.60    2.33
  -1  -7   9    3.40    2.19
  -1   7  -9    4.79    2.27
   1  -7   9    2.34    2.16
  -3   7  -9    8.08    2.35
   3  -7   9    1.70    2.17
   3  -7   9    0.12    4.59
  -5   7  -9    7.15    2.18
   5  -7   9    2.24    5.17
   5  -7   9    6.68    2.65
  -7   7  -9    3.32    1.76
   7  -7   9   -0.28    5.10
 -16  -6   9    6.24    1.91
 -16  -6   9    3.71    1.13
 -14  -6   9    0.46    0.76
  12   6  -9   -0.34    3.54
 -12  -6   9    0.67    0.71
  10   6  -9    1.08    3.48
 -10  -6   9    6.61    1.15
   8   6  -9    1.07    3.07
  -8  -6   9    5.98    1.81
  -8  -6   9    3.84    0.99
   6   6  -9    2.73    2.96
  -6  -6   9    5.34    1.81
  -6  -6   9    7.45    1.21
   4   6  -9    3.88    3.38
  -4  -6   9   17.95    1.86
  -4  -6   9   18.23    2.91
   2   6  -9   18.51    3.14
  -2  -6   9   16.39    3.01
   0   6  -9   11.20    2.51
   0  -6   9    8.30    2.47
   0  -6   9    5.05    4.31
  -2   6  -9    1.22    1.39
   2  -6   9    1.98    1.78
   2  -6   9    0.76    4.02
  -4   6  -9    4.45    1.57
   4  -6   9    1.38    1.83
   4  -6   9    0.62    4.32
  -6   6  -9   -0.20    1.13
   6  -6   9    0.99    4.35
  -8   6  -9    0.67    1.26
  -8   6  -9    1.46    1.18
   8  -6   9   -3.09    3.88
 -10   6  -9    6.13    1.75
 -10   6  -9    7.14    1.74
  10  -6   9    0.43    5.06
 -12   6  -9    5.96    1.75
 -12   6  -9    5.83    1.73
  12  -6   9    2.88    5.80
 -19  -5   9    1.68    0.93
 -19  -5   9    3.21    1.56
 -17  -5   9   -0.35    1.05
 -17  -5   9   -0.42    0.68
 -15  -5   9    0.62    0.68
 -15  -5   9    0.74    1.10
 -13  -5   9   -0.18    0.86
 -13  -5   9    0.11    0.60
 -11  -5   9   18.83    2.92
 -11  -5   9   17.09    1.83
  -9  -5   9   37.94    3.45
  -9  -5   9   31.11    2.62
   7   5  -9    1.70    2.86
  -7  -5   9    9.19    1.20
  -7  -5   9   10.72    1.97
   5   5  -9    3.12    2.73
  -5  -5   9    8.29    1.82
  -5  -5   9    0.77    2.52
  -5  -5   9    8.03    1.12
   3   5  -9    1.88    2.31
  -3  -5   9    2.70    1.55
  -3  -5   9    1.99    2.88
   1   5  -9   -0.05    2.09
   1   5  -9    7.25    1.85
  -1  -5   9    6.38    1.94
  -1  -5   9    1.53    2.83
  -1   5  -9    1.90    1.38
   1  -5   9    0.86    1.42
   1  -5   9    2.17    3.40
  -3   5  -9    0.89    1.13
  -3   5  -9    0.42    0.89
   3  -5   9    2.57    3.63
  -5   5  -9    1.08    1.06
  -5   5  -9   -0.38    0.80
   5  -5   9   -0.12    3.48
  -7   5  -9   -0.80    0.96
  -7   5  -9    0.92    0.84
   7  -5   9    0.85    3.76
  -9   5  -9   19.74    2.55
  -9   5  -9   17.89    2.33
   9  -5   9    8.31    6.02
 -11   5  -9   11.62    1.87
 -11   5  -9   10.28    1.92
  11  -5   9    6.46    5.54
 -13   5  -9    7.32    1.78
 -13   5  -9    6.86    1.62
  13  -5   9    4.81    5.22
 -15   5  -9    4.00    1.64
 -15   5  -9    1.04    1.29
  15  -5   9   -1.88    5.30
 -22  -4   9    3.38    1.21
 -22  -4   9    4.35    1.57
 -20  -4   9    0.27    0.78
 -20  -4   9    0.25    0.84
 -18  -4   9    0.58    0.75
 -18  -4   9    0.55    1.08
 -16  -4   9    3.63    0.90
 -16  -4   9    3.05    1.30
 -14  -4   9    4.59    0.91
 -14  -4   9    3.82    1.32
 -12  -4   9    3.77    1.25
 -12  -4   9    3.23    0.75
 -10  -4   9    6.53    1.54
 -10  -4   9    6.45    1.23
 -10  -4   9    5.93    0.94
  -8  -4   9   13.42    2.16
  -8  -4   9   12.66    1.38
  -8  -4   9   14.30    1.87
  -6  -4   9    2.00    0.59
  -6  -4   9    1.63    2.12
  -6  -4   9    2.13    1.05
  -6  -4   9    2.86    0.95
  -4  -4   9    3.29    1.37
  -4  -4   9    2.71    2.54
  -4  -4   9    4.08    1.09
  -4  -4   9    5.99    0.85
   2   4  -9    6.24    1.64
  -2  -4   9    5.28    1.68
  -2  -4   9    2.35    2.69
  -2  -4   9    4.80    1.06
   0   4  -9    1.90    1.18
   0   4  -9    0.43    0.67
   0  -4   9    1.14    2.61
   0  -4   9    1.04    0.57
  -2   4  -9    3.47    0.98
  -2   4  -9    3.58    1.12
   2  -4   9    5.04    0.80
   2  -4   9   -0.50    2.58
  -4   4  -9   10.38    1.59
  -4   4  -9   12.74    1.68
   4  -4   9   -0.99    3.22
  -6   4  -9    4.28    1.12
  -6   4  -9    4.03    1.20
   6  -4   9    1.38    3.73
  -8   4  -9    0.53    0.88
  -8   4  -9   -0.13    0.79
   8  -4   9    0.15    3.56
 -10   4  -9    3.73    1.09
 -10   4  -9    3.98    1.25
  10  -4   9    4.28    4.44
 -12   4  -9    3.04    1.19
 -12   4  -9    3.30    1.14
  12  -4   9    0.54    3.93
 -14   4  -9    1.82    1.24
 -14   4  -9    3.72    1.14
  14  -4   9    1.07    4.58
 -16   4  -9    7.32    1.81
 -16   4  -9    2.92    1.24
  16  -4   9    1.96    5.67
 -18   4  -9    1.54    1.45
 -18   4  -9    3.74    1.32
  18  -4   9    1.49    5.80
 -23  -3   9    2.87    1.37
 -23  -3   9    0.63    0.87
 -21  -3   9    1.51    0.85
 -21  -3   9    1.55    1.11
 -19  -3   9    0.19    0.86
 -19  -3   9    0.56    0.71
 -17  -3   9    1.53    1.01
 -17  -3   9    2.64    0.81
 -15  -3   9    1.78    1.01
 -15  -3   9    1.85    0.69
 -13  -3   9    0.84    0.53
 -13  -3   9    0.79    0.84
 -11  -3   9    3.34    0.67
 -11  -3   9    4.30    1.21
  -9  -3   9    2.54    1.90
  -9  -3   9    5.10    1.21
  -9  -3   9    3.75    0.77
  -9  -3   9    4.67    0.70
  -7  -3   9    3.13    0.94
  -7  -3   9    1.85    2.12
  -7  -3   9    1.66    1.64
  -7  -3   9    3.68    0.67
  -7  -3   9    2.85    0.56
  -7  -3   9    1.92    0.84
  -5  -3   9    7.37    1.00
  -5  -3   9    6.25    0.77
  -5  -3   9    5.43    1.32
  -5  -3   9    6.23    1.20
  -3  -3   9   13.27    1.32
  -3  -3   9   10.46    1.42
  -3  -3   9   10.60    1.01
   1   3  -9    0.11    0.52
   1   3  -9   -1.37    0.98
  -1  -3   9   -0.03    0.45
  -1  -3   9   -0.01    0.36
  -1  -3   9   -0.99    1.58
  -1   3  -9    2.77    0.79
  -1   3  -9    0.42    0.86
   1  -3   9    1.27    2.72
   1  -3   9    0.53    1.06
   1  -3   9    1.70    0.42
   1  -3   9    2.30    0.54
  -3   3  -9   11.13    1.40
  -3   3  -9    9.43    1.40
   3  -3   9    4.56    3.57
  -5   3  -9   10.97    1.36
  -5   3  -9    9.48    1.44
   5  -3   9    4.75    3.71
  -7   3  -9   17.25    2.05
  -7   3  -9   15.67    1.67
   7  -3   9    5.17    4.11
  -9   3  -9    5.48    1.04
  -9   3  -9    4.86    1.32
   9  -3   9    2.50    3.77
 -11   3  -9    0.46    0.68
 -11   3  -9    0.41    0.86
  11  -3   9   -1.35    2.92
 -13   3  -9    0.07    0.67
 -13   3  -9   -0.46    0.89
  13  -3   9    0.25    3.74
 -15   3  -9   -0.02    0.97
 -15   3  -9    2.10    1.00
  15  -3   9   -0.82    4.23
 -17   3  -9    0.70    0.98
 -17   3  -9    0.14    0.95
  17  -3   9   -1.26    4.52
 -19   3  -9    0.04    0.98
 -19   3  -9    0.38    1.31
  19  -3   9    5.55    6.51
 -24  -2   9    0.48    0.98
 -24  -2   9    0.55    0.78
 -22  -2   9    3.16    0.97
 -22  -2   9    1.96    1.19
 -20  -2   9    4.86    1.06
 -20  -2   9    6.93    1.71
 -18  -2   9   -0.66    0.54
 -18  -2   9    0.23    0.80
 -16  -2   9    0.47    0.53
 -16  -2   9   -0.24    0.63
 -14  -2   9    2.02    0.64
 -14  -2   9    1.01    0.86
  12   2  -9    0.66    0.64
 -12  -2   9    0.17    0.45
 -12  -2   9    0.26    0.60
  10   2  -9    3.49    0.93
 -10  -2   9    0.83    2.44
 -10  -2   9    2.95    0.93
 -10  -2   9    2.70    0.54
   8   2  -9    0.79    0.68
  -8  -2   9    1.45    1.00
  -8  -2   9    0.44    0.31
  -8  -2   9    1.12    0.64
  -8  -2   9    1.05    2.02
   6   2  -9    8.06    1.59
  -6  -2   9   10.11    0.99
  -6  -2   9    9.99    0.82
  -6  -2   9    9.01    1.25
  -6  -2   9    9.96    1.26
  -6  -2   9    9.84    2.67
  -6  -2   9    8.06    1.39
   4   2  -9    6.52    0.86
   4   2  -9    8.89    1.58
  -4  -2   9    8.35    0.88
  -4  -2   9    6.77    1.10
  -4  -2   9    7.45    0.98
  -4  -2   9    7.08    0.63
  -4  -2   9    1.17    1.63
   2   2  -9   18.50    1.72
   2   2  -9   20.96    2.70
  -2  -2   9   20.10    1.42
  -2  -2   9   21.58    1.90
  -2  -2   9   19.02    1.34
  -2  -2   9   18.22    2.04
   0   2  -9    7.22    1.05
   0   2  -9   10.13    1.85
   0   2  -9    7.52    1.24
   0  -2   9    7.94    0.73
   0  -2   9    3.13    1.41
   0  -2   9    8.66    1.00
  -2   2  -9    0.96    0.63
  -2   2  -9    2.11    0.65
  -2   2  -9    1.32    0.97
   2  -2   9    1.30    0.36
  -4   2  -9    0.46    0.52
  -4   2  -9    0.16    0.95
  -4   2  -9    0.42    0.62
   4  -2   9    0.30    0.34
  -6   2  -9   -0.35    0.86
  -6   2  -9    0.10    0.47
  -6   2  -9   -0.69    0.52
   6  -2   9    0.16    0.42
  -8   2  -9    2.21    0.91
  -8   2  -9    1.38    0.57
  -8   2  -9    0.84    1.15
 -10   2  -9   -0.22    0.50
 -10   2  -9    1.56    0.91
 -12   2  -9    1.26    0.62
 -12   2  -9   -1.03    0.74
  12  -2   9    4.20    4.30
 -14   2  -9    1.38    1.00
 -14   2  -9    2.50    0.82
  14  -2   9    1.98    4.35
 -16   2  -9    5.11    1.15
 -16   2  -9    9.66    1.87
  16  -2   9    2.00    5.15
 -18   2  -9    0.39    1.08
 -18   2  -9    1.35    0.90
  18  -2   9    3.55    6.22
 -20   2  -9   -0.88    1.23
 -20   2  -9    0.44    0.89
  20  -2   9   -0.79    6.46
 -25  -1   9    0.65    1.05
 -25  -1   9    0.05    0.80
 -23  -1   9    3.75    1.48
 -23  -1   9    3.49    1.03
 -21  -1   9    0.73    0.70
 -21  -1   9    1.53    1.12
 -19  -1   9    1.47    0.72
 -19  -1   9    1.80    1.06
 -17  -1   9    0.11    0.50
 -17  -1   9   -0.11    0.68
  15   1  -9   -0.04    1.37
 -15  -1   9    0.32    0.67
 -15  -1   9    0.00    0.44
  13   1  -9    3.42    1.57
 -13  -1   9    6.70    0.87
 -13  -1   9    2.09    2.81
 -13  -1   9    6.08    1.37
  11   1  -9    0.35    1.03
 -11  -1   9    1.42    0.49
 -11  -1   9    0.97    2.58
 -11  -1   9    1.43    0.80
   9   1  -9    1.94    0.49
   9   1  -9    2.02    1.12
  -9  -1   9    1.60    0.42
  -9  -1   9    1.45    0.71
  -9  -1   9   -0.43    2.37
   7   1  -9    8.55    1.83
  -7  -1   9    7.82    1.24
  -7  -1   9    7.58    1.40
  -7  -1   9   10.05    0.80
   5   1  -9    7.47    0.80
   5   1  -9    6.93    1.66
  -5  -1   9    8.09    0.86
  -5  -1   9    8.28    1.33
  -5  -1   9    7.87    0.80
  -5  -1   9    8.77    0.64
   3   1  -9   12.89    2.24
   3   1  -9   12.32    1.17
  -3  -1   9   12.28    1.25
  -3  -1   9   12.81    1.58
   1   1  -9   10.78    1.17
   1   1  -9    8.88    1.87
  -1  -1   9   10.04    1.33
  -1  -1   9   10.67    1.23
  -1   1  -9    1.75    0.61
  -1   1  -9    1.38    1.00
   1  -1   9    1.70    0.60
  -3   1  -9    3.02    0.81
  -3   1  -9    2.84    1.18
  -3   1  -9    4.29    0.57
   3  -1   9    4.15    0.44
  -5   1  -9    1.32    0.43
  -5   1  -9    1.30    1.02
  -5   1  -9    0.00    0.64
   5  -1   9    1.46    0.39
  -7   1  -9    1.15    0.79
  -7   1  -9    0.84    1.08
  -7   1  -9    0.59    0.42
   7  -1   9    0.36    0.41
  -9   1  -9   -0.77    0.71
  -9   1  -9    0.34    1.05
  -9   1  -9    0.13    0.44
 -11   1  -9    7.31    1.49
 -11   1  -9    8.38    1.05
 -11   1  -9    5.20    1.82
 -13   1  -9    7.39    2.16
 -13   1  -9   12.99    1.91
 -13   1  -9    8.89    1.21
 -15   1  -9   10.27    1.79
 -15   1  -9    7.17    1.19
 -17   1  -9    0.56    0.95
 -17   1  -9    0.62    0.74
  17  -1   9    4.73    5.66
 -19   1  -9    0.09    1.07
 -19   1  -9    2.27    0.94
  19  -1   9   -1.03    5.74
 -21   1  -9    1.66    1.33
 -21   1  -9    0.77    0.88
  21  -1   9    5.19    8.06
 -24   0   9   -0.27    0.72
 -24   0   9   -0.06    1.01
 -22   0   9   -0.21    0.85
 -22   0   9    0.68    0.69
 -20   0   9   -0.68    0.82
 -20   0   9    0.27    0.60
  18   0  -9   -0.11    2.95
 -18   0   9   -0.54    0.45
 -18   0   9   -0.29    0.73
  16   0  -9    0.16    2.44
 -16   0   9    0.35    0.76
 -16   0   9   -0.28    0.44
  14   0  -9    0.28    2.21
 -14   0   9   -0.08    0.45
 -14   0   9    0.81    0.71
  12   0  -9   -0.91    1.68
 -12   0   9   -0.11    0.60
 -12   0   9    0.21    0.36
  10   0  -9   -0.01    0.37
  10   0  -9   -0.93    1.43
 -10   0   9    0.14    0.34
 -10   0   9    0.10    0.53
   8   0  -9   -0.22    0.28
   8   0  -9   -0.71    1.16
  -8   0   9    0.02    0.27
  -8   0   9    0.24    0.51
   6   0  -9   -0.14    0.20
   6   0  -9    0.86    1.20
   6   0  -9   -0.10    0.24
  -6   0   9    0.06    0.41
  -6   0   9    0.27    0.24
  -6   0   9    0.30    0.57
   4   0  -9    0.53    1.15
   4   0  -9   -0.15    0.33
  -4   0   9   -0.34    0.45
  -4   0   9   -0.38    0.45
   2   0  -9    0.42    0.42
   2   0  -9   -0.03    0.45
   2   0  -9    0.22    1.05
  -2   0   9   -0.30    0.45
  -2   0   9    0.12    0.48
   0   0  -9    0.48    1.03
   0   0  -9   -0.03    0.35
   0   0  -9    0.24    0.53
   0   0   9    0.55    0.62
  -2   0  -9    0.89    1.08
  -2   0  -9    0.44    0.60
  -2   0  -9    0.05    0.37
   2   0   9    0.03    0.80
  -4   0  -9    0.69    1.12
  -4   0  -9    0.16    0.63
  -4   0  -9    0.27    0.23
  -4   0  -9    0.08    0.36
   4   0   9    0.39    0.24
   4   0   9   -0.53    1.07
  -6   0  -9    0.79    0.35
  -6   0  -9   -0.05    0.99
  -6   0  -9    0.06    0.43
  -6   0  -9    0.62    0.70
   6   0   9    0.42    1.28
   6   0   9    0.10    0.29
  -8   0  -9   -0.10    0.36
  -8   0  -9   -0.15    0.54
  -8   0  -9    0.65    0.97
  -8   0  -9   -0.02    0.69
   8   0   9   -0.71    1.15
 -10   0  -9    0.12    0.80
 -10   0  -9    0.04    0.90
 -10   0  -9   -0.07    0.45
  10   0   9   -1.02    1.13
 -12   0  -9    0.35    0.83
 -12   0  -9   -0.39    1.00
 -12   0  -9   -0.01    0.50
 -14   0  -9    1.24    0.95
 -14   0  -9    0.23    1.12
 -14   0  -9    0.79    0.58
 -16   0  -9    0.05    1.34
 -16   0  -9    1.09    0.99
 -16   0  -9    0.07    0.57
 -18   0  -9    1.29    1.14
 -18   0  -9    0.51    0.70
 -18   0  -9    0.39    1.41
 -20   0  -9   -0.10    0.74
 -20   0  -9    0.73    1.03
  20   0   9    2.48    6.72
 -22   0  -9    1.03    1.21
 -22   0  -9    0.03    0.89
  22   0   9    0.05    7.09
 -25   1   9   -0.39    1.21
 -25   1   9    0.29    0.80
 -23   1   9    4.28    1.19
 -23   1   9    6.38    1.94
  21  -1  -9    0.09    4.54
 -21   1   9    0.55    0.98
 -21   1   9    0.44    0.73
  19  -1  -9   -1.98    4.09
 -19   1   9    2.18    1.21
 -19   1   9    1.23    0.77
  17  -1  -9    2.24    3.82
 -17   1   9    0.57    0.82
 -17   1   9    0.49    0.60
  15  -1  -9   -0.77    3.02
 -15   1   9    0.36    0.54
 -15   1   9    0.51    0.84
  13  -1  -9    4.21    0.68
  13  -1  -9    1.28    2.90
 -13   1   9    6.10    1.49
 -13   1   9    4.76    0.79
  11  -1  -9    0.77    2.72
  11  -1  -9    0.34    0.24
  11  -1  -9    1.00    0.43
 -11   1   9    1.49    0.91
 -11   1   9    0.95    0.48
   9  -1  -9    1.02    2.34
   9  -1  -9    0.81    0.43
   9  -1  -9    1.73    0.53
   9  -1  -9    1.12    0.40
  -9   1   9    1.19    0.45
  -9   1   9    1.28    0.81
   7  -1  -9   10.38    1.06
   7  -1  -9   10.22    0.93
   7  -1  -9    9.83    2.95
  -7   1   9    8.85    1.75
  -7   1   9    6.57    1.33
  -7   1   9    9.43    0.94
   5  -1  -9    7.37    0.69
   5  -1  -9    8.34    0.98
   5  -1  -9    5.40    2.16
  -5   1   9    6.87    0.78
  -5   1   9    6.44    1.14
  -5   1   9    8.55    1.61
   3  -1  -9   11.51    1.31
   3  -1  -9   13.17    2.98
   3  -1  -9   11.79    0.84
  -3   1   9   11.53    1.50
  -3   1   9   13.98    2.12
   1  -1  -9    9.32    1.25
   1  -1  -9   10.02    2.60
  -1   1   9   11.45    2.00
  -1  -1  -9    1.76    1.57
  -1  -1  -9    1.86    0.35
  -1  -1  -9    2.79    0.76
  -1  -1  -9    1.92    0.31
   1   1   9    2.54    1.23
  -3  -1  -9    3.99    0.49
  -3  -1  -9    2.52    0.90
  -3  -1  -9    3.20    0.86
  -3  -1  -9    4.33    0.79
  -3  -1  -9    4.08    1.70
   3   1   9    2.39    1.54
  -5  -1  -9    0.69    1.36
  -5  -1  -9    2.05    1.11
  -5  -1  -9    1.26    0.77
  -5  -1  -9    1.28    0.92
  -5  -1  -9    1.44    0.44
   5   1   9    0.53    1.47
  -7  -1  -9    0.21    1.02
  -7  -1  -9    0.35    0.43
  -7  -1  -9    0.48    0.80
  -7  -1  -9    0.29    0.99
   7   1   9    0.15    0.34
   7   1   9   -0.99    1.48
  -9  -1  -9    1.24    0.54
  -9  -1  -9    0.32    0.81
  -9  -1  -9   -0.11    1.15
   9   1   9    0.24    1.88
 -11  -1  -9    9.47    2.28
 -11  -1  -9    5.18    1.35
 -11  -1  -9    7.35    0.98
  11   1   9    0.10    1.80
 -13  -1  -9   10.58    1.22
 -13  -1  -9    7.74    1.66
 -13  -1  -9    9.55    2.45
  13   1   9    2.25    2.29
 -15  -1  -9    7.12    1.12
 -15  -1  -9   10.31    2.47
 -15  -1  -9    8.51    1.75
  15   1   9    0.66    2.12
 -17  -1  -9    0.27    1.26
 -17  -1  -9    0.81    1.07
 -17  -1  -9    0.76    0.68
 -19  -1  -9    0.42    0.73
 -19  -1  -9    1.56    1.18
 -19  -1  -9    1.29    1.68
 -21  -1  -9    0.60    1.19
 -21  -1  -9    0.88    1.88
 -21  -1  -9    0.95    0.90
  24  -2  -9   -3.47    5.92
 -24   2   9    0.54    1.48
 -24   2   9   -0.16    0.86
  22  -2  -9   -4.37    5.04
 -22   2   9    1.87    0.98
 -22   2   9    1.89    1.46
  20  -2  -9    3.24    6.20
 -20   2   9    6.48    2.00
 -20   2   9    6.60    1.23
  18  -2  -9    3.99    6.07
 -18   2   9    0.14    1.00
 -18   2   9    0.35    0.65
  16  -2  -9    1.03    4.96
 -16   2   9   -0.33    0.67
 -16   2   9    0.45    0.61
  14  -2  -9    0.84    1.00
  14  -2  -9    0.30    4.07
 -14   2   9    1.46    0.65
 -14   2   9    1.38    1.11
  12  -2  -9    1.36    0.92
  12  -2  -9   -0.68    3.16
 -12   2   9   -0.34    0.74
 -12   2   9    0.75    0.59
  10  -2  -9    2.68    0.72
  10  -2  -9    1.42    3.01
  10  -2  -9    1.87    0.84
 -10   2   9    2.81    0.68
 -10   2   9    1.82    1.09
   8  -2  -9   -2.57    2.35
   8  -2  -9    0.75    0.69
   8  -2  -9    1.50    0.76
  -8   2   9    1.25    0.87
  -8   2   9    0.26    0.50
   6  -2  -9   10.29    0.93
   6  -2  -9    8.59    1.28
   6  -2  -9    8.29    3.18
  -6   2   9    8.29    1.07
  -6   2   9    7.36    1.77
   4  -2  -9    7.51    0.76
   4  -2  -9    6.30    1.10
   4  -2  -9    9.79    3.24
  -4   2   9    6.71    1.02
  -4   2   9    5.83    1.58
   2  -2  -9   19.40    1.40
   2  -2  -9   20.07    4.07
   2  -2  -9   17.15    1.82
  -2   2   9   16.24    1.85
  -2   2   9   15.11    2.81
   0  -2  -9    8.18    0.82
   0  -2  -9    7.04    0.87
   0  -2  -9   10.10    1.35
   0  -2  -9    6.81    2.46
   0   2   9    6.96    2.03
  -2  -2  -9    1.17    0.42
  -2  -2  -9    0.98    1.72
  -2  -2  -9    0.03    0.73
  -2  -2  -9    1.21    0.68
   2   2   9    0.45    1.33
  -4  -2  -9   -0.11    1.36
  -4  -2  -9    1.51    1.01
  -4  -2  -9    0.19    0.64
  -4  -2  -9    0.76    0.38
   4   2   9    1.60    1.64
  -6  -2  -9    0.37    1.23
  -6  -2  -9   -0.25    0.64
  -6  -2  -9    0.16    0.38
   6   2   9    0.67    1.95
  -8  -2  -9    1.87    0.55
  -8  -2  -9    1.95    1.51
  -8  -2  -9    1.25    0.89
   8   2   9    0.39    1.93
 -10  -2  -9    0.62    1.35
 -10  -2  -9    0.33    0.49
 -10  -2  -9    0.11    0.83
  10   2   9    0.94    2.15
 -12  -2  -9   -0.72    0.92
 -12  -2  -9    0.11    1.23
 -12  -2  -9    0.05    0.57
  12   2   9    0.17    2.57
 -14  -2  -9    0.78    0.67
 -14  -2  -9    2.16    1.08
 -14  -2  -9    2.31    1.51
  14   2   9    0.99    2.69
 -16  -2  -9    5.89    2.12
 -16  -2  -9    5.44    1.11
 -16  -2  -9    1.81    1.35
  16   2   9   -0.84    2.54
 -18  -2  -9    0.82    0.83
 -18  -2  -9    0.23    1.39
 -18  -2  -9    1.01    1.34
  18   2   9   -0.93    3.06
 -20  -2  -9    0.09    1.33
 -20  -2  -9    0.18    0.81
 -20  -2  -9    0.44    1.68
  23  -3  -9    6.12    8.14
 -23   3   9    1.71    1.75
 -23   3   9    1.32    1.09
  21  -3  -9   -4.38    5.84
 -21   3   9    2.08    1.61
 -21   3   9    0.91    0.92
  19  -3  -9    0.68    5.92
 -19   3   9   -0.73    0.71
 -19   3   9    0.91    1.19
  17  -3  -9   -4.91    5.22
 -17   3   9    2.05    0.91
 -17   3   9    1.66    1.41
  15  -3  -9   -1.39    5.25
  15  -3  -9    1.65    1.48
 -15   3   9    1.08    1.13
 -15   3   9    1.38    0.76
  13  -3  -9   -0.04    1.10
  13  -3  -9   -3.80    4.12
 -13   3   9    0.71    0.70
 -13   3   9    0.22    1.01
  11  -3  -9    2.17    4.64
  11  -3  -9    4.09    1.40
 -11   3   9    2.70    1.35
 -11   3   9    4.11    0.93
   9  -3  -9    4.70    1.35
   9  -3  -9    2.17    3.80
  -9   3   9    3.92    1.52
  -9   3   9    4.24    1.00
   7  -3  -9    1.08    2.88
   7  -3  -9    3.55    1.14
  -7   3   9    1.43    1.27
  -7   3   9    2.64    0.79
   5  -3  -9    7.25    3.59
   5  -3  -9    8.05    1.43
  -5   3   9    5.54    1.85
  -5   3   9    4.24    1.02
   3  -3  -9   10.25    3.58
   3  -3  -9   11.76    1.69
  -3   3   9    8.62    2.30
  -3   3   9    9.00    1.50
   1  -3  -9   -0.66    0.69
   1  -3  -9   -1.94    1.69
  -1   3   9    0.85    1.27
  -1   3   9   -0.78    0.87
  -1  -3  -9    1.03    0.51
  -1  -3  -9    0.49    0.74
  -1  -3  -9    1.54    1.97
   1   3   9   -0.11    1.32
  -3  -3  -9   12.29    1.83
  -3  -3  -9   11.57    3.37
  -3  -3  -9   12.82    1.20
   3   3   9    8.31    3.00
  -5  -3  -9    9.36    1.63
  -5  -3  -9    6.41    2.49
  -5  -3  -9   10.35    1.11
   5   3   9    4.48    2.70
  -7  -3  -9   14.53    1.38
  -7  -3  -9   17.06    2.22
  -7  -3  -9   15.19    3.43
   7   3   9    8.01    3.28
  -9  -3  -9    5.24    0.91
  -9  -3  -9    5.37    1.43
  -9  -3  -9    6.90    2.31
   9   3   9   -1.82    1.74
 -11  -3  -9   -0.48    0.94
 -11  -3  -9    0.28    1.44
 -11  -3  -9   -0.07    0.53
  11   3   9   -0.39    2.30
 -13  -3  -9    0.40    0.65
 -13  -3  -9    0.15    1.47
 -13  -3  -9    0.39    1.07
  13   3   9   -1.46    2.35
 -15  -3  -9    0.17    1.10
 -15  -3  -9   -0.38    1.36
 -15  -3  -9    0.02    0.69
  15   3   9   -0.39    3.07
 -17  -3  -9    0.60    1.65
 -17  -3  -9    0.39    0.86
 -17  -3  -9    1.20    1.25
  17   3   9    1.24    3.43
 -19  -3  -9    1.60    1.60
 -19  -3  -9    0.47    1.72
 -19  -3  -9   -1.29    0.83
  19   3   9    0.38    3.86
  22  -4  -9    1.08    7.95
 -22   4   9    7.01    2.59
 -22   4   9    4.92    1.48
  20  -4  -9    4.16    7.90
 -20   4   9    1.08    1.63
 -20   4   9    0.69    0.99
  18  -4  -9   -2.11    6.51
 -18   4   9   -0.12    0.88
 -18   4   9    0.39    1.44
  16  -4  -9    6.34    2.18
  16  -4  -9   -0.18    6.48
 -16   4   9    2.69    1.65
 -16   4   9    4.01    1.17
  14  -4  -9    7.97    7.08
  14  -4  -9    6.78    2.08
 -14   4   9    3.93    1.13
 -14   4   9    2.77    1.67
  12  -4  -9    3.60    5.63
  12  -4  -9    3.57    1.61
 -12   4   9    4.39    1.12
 -12   4   9    3.76    1.73
  10  -4  -9    4.38    5.16
  10  -4  -9    7.49    1.95
 -10   4   9    5.31    1.98
 -10   4   9    5.51    1.24
   8  -4  -9   16.32    5.92
   8  -4  -9   18.90    2.62
  -8   4   9   13.37    1.80
  -8   4   9   11.03    2.81
   6  -4  -9    0.40    3.33
   6  -4  -9    3.66    1.42
  -6   4   9    0.89    0.93
  -6   4   9    1.53    1.58
   4  -4  -9    3.47    1.29
   4  -4  -9    8.78    4.17
  -4   4   9    4.45    1.22
  -4   4   9    4.45    2.14
   2  -4  -9    5.08    1.41
   2  -4  -9    7.81    3.44
  -2   4   9    4.39    2.12
  -2   4   9    6.73    1.57
   0  -4  -9   -0.70    2.32
   0  -4  -9    0.65    1.01
   0   4   9   -0.13    1.13
   0   4   9    1.32    1.67
  -2  -4  -9    3.68    1.30
  -2  -4  -9    4.39    2.66
  -2  -4  -9    3.57    0.84
   2   4   9    2.87    2.43
  -4  -4  -9   13.43    1.38
  -4  -4  -9    8.54    1.76
  -4  -4  -9   11.33    3.50
   4   4   9    2.14    2.42
  -6  -4  -9    2.97    2.31
  -6  -4  -9    3.76    0.81
  -6  -4  -9    2.43    1.19
   6   4   9    1.23    2.40
  -8  -4  -9   -0.86    0.98
  -8  -4  -9    1.53    1.75
  -8  -4  -9    1.18    0.66
   8   4   9    0.92    2.26
 -10  -4  -9    3.57    2.32
 -10  -4  -9    3.18    0.90
 -10  -4  -9    4.67    1.45
  10   4   9    1.86    2.82
 -12  -4  -9    5.28    2.48
 -12  -4  -9    5.58    1.09
 -12  -4  -9    6.38    1.72
  12   4   9    0.16    2.73
 -14  -4  -9    1.56    0.89
 -14  -4  -9    1.12    1.63
 -14  -4  -9    0.47    1.18
  14   4   9   -0.10    2.82
 -16  -4  -9    4.71    1.29
 -16  -4  -9    6.67    2.57
 -16  -4  -9    3.42    1.55
  16   4   9   -0.01    3.37
 -18  -4  -9    4.08    2.29
 -18  -4  -9    3.62    1.31
 -18  -4  -9    2.93    1.82
  18   4   9   -0.07    3.83
  19  -5  -9   -5.51    7.45
 -19   5   9    3.83    2.28
 -19   5   9    2.70    1.33
  17  -5  -9   -1.39    7.32
 -17   5   9    1.76    1.19
 -17   5   9    0.03    1.43
  15  -5  -9   -1.53    5.99
  15  -5  -9    1.53    1.74
 -15   5   9    1.31    1.67
 -15   5   9    0.87    1.06
  13  -5  -9   -2.17    5.35
  13  -5  -9    0.60    1.54
 -13   5   9    0.45    1.36
 -13   5   9   -0.07    0.99
  11  -5  -9   24.97    8.76
  11  -5  -9   19.73    3.19
 -11   5   9   14.92    2.18
 -11   5   9   16.89    3.88
   9  -5  -9   40.67    9.98
   9  -5  -9   47.30    4.38
  -9   5   9   32.91    5.61
  -9   5   9   28.47    3.28
   7  -5  -9   14.79    2.61
   7  -5  -9    7.97    5.51
  -7   5   9    8.82    1.72
  -7   5   9    9.60    2.96
   5  -5  -9    8.76    4.86
   5  -5  -9    6.56    1.88
  -5   5   9    4.43    2.46
  -5   5   9    7.62    1.58
   3  -5  -9    2.00    1.31
   3  -5  -9    4.08    3.51
  -3   5   9    2.63    1.40
  -3   5   9    2.85    2.24
   1  -5  -9    9.94    4.05
   1  -5  -9    8.00    1.92
  -1   5   9    4.69    2.46
  -1   5   9    4.98    1.73
  -1  -5  -9    0.56    2.65
  -1  -5  -9    1.97    1.39
   1   5   9    0.70    2.10
  -3  -5  -9    0.90    0.79
  -3  -5  -9    0.56    2.28
  -3  -5  -9   -1.12    0.90
   3   5   9   -0.33    2.23
  -5  -5  -9   -1.40    2.04
  -5  -5  -9    0.67    0.71
  -5  -5  -9    0.04    1.02
   5   5   9    0.06    2.11
  -7  -5  -9    0.96    0.73
  -7  -5  -9   -0.71    1.90
  -7  -5  -9   -0.36    1.11
   7   5   9   -0.17    2.33
  -9  -5  -9   28.28    2.35
  -9  -5  -9   26.60    5.23
  -9  -5  -9   27.22    3.44
   9   5   9   10.42    4.48
 -11  -5  -9   12.82    3.48
 -11  -5  -9   10.26    2.20
 -11  -5  -9   12.20    1.65
  11   5   9    3.66    3.52
 -13  -5  -9    8.16    2.96
 -13  -5  -9    8.64    2.18
 -13  -5  -9    4.16    1.21
  13   5   9    1.81    3.20
 -15  -5  -9    5.25    1.29
 -15  -5  -9    3.22    1.78
 -15  -5  -9    3.10    2.37
  15   5   9    1.31    3.83
  16  -6  -9    5.77    2.62
  16  -6  -9    8.84    8.42
 -16   6   9    4.30    2.66
 -16   6   9    6.60    1.81
  14  -6  -9    1.11    1.88
  14  -6  -9   -1.34    6.97
 -14   6   9    2.10    1.25
 -14   6   9    1.58    2.42
  12  -6  -9    0.82    1.94
  12  -6  -9   -1.67    6.94
 -12   6   9   -0.40    1.98
 -12   6   9    0.86    1.19
  10  -6  -9    5.07    2.18
  10  -6  -9    1.71    5.56
 -10   6   9    6.11    2.82
 -10   6   9    6.22    1.66
   8  -6  -9    2.70    5.76
   8  -6  -9    2.79    1.98
  -8   6   9    4.06    2.61
  -8   6   9    2.92    1.46
   6  -6  -9    4.50    5.06
   6  -6  -9    7.70    2.25
  -6   6   9    7.06    1.75
  -6   6   9    5.63    2.89
   4  -6  -9   12.69    5.61
   4  -6  -9   16.88    2.88
  -4   6   9    7.98    3.54
  -4   6   9   13.53    2.44
   2  -6  -9   21.51    3.21
   2  -6  -9   23.07    6.33
  -2   6   9   16.35    4.67
  -2   6   9   20.09    3.11
   0  -6  -9   13.71    4.85
   0  -6  -9   18.21    2.81
   0   6   9    6.58    3.56
   0   6   9    7.42    2.28
  -2  -6  -9    3.51    1.69
  -2  -6  -9    6.08    3.65
  -2  -6  -9    3.45    1.03
   2   6   9    1.36    2.75
  -4  -6  -9    5.53    3.48
  -4  -6  -9    3.71    1.63
  -4  -6  -9    2.18    0.93
   4   6   9    3.98    3.16
  -6  -6  -9    1.11    0.85
  -6  -6  -9   -0.40    2.42
  -6  -6  -9    0.26    1.33
   6   6   9   -0.07    2.61
  -8  -6  -9    2.43    1.02
  -8  -6  -9    1.75    1.53
  -8  -6  -9    0.49    2.54
   8   6   9    1.63    3.02
 -10  -6  -9    8.92    1.57
 -10  -6  -9    6.67    2.10
 -10  -6  -9   10.68    3.75
  10   6   9    1.22    3.28
 -12  -6  -9    7.94    1.56
 -12  -6  -9    6.63    3.25
 -12  -6  -9    7.76    2.15
  12   6   9    1.18    3.92
   9  -7  -9    5.43    2.57
   9  -7  -9    8.60    7.30
  -9   7   9    3.46    1.76
  -9   7   9    1.50    2.84
   7  -7  -9    7.22    5.90
   7  -7  -9    6.58    2.60
  -7   7   9    7.29    2.03
  -7   7   9    7.01    3.49
   5  -7  -9    7.64    2.56
   5  -7  -9   12.03    6.28
  -5   7   9   12.20    2.59
  -5   7   9    8.75    4.03
   3  -7  -9   10.31    5.58
   3  -7  -9    5.69    2.25
  -3   7   9    7.39    2.38
  -3   7   9    7.48    4.14
   1  -7  -9    2.71    4.02
   1  -7  -9    3.80    1.95
  -1   7   9    0.51    2.90
  -1   7   9    3.28    2.11
  -1  -7  -9    1.58    3.79
  -1  -7  -9    3.54    1.80
  -1  -7  -9    4.75    1.29
   1   7   9   -0.29    2.86
  -3  -7  -9    7.76    1.58
  -3  -7  -9    6.85    2.19
  -3  -7  -9   10.55    4.56
   3   7   9    4.56    3.73
  -5  -7  -9   11.45    4.66
  -5  -7  -9   10.77    1.82
  -5  -7  -9    5.50    2.03
   5   7   9    5.80    3.99
  -7  -7  -9    4.25    3.74
  -7  -7  -9    4.26    1.32
   7   7   9   -0.10    3.29
  -7  -7  10   33.34    2.98
  -5  -7  10   34.75    3.06
  -3  -7  10   35.73    3.09
  -3  -7  10   33.64    4.63
   1   7 -10   39.63    4.99
  -1  -7  10   40.32    5.28
  -1   7 -10   34.41    4.53
   1  -7  10   35.83    5.19
  -3   7 -10   23.31    3.75
   3  -7  10   25.92    4.54
 -14  -6  10    4.84    1.19
 -14  -6  10    8.41    2.20
 -12  -6  10    2.31    1.45
 -12  -6  10    3.24    1.01
 -10  -6  10    0.37    0.70
  -8  -6  10    0.18    0.68
  -6  -6  10   -0.23    0.71
  -4  -6  10    1.63    0.80
  -4  -6  10    2.34    1.68
  -2  -6  10    0.79    1.60
   0   6 -10    1.27    1.77
   0  -6  10    1.10    1.86
   0  -6  10   -0.10    3.86
  -2   6 -10   -0.07    1.62
   2  -6  10    3.20    4.56
   2  -6  10    0.79    1.70
  -4   6 -10    1.40    1.50
   4  -6  10   -0.03    4.28
   4  -6  10    1.68    1.93
  -6   6 -10    8.68    1.95
   6  -6  10    2.73    5.17
  -8   6 -10    1.06    1.19
  -8   6 -10    1.67    1.49
   8  -6  10   -2.48    4.21
 -10   6 -10    0.39    1.17
 -10   6 -10    0.23    1.20
  10  -6  10    0.18    5.16
 -17  -5  10   47.58    3.56
 -17  -5  10   42.56    5.30
 -15  -5  10   39.34    4.72
 -15  -5  10   39.48    3.11
 -13  -5  10   67.99    6.82
 -13  -5  10   59.02    4.43
 -11  -5  10   60.83    4.13
 -11  -5  10   54.36    6.14
  -9  -5  10   50.78    3.65
  -9  -5  10   50.37    5.47
  -7  -5  10   78.70    6.40
  -7  -5  10   78.35    5.22
  -7  -5  10   74.36    7.65
  -5  -5  10   72.63    4.84
  -5  -5  10   65.20    6.12
  -5  -5  10   71.57    7.04
  -3  -5  10   75.55    5.12
  -3  -5  10   74.59    6.69
   1   5 -10   52.59    4.92
  -1  -5  10   55.56    5.49
  -1   5 -10   72.23    5.66
   1  -5  10   62.38    6.42
  -3   5 -10   79.17    6.24
  -3   5 -10   77.21    5.96
  -5   5 -10   89.81    6.53
  -5   5 -10   88.15    6.99
  -7   5 -10   70.28    5.24
  -7   5 -10   64.61    5.57
  -9   5 -10   23.70    2.70
  -9   5 -10   25.16    2.93
   9  -5  10    7.55    6.26
 -11   5 -10   26.55    3.14
 -11   5 -10   25.35    2.80
  11  -5  10    5.72    6.42
 -13   5 -10   21.54    2.93
 -13   5 -10   20.80    2.60
  13  -5  10    2.36    5.72
 -20  -4  10    0.26    0.81
 -20  -4  10    0.17    0.91
 -18  -4  10   -0.06    0.69
 -18  -4  10    0.44    0.98
 -16  -4  10    2.30    1.30
 -16  -4  10    3.34    0.83
 -14  -4  10    3.00    1.27
 -14  -4  10    1.14    0.66
 -12  -4  10    0.27    0.81
 -12  -4  10    0.81    0.55
 -10  -4  10    8.50    1.74
 -10  -4  10    7.35    1.03
  -8  -4  10    5.12    1.31
  -8  -4  10    4.43    0.79
  -8  -4  10    2.44    1.04
  -6  -4  10    2.10    0.84
  -6  -4  10   -0.33    2.21
  -6  -4  10    1.09    1.07
  -6  -4  10    0.56    0.45
  -4  -4  10    0.66    1.18
  -4  -4  10    0.35    0.43
  -4  -4  10   -0.69    2.39
  -4  -4  10    0.67    0.61
  -2  -4  10    0.90    0.58
  -2  -4  10    0.18    2.63
  -2  -4  10    0.29    1.27
   0   4 -10    2.85    1.48
   0   4 -10    5.76    1.17
   0  -4  10   -0.59    2.79
  -2   4 -10    3.37    1.04
  -2   4 -10    3.47    1.27
   2  -4  10    1.22    3.42
  -4   4 -10    2.32    0.97
  -4   4 -10    2.59    1.10
   4  -4  10   -1.42    2.89
  -6   4 -10    2.99    1.04
  -6   4 -10    3.09    1.11
   6  -4  10    5.64    4.69
  -8   4 -10    2.82    1.13
  -8   4 -10    4.14    1.17
   8  -4  10    1.78    3.81
 -10   4 -10    1.40    0.96
 -10   4 -10    0.34    0.97
  10  -4  10   -0.69    3.53
 -12   4 -10   -0.71    0.85
 -12   4 -10    0.16    0.99
  12  -4  10   -0.95    4.57
 -14   4 -10   -1.09    1.02
 -14   4 -10    1.29    1.00
  14  -4  10   -0.06    4.37
 -16   4 -10    0.49    1.34
 -16   4 -10    1.38    1.07
  16  -4  10   -1.84    4.64
 -21  -3  10   42.26    4.88
 -21  -3  10   37.64    3.18
 -19  -3  10   50.07    5.63
 -19  -3  10   50.44    3.77
 -17  -3  10   50.83    5.87
 -17  -3  10   58.43    4.01
 -15  -3  10   68.62    4.62
 -15  -3  10   65.15    6.93
 -13  -3  10  100.30    6.71
 -13  -3  10  108.02   10.12
 -11  -3  10  130.91   12.61
 -11  -3  10  136.04    8.44
  -9  -3  10  100.62    9.93
  -9  -3  10  108.02    6.64
  -7  -3  10  107.78    9.83
  -7  -3  10  100.83    7.62
  -7  -3  10  103.82    6.57
  -5  -3  10  104.98    8.30
  -5  -3  10  113.60   10.23
  -5  -3  10  109.94    6.90
  -3  -3  10  112.33   10.14
  -3  -3  10  108.80    6.91
   1   3 -10  143.38   10.26
  -1  -3  10  145.29   13.01
  -1   3 -10  110.20    8.69
  -1   3 -10  121.74    8.11
   1  -3  10  126.42   10.79
  -3   3 -10   83.90    5.82
  -3   3 -10   86.62    6.45
  -5   3 -10   76.69    5.23
  -5   3 -10   75.64    5.91
  -7   3 -10  117.85    8.67
  -7   3 -10  114.06    7.62
  -9   3 -10  110.40    8.01
  -9   3 -10   98.38    6.84
 -11   3 -10   72.98    6.02
 -11   3 -10   73.35    5.12
 -13   3 -10   66.64    5.85
 -13   3 -10   72.27    5.01
 -15   3 -10   34.59    3.57
 -15   3 -10   36.87    3.00
  15  -3  10   13.89    7.50
 -17   3 -10   30.52    2.75
 -17   3 -10   26.84    3.47
  17  -3  10   10.59    7.75
  19  -3  10    5.60    7.06
 -24  -2  10    1.35    1.18
 -24  -2  10    1.08    0.88
 -22  -2  10    0.00    0.87
 -22  -2  10   -0.27    0.68
 -20  -2  10    1.48    1.15
 -20  -2  10    1.12    0.73
 -18  -2  10    6.39    1.08
 -18  -2  10    4.48    1.46
 -16  -2  10    9.10    1.18
 -16  -2  10    6.27    1.58
 -14  -2  10   -0.11    0.72
 -14  -2  10   -0.13    0.49
  12   2 -10    8.25    1.54
 -12  -2  10    9.35    1.74
 -12  -2  10   10.02    1.12
  10   2 -10    0.48    0.79
 -10  -2  10    0.48    0.61
 -10  -2  10    0.88    0.45
   8   2 -10    1.05    0.84
  -8  -2  10    0.42    0.38
  -8  -2  10    0.13    0.50
  -8  -2  10    1.69    0.89
   6   2 -10    0.43    0.76
  -6  -2  10   -0.26    0.69
  -6  -2  10    0.08    0.44
  -6  -2  10    0.33    0.54
  -6  -2  10   -0.71    0.36
  -6  -2  10    0.20    0.29
   4   2 -10    2.86    1.18
   4   2 -10    4.41    0.73
  -4  -2  10    3.97    0.47
  -4  -2  10    5.43    0.83
  -4  -2  10    5.37    0.61
  -4  -2  10    4.29    0.90
   2   2 -10    1.99    1.02
   2   2 -10    0.34    0.47
  -2  -2  10    0.34    0.23
  -2  -2  10    0.78    0.46
  -2  -2  10    0.09    1.36
  -2  -2  10    0.77    0.27
   0   2 -10    3.56    1.31
   0   2 -10    3.76    0.80
   0  -2  10    1.84    1.30
   0  -2  10    3.24    0.41
   0  -2  10    3.62    0.70
   0  -2  10    3.13    0.40
  -2   2 -10    3.09    0.80
  -2   2 -10    5.53    0.93
  -2   2 -10    3.63    1.40
   2  -2  10    3.96    0.51
  -4   2 -10    0.16    0.54
  -4   2 -10    0.04    0.57
  -4   2 -10   -0.69    0.82
  -6   2 -10    0.60    1.11
  -6   2 -10    0.14    0.53
  -6   2 -10    0.23    0.69
  -8   2 -10    8.93    1.11
  -8   2 -10    8.58    1.52
  -8   2 -10   10.12    2.30
 -10   2 -10   18.65    1.72
 -10   2 -10   19.19    2.44
 -12   2 -10    2.75    1.12
 -12   2 -10    1.78    0.77
  12  -2  10   -0.79    3.39
 -14   2 -10   -0.28    0.97
 -14   2 -10   -0.25    0.68
  14  -2  10    1.11    4.51
 -16   2 -10    1.04    0.88
 -16   2 -10    0.52    1.10
  16  -2  10   -0.05    5.55
 -18   2 -10    0.94    1.14
 -18   2 -10   -1.00    0.78
  18  -2  10    6.91    6.89
 -20   2 -10   -0.74    0.94
 -20   2 -10    0.95    1.23
  20  -2  10    2.17    7.09
 -23  -1  10   50.63    3.74
 -23  -1  10   45.06    5.60
 -21  -1  10   40.47    3.09
 -21  -1  10   35.37    4.57
 -19  -1  10   47.98    5.86
 -19  -1  10   59.09    3.93
 -17  -1  10   79.12    8.48
 -17  -1  10   88.79    5.66
  15   1 -10   90.10    9.83
 -15  -1  10   89.17    9.11
 -15  -1  10   96.24    6.03
  13   1 -10  115.53   11.62
 -13  -1  10  108.87    7.09
 -13  -1  10  110.94   10.72
  11   1 -10  170.42   16.63
 -11  -1  10  158.87   10.21
 -11  -1  10  167.37   15.34
   9   1 -10  178.32   18.02
  -9  -1  10  175.78   11.05
  -9  -1  10  188.07   16.61
   7   1 -10  169.31   17.08
  -7  -1  10  172.68   15.63
  -7  -1  10  168.12   10.38
  -7  -1  10  172.32   10.64
   5   1 -10  218.66   21.61
   5   1 -10  220.09   14.85
  -5  -1  10  222.41   19.75
  -5  -1  10  211.64   14.89
   3   1 -10  132.82    9.16
   3   1 -10  133.90   13.45
  -3  -1  10  132.52   12.12
  -3  -1  10  128.68    9.19
   1   1 -10   93.98    6.72
   1   1 -10   96.39    9.90
  -1  -1  10   92.35    8.74
  -1   1 -10  176.08   17.76
  -1   1 -10  174.89   12.36
   1  -1  10  178.68   16.02
  -3   1 -10  166.69   17.02
  -3   1 -10  171.89   11.94
   3  -1  10  167.13   10.20
  -5   1 -10  154.12    9.38
  -5   1 -10  139.94   10.90
  -5   1 -10  152.65   15.57
   5  -1  10  158.28    9.33
  -7   1 -10  148.36   11.47
  -7   1 -10  164.36   16.37
  -7   1 -10  163.47    9.87
  -9   1 -10  143.90   14.77
  -9   1 -10  134.46   10.40
  -9   1 -10  145.26    8.90
 -11   1 -10   88.64    9.55
 -11   1 -10   84.12    5.58
 -11   1 -10   82.61    6.70
 -13   1 -10   66.32    5.91
 -13   1 -10   76.44    4.99
 -13   1 -10   74.70    8.49
 -15   1 -10   64.37    5.32
 -15   1 -10   61.02    7.48
 -15   1 -10   58.74    4.34
 -17   1 -10   25.82    2.45
 -17   1 -10   33.43    3.22
  17  -1  10   12.36    7.88
 -19   1 -10   29.83    2.71
 -19   1 -10   34.17    3.74
  19  -1  10   10.89    8.98
 -24   0  10    1.39    1.42
 -24   0  10    1.39    0.98
 -22   0  10   15.29    1.90
 -22   0  10   16.65    3.10
 -20   0  10    1.00    1.10
 -20   0  10    0.81    0.75
  18   0 -10   40.77    6.59
 -18   0  10   37.91    2.82
 -18   0  10   31.55    4.29
  16   0 -10   15.04    3.93
 -16   0  10   14.74    1.57
 -16   0  10   16.54    2.72
  14   0 -10    0.70    1.96
 -14   0  10    2.26    1.06
 -14   0  10    3.63    0.72
  12   0 -10    1.44    1.86
 -12   0  10    0.17    0.68
 -12   0  10    0.30    0.45
  10   0 -10    0.87    1.65
  10   0 -10    0.82    0.43
 -10   0  10    1.05    0.41
 -10   0  10    0.68    0.66
   8   0 -10   13.34    1.01
   8   0 -10   14.68    2.94
  -8   0  10   12.81    2.04
  -8   0  10   11.48    1.01
   6   0 -10    0.16    0.28
   6   0 -10    0.50    1.19
  -6   0  10    0.09    0.61
  -6   0  10    0.19    0.51
   4   0 -10    1.39    1.37
   4   0 -10    3.29    0.62
  -4   0  10    2.94    0.75
  -4   0  10    1.77    0.86
   2   0 -10   14.55    1.46
   2   0 -10   12.79    2.68
  -2   0  10   13.98    1.93
  -2   0  10   12.03    1.51
   0   0 -10    2.20    1.31
   0   0 -10    1.54    0.57
   0   0 -10    1.43    0.72
   0   0  10    2.02    0.92
  -2   0 -10    2.41    0.86
  -2   0 -10    3.01    0.68
  -2   0 -10    2.15    1.41
   2   0  10    3.06    1.31
  -4   0 -10    0.55    0.41
  -4   0 -10    0.67    0.67
  -4   0 -10    1.58    0.78
  -4   0 -10   -0.72    0.89
  -4   0 -10    1.05    0.29
   4   0  10    0.38    1.24
  -6   0 -10   -0.21    1.07
  -6   0 -10   -0.17    0.72
  -6   0 -10    0.05    0.39
  -6   0 -10    0.18    0.30
   6   0  10   -0.36    1.23
   6   0  10   -0.21    0.29
  -8   0 -10    3.56    1.13
  -8   0 -10    3.41    1.56
  -8   0 -10    4.52    0.67
   8   0  10   -0.06    1.23
 -10   0 -10    8.83    1.03
 -10   0 -10    6.08    1.42
 -10   0 -10    9.76    2.30
 -12   0 -10   -0.10    0.76
 -12   0 -10    0.23    0.50
 -12   0 -10    0.34    1.23
 -14   0 -10    9.87    1.78
 -14   0 -10    8.92    1.22
 -14   0 -10    6.06    2.22
 -16   0 -10   15.68    3.50
 -16   0 -10   16.74    1.86
 -16   0 -10   18.76    2.58
 -18   0 -10    1.46    1.09
 -18   0 -10   -0.61    0.66
 -18   0 -10    0.78    1.61
 -20   0 -10    0.88    1.29
 -20   0 -10   -0.42    0.74
  20   0  10   -1.21    7.45
 -23   1  10   39.56    5.30
 -23   1  10   43.42    3.50
 -21   1  10   32.96    4.57
 -21   1  10   37.97    3.03
  19  -1 -10   61.31   10.25
 -19   1  10   53.57    6.17
 -19   1  10   52.65    3.96
  17  -1 -10   82.93   11.87
 -17   1  10   88.58    8.97
 -17   1  10   86.78    5.84
  15  -1 -10   98.69   11.79
 -15   1  10   91.74    5.90
 -15   1  10   81.38    8.92
  13  -1 -10  116.37   13.77
 -13   1  10  108.93   11.13
 -13   1  10  117.88    7.34
  11  -1 -10  173.48   17.63
 -11   1  10  152.03   15.01
 -11   1  10  158.65    9.96
   9  -1 -10  177.30   12.04
   9  -1 -10  174.15   10.84
   9  -1 -10  186.61   18.92
  -9   1  10  179.19   10.90
  -9   1  10  165.65   16.41
   7  -1 -10  166.72   10.57
   7  -1 -10  177.54   18.36
   7  -1 -10  180.11   11.92
  -7   1  10  173.74   12.29
  -7   1  10  172.56   10.66
  -7   1  10  168.50   16.13
   5  -1 -10  228.68   22.03
   5  -1 -10  227.04   14.67
  -5   1  10  214.10   19.63
  -5   1  10  206.18   13.00
  -5   1  10  191.90   14.81
   3  -1 -10  144.80   14.34
   3  -1 -10  139.91    9.35
  -3   1  10  134.42   12.57
  -3   1  10  114.02    9.43
   1  -1 -10   97.22   10.40
   1  -1 -10   94.42    6.71
  -1   1  10   85.20    9.03
  -1  -1 -10  173.52   17.92
  -1  -1 -10  174.24   12.21
   1   1  10  169.85   16.37
  -3  -1 -10  167.06   10.07
  -3  -1 -10  173.90   11.84
  -3  -1 -10  176.41   17.28
   3   1  10  141.55   15.84
  -5  -1 -10  158.12   11.47
  -5  -1 -10  175.61   10.29
  -5  -1 -10  154.09   16.49
  -5  -1 -10  151.11    9.75
  -7  -1 -10  164.73   11.66
  -7  -1 -10  154.84   16.55
  -7  -1 -10  158.91    9.88
  -9  -1 -10  146.96    9.19
  -9  -1 -10  142.71   10.85
  -9  -1 -10  151.28   15.49
 -11  -1 -10   87.44    5.71
 -11  -1 -10   87.14    9.80
 -11  -1 -10   87.59    7.01
 -13  -1 -10   74.41    6.26
 -13  -1 -10   75.29    5.09
 -13  -1 -10   77.98    8.84
 -15  -1 -10   57.54    5.29
 -15  -1 -10   63.59    4.30
 -15  -1 -10   60.59    7.51
 -17  -1 -10   26.33    2.40
 -17  -1 -10   29.89    4.88
 -17  -1 -10   28.07    3.42
 -19  -1 -10   33.34    5.46
 -19  -1 -10   30.17    3.71
 -19  -1 -10   32.19    2.74
 -24   2  10    2.12    1.79
 -24   2  10    0.07    1.00
  22  -2 -10    1.38    6.47
 -22   2  10   -0.39    1.19
 -22   2  10   -0.53    0.84
  20  -2 -10    0.19    5.56
 -20   2  10    0.98    1.23
 -20   2  10    1.43    0.93
  18  -2 -10    1.76    5.08
 -18   2  10    5.12    1.75
 -18   2  10    3.90    1.01
  16  -2 -10   12.18    6.30
 -16   2  10    8.90    1.30
 -16   2  10    5.54    1.83
  14  -2 -10   -2.42    3.27
 -14   2  10    0.48    0.94
 -14   2  10   -0.10    0.60
  12  -2 -10   11.35    4.77
  12  -2 -10   11.37    1.49
 -12   2  10    9.11    1.26
 -12   2  10   11.73    2.34
  10  -2 -10   -0.75    2.65
  10  -2 -10   -0.06    0.65
 -10   2  10    0.16    0.87
 -10   2  10    1.84    0.65
   8  -2 -10   -0.64    2.05
   8  -2 -10    0.93    0.72
  -8   2  10    0.46    0.91
  -8   2  10   -0.38    0.51
  -8   2  10    0.45    1.27
   6  -2 -10    0.27    0.57
   6  -2 -10    0.41    2.23
   6  -2 -10    0.07    0.36
  -6   2  10   -0.09    0.56
  -6   2  10   -0.81    0.70
   4  -2 -10    4.08    2.48
   4  -2 -10    4.54    0.59
   4  -2 -10    4.38    0.98
[truncated: 359,438 more chars]
