# Supplementary material for: Two cadmium coordination polymers with bridging acetate and phenyl­enedi­amine ligands that exhibit two-dimensional layered structures
Source: Acta Crystallogr E Crystallogr Commun. 2016 Nov 4;72(Pt 12):1718–23. doi: 10.1107/S2056989016017382 (PMC5137593; doi:10.1107/S2056989016017382)
Supplement: Supplementary file 2 [file e-72-01718-Isup2.hkl]

data_I                                                                          
_shelx_title ' scan_new in C2/c'                                                
_shelx_refln_list_code          4                                               
_shelx_F_calc_maximum      476.36                                               
_exptl_crystal_F_000      1344.00                                               
_reflns_d_resolution_high  0.8199                                               
                                                                                
loop_                                                                           
 _space_group_symop_operation_xyz                                               
 'x, y, z'                                                                      
 '-x, y, -z+1/2'                                                                
 'x+1/2, y+1/2, z'                                                              
 '-x+1/2, y+1/2, -z+1/2'                                                        
 '-x, -y, -z'                                                                   
 'x, -y, z-1/2'                                                                 
 '-x+1/2, -y+1/2, -z'                                                           
 'x+1/2, -y+1/2, z-1/2'                                                         
                                                                                
_cell_length_a    23.2827                                                       
_cell_length_b     7.2399                                                       
_cell_length_c    14.2744                                                       
_cell_angle_alpha  90.000                                                       
_cell_angle_beta   96.887                                                       
_cell_angle_gamma  90.000                                                       
                                                                                
_shelx_F_squared_multiplier     1.000                                           
                                                                                
loop_                                                                           
 _refln_index_h                                                                 
 _refln_index_k                                                                 
 _refln_index_l                                                                 
 _refln_F_squared_calc                                                          
 _refln_F_squared_meas                                                          
 _refln_F_squared_sigma                                                         
 _refln_observed_status                                                         
   4   0   0      33866.20      38155.04      1210.98 o                         
   6   0   0      34061.16      31420.75      1039.01 o                         
   8   0   0      11975.88      10450.67       330.65 o                         
  10   0   0      14380.04      13961.02       497.78 o                         
  12   0   0      48602.95      49483.87      1869.41 o                         
  14   0   0      78402.95      79171.80      3211.53 o                         
  16   0   0      29134.81      28341.79      1208.79 o                         
  18   0   0      41315.38      43184.18      1801.94 o                         
  20   0   0      28135.35      29146.07      1274.52 o                         
  22   0   0      10196.96      11067.25       554.67 o                         
  24   0   0      14145.57      14515.00       693.07 o                         
  26   0   0       9052.08       8594.33      1004.79 o                         
  28   0   0       8118.84       8517.93       495.15 o                         
   1   1   0         22.56         16.61        20.65 o                         
   3   1   0         68.11        -22.56        22.56 o                         
   5   1   0         83.46        -11.48        22.74 o                         
   7   1   0         25.38        -18.81        18.81 o                         
   9   1   0          2.67        -25.51        34.49 o                         
  11   1   0         54.96         96.37        41.34 o                         
  13   1   0          6.36         53.58        44.13 o                         
  15   1   0         81.93        104.31        50.48 o                         
  17   1   0        285.67        215.99        60.43 o                         
  19   1   0        108.28        118.83        63.55 o                         
  21   1   0         81.25         23.54        65.69 o                         
  23   1   0         52.89        -72.69        72.69 o                         
  25   1   0         15.11         55.86        80.55 o                         
  27   1   0          0.83        -41.38        84.81 o                         
   0   2   0      17469.02      15118.61       629.43 o                         
   2   2   0      38580.45      36537.00       832.37 o                         
   4   2   0      97057.20      97543.62      2038.62 o                         
   6   2   0     186751.56     198223.56      4094.53 o                         
   8   2   0     115940.84     116497.93      2872.02 o                         
  10   2   0      44809.62      42894.31      1201.78 o                         
  12   2   0      46941.47      47046.93      1324.40 o                         
  14   2   0      28337.43      27588.03       842.11 o                         
  16   2   0      31659.85      30901.38       994.49 o                         
  18   2   0      33427.38      31671.06      1023.92 o                         
  20   2   0      25556.67      25277.26       790.00 o                         
  22   2   0      12745.55      13664.50       476.42 o                         
  24   2   0       7570.56       7576.38       522.30 o                         
  26   2   0       4765.31       5047.81       303.55 o                         
   1   3   0         61.43         23.01        56.34 o                         
   3   3   0         22.51        -56.52        59.10 o                         
   5   3   0          1.13        -20.03        57.74 o                         
   7   3   0         37.62          3.33        49.32 o                         
   9   3   0         62.29         29.17        43.37 o                         
  11   3   0        458.07        409.57        64.68 o                         
  13   3   0        277.98        277.40        62.27 o                         
  15   3   0         64.30         -0.03        53.30 o                         
  17   3   0          4.85        198.25        91.33 o                         
  19   3   0         56.88        124.63        85.01 o                         
  21   3   0        255.56         87.62        86.70 o                         
  23   3   0          2.28         51.94       100.21 o                         
  25   3   0          6.78        -71.16        98.46 o                         
   0   4   0      83400.77      70255.82      4763.65 o                         
   2   4   0     107390.52      95493.20      4362.36 o                         
   4   4   0      60113.89      46343.57      7632.47 o                         
   6   4   0      22187.60      22028.79       714.17 o                         
   8   4   0      10003.65       9868.75       392.71 o                         
  10   4   0      16141.13      17294.43       566.85 o                         
  12   4   0      36071.71      38496.11      1175.19 o                         
  14   4   0      26528.70      28101.55       880.16 o                         
  16   4   0      21630.85      23730.54       760.63 o                         
  18   4   0      12470.32      14111.90       524.82 o                         
  20   4   0       9264.78       9688.08       396.20 o                         
  22   4   0      11156.80       9826.89       990.53 o                         
  24   4   0       9075.87      10439.02       612.75 o                         
   1   5   0         72.17        223.13        95.25 o                         
   3   5   0        340.78        250.07       101.82 o                         
   5   5   0        513.94        466.82       113.34 o                         
   7   5   0          6.15         37.50        78.68 o                         
   9   5   0       2203.75       2096.46       165.03 o                         
  11   5   0        167.03         33.89        73.59 o                         
  13   5   0         11.63         42.09        80.82 o                         
  15   5   0        141.15         15.73        83.19 o                         
  17   5   0         14.82        -29.90        87.85 o                         
  19   5   0         39.88         -6.77       143.86 o                         
  21   5   0         29.17         -3.50       102.45 o                         
  23   5   0         41.43         71.14       121.38 o                         
   0   6   0      10617.88       9117.84      1270.75 o                         
   2   6   0       9505.45       8412.86       644.54 o                         
   4   6   0      15377.65      13676.16       938.98 o                         
   6   6   0      22602.27      24547.66      1275.69 o                         
   8   6   0      33760.93      37088.77      1826.24 o                         
  10   6   0      28055.44      31326.18      1578.85 o                         
  12   6   0      10653.52      11900.82      1313.17 o                         
  14   6   0      10318.91      11786.83       506.23 o                         
  16   6   0       6932.64       7713.39       391.29 o                         
  18   6   0       6824.04       8143.31      1023.01 o                         
  20   6   0       6618.99       8069.11       847.85 o                         
   1   7   0         25.56        206.26       132.95 o                         
   3   7   0        495.42        436.22       145.63 o                         
   5   7   0        161.79        260.19       160.10 o                         
   7   7   0        399.12        356.07       136.36 o                         
   9   7   0        400.29        441.52       141.37 o                         
  11   7   0        531.80        316.20       211.88 o                         
  13   7   0        224.44        176.88       132.98 o                         
  15   7   0        308.45        271.81       144.52 o                         
  17   7   0        178.03        236.67       184.66 o                         
   0   8   0       6750.76       6220.78      1311.18 o                         
   2   8   0       8084.80       6588.92       688.21 o                         
   4   8   0       7776.34       6593.79       751.47 o                         
   6   8   0       6577.12       7275.84       802.52 o                         
   8   8   0       7981.12       7590.50       852.70 o                         
  10   8   0       7266.41       8958.34      1133.96 o                         
 -27   1   1        170.52         63.94       126.68 o                         
 -25   1   1        585.67        705.71       105.29 o                         
 -23   1   1          7.96        -21.99        67.30 o                         
 -21   1   1          5.22        -58.33        58.33 o                         
 -19   1   1       3899.73       3816.93       362.54 o                         
 -17   1   1       1729.74       1647.15       112.45 o                         
 -15   1   1         90.08         62.41        50.48 o                         
 -13   1   1       2237.01       2376.27       217.78 o                         
 -11   1   1      15599.90      17166.39       481.51 o                         
  -9   1   1       1029.42        951.24       102.10 o                         
  -7   1   1       1526.36       1422.55        92.92 o                         
  -5   1   1        123.29         98.96        19.47 o                         
  -3   1   1       6792.71       6834.02       154.89 o                         
  -1   1   1        325.50         79.17        24.80 o                         
   1   1   1      11352.83      10271.05       230.81 o                         
   3   1   1       9148.30      10863.39       233.61 o                         
   5   1   1        573.54        688.87        49.35 o                         
   7   1   1        683.29        678.42        48.31 o                         
   9   1   1       2401.49       2611.57       145.75 o                         
  11   1   1        654.64        584.08        55.57 o                         
  13   1   1       1272.15       1276.86       111.72 o                         
  15   1   1       1871.79       1629.66       152.15 o                         
  17   1   1        921.68        883.53       138.71 o                         
  19   1   1       2455.19       2280.18       141.84 o                         
  21   1   1          0.10         -3.82        60.94 o                         
  23   1   1        506.12        510.64        91.27 o                         
  25   1   1        365.10        382.27        90.71 o                         
  27   1   1        454.57        475.87       110.14 o                         
 -26   2   1         66.47        147.66        94.58 o                         
 -24   2   1         70.95        170.52        86.22 o                         
 -22   2   1          4.27        -16.14        69.09 o                         
 -20   2   1        258.80        237.97        78.84 o                         
 -18   2   1       1148.32       1191.86       108.13 o                         
 -16   2   1        303.55        293.61        66.05 o                         
 -14   2   1        190.98        218.09        56.82 o                         
 -12   2   1       4062.62       4646.39       233.91 o                         
 -10   2   1        619.90        639.43        66.12 o                         
  -8   2   1       1119.69        918.12        55.69 o                         
  -6   2   1       2287.15       2177.07       114.80 o                         
  -4   2   1       5605.87       5152.07       191.70 o                         
  -2   2   1        689.80        431.43        45.62 o                         
   0   2   1         45.68        -33.98        33.98 o                         
   2   2   1       9928.80       8520.26       315.46 o                         
   4   2   1       1926.47       1648.03       113.76 o                         
   6   2   1        281.08        137.11        33.58 o                         
   8   2   1       2239.21       2388.97       202.30 o                         
  10   2   1       2184.15       2127.41       130.09 o                         
  12   2   1        335.29        360.91        55.71 o                         
  14   2   1        141.72        136.64        56.64 o                         
  16   2   1        967.00        968.96       106.07 o                         
  18   2   1        477.70        415.20        89.18 o                         
  20   2   1         47.63        108.18        72.58 o                         
  22   2   1          9.51         65.95        75.61 o                         
  24   2   1        270.72        395.28       101.85 o                         
  26   2   1         84.57        -21.05        92.77 o                         
 -25   3   1        166.23        259.52       110.26 o                         
 -23   3   1       1009.98        876.90       121.26 o                         
 -21   3   1       3450.37       2929.08       406.47 o                         
 -19   3   1        880.10       1077.30       119.97 o                         
 -17   3   1        524.89        601.14        93.75 o                         
 -15   3   1        557.04        568.63        80.30 o                         
 -13   3   1        132.55         69.58        49.92 o                         
 -11   3   1        144.62         81.31        48.52 o                         
  -9   3   1       2487.50       2229.15       236.24 o                         
  -7   3   1       5032.75       5354.15       206.44 o                         
  -5   3   1       4100.24       4678.37       317.41 o                         
  -3   3   1      12013.20      12646.56       456.33 o                         
  -1   3   1       1046.04        700.40        78.56 o                         
   1   3   1       8358.95       8274.60       430.54 o                         
   3   3   1        140.26         17.01        61.37 o                         
   5   3   1        420.66        341.06        60.13 o                         
   7   3   1       3013.79       3122.69       162.76 o                         
   9   3   1       8823.79      10375.65       336.19 o                         
  11   3   1       5868.94       6214.19       231.59 o                         
  13   3   1       1465.02       1346.88       137.84 o                         
  15   3   1       1416.46       1333.98       151.90 o                         
  17   3   1        740.01        646.27        91.62 o                         
  19   3   1         34.99        -36.96        71.27 o                         
  21   3   1         64.94         91.77        93.00 o                         
  23   3   1        241.55        129.23        90.86 o                         
  25   3   1         31.35        109.29       104.94 o                         
 -24   4   1        437.58        647.95       129.92 o                         
 -22   4   1        758.33        734.23       214.30 o                         
 -20   4   1        389.41        231.80        95.88 o                         
 -18   4   1         17.22         -5.45        77.96 o                         
 -16   4   1        739.27        739.71        95.67 o                         
 -14   4   1        958.13        988.03       163.33 o                         
 -12   4   1       1767.21       1702.01       174.69 o                         
 -10   4   1       1137.86       1098.36       150.78 o                         
  -8   4   1       1781.18       1662.00       157.82 o                         
  -6   4   1       3568.75       3550.93       343.14 o                         
  -4   4   1       1994.37       1826.46       144.92 o                         
  -2   4   1       8232.86       7591.98       747.50 o                         
   0   4   1       2730.55       2415.51       240.21 o                         
   2   4   1       1861.63       1834.05       172.73 o                         
   4   4   1       1974.86       1961.34       160.76 o                         
   6   4   1       2192.93       2053.64       186.72 o                         
   8   4   1        465.75        355.30        93.98 o                         
  10   4   1          2.40         68.36        63.71 o                         
  12   4   1       1288.52       1012.50       101.70 o                         
  14   4   1        533.90        435.83        95.22 o                         
  16   4   1        971.51       1282.88       121.18 o                         
  18   4   1       1742.28       1642.00       231.26 o                         
  20   4   1       1144.39       1454.66       197.95 o                         
  22   4   1        740.74        661.53       129.20 o                         
  24   4   1        194.57        192.19       128.89 o                         
 -23   5   1        344.51        177.53       127.18 o                         
 -21   5   1         33.95          6.62       102.35 o                         
 -19   5   1         17.38         57.60        96.84 o                         
 -17   5   1          1.94         44.09        86.81 o                         
 -15   5   1        541.44        479.00       115.86 o                         
 -13   5   1        451.85        487.23       101.45 o                         
 -11   5   1       1244.83       1486.19       138.74 o                         
  -9   5   1      16078.58      17107.18       761.37 o                         
  -7   5   1       6955.17       7676.48       496.34 o                         
  -5   5   1       2008.57       1772.46       166.47 o                         
  -3   5   1       1180.30       1006.28       135.63 o                         
  -1   5   1       1311.56       1235.93       143.13 o                         
   1   5   1       2176.69       1968.56       168.92 o                         
   3   5   1       1030.58       1099.31       142.54 o                         
   5   5   1       1298.97       1071.78       153.05 o                         
   7   5   1         10.21        -34.35        73.46 o                         
   9   5   1       4012.69       4407.22       346.04 o                         
  11   5   1       6514.87       7633.05       447.19 o                         
  13   5   1        955.58       1065.35       142.50 o                         
  15   5   1       1063.41        960.54       122.29 o                         
  17   5   1        449.84        620.16       118.08 o                         
  19   5   1        728.46        628.62       129.41 o                         
  21   5   1        108.27        118.82       180.72 o                         
 -20   6   1        573.61        375.00       143.36 o                         
 -18   6   1       1753.19       1563.09       207.07 o                         
 -16   6   1       1626.77       1789.70       320.49 o                         
 -14   6   1       1629.23       1985.75       304.63 o                         
 -12   6   1        181.86        213.40       107.04 o                         
 -10   6   1       2761.67       2922.32       296.95 o                         
  -8   6   1       4923.31       6011.02       418.35 o                         
  -6   6   1        774.88        753.39       133.61 o                         
  -4   6   1        963.18        635.35       157.02 o                         
  -2   6   1        868.74        800.62       150.12 o                         
   0   6   1       2010.67       1698.87       185.78 o                         
   2   6   1       1196.12        819.75       151.33 o                         
   4   6   1       2331.28       2336.19       295.25 o                         
   6   6   1       2245.03       2669.26       278.93 o                         
   8   6   1       1346.55       1188.40       209.15 o                         
  10   6   1       4399.26       4594.72       346.76 o                         
  12   6   1       2026.74       2510.72       280.50 o                         
  14   6   1       2156.49       2781.02       462.45 o                         
  16   6   1        757.30        633.62       140.21 o                         
  18   6   1        360.81        552.02       152.16 o                         
  20   6   1        254.47        278.20       144.13 o                         
 -17   7   1        611.74        618.00       171.12 o                         
 -15   7   1        864.93        611.30       173.84 o                         
 -13   7   1        720.57        919.34       173.18 o                         
 -11   7   1       1275.72       1222.54       240.53 o                         
  -9   7   1        935.47       1251.61       224.66 o                         
  -7   7   1       1375.22       1329.93       255.19 o                         
  -5   7   1       2603.49       2562.82       265.01 o                         
  -3   7   1       3810.24       2910.87       267.90 o                         
  -1   7   1       1522.41       1366.47       213.72 o                         
   1   7   1        431.03        351.99       137.10 o                         
   3   7   1       1300.97       1341.17       258.54 o                         
   5   7   1       1239.27       1328.49       278.54 o                         
   7   7   1       1609.99       1637.25       234.53 o                         
   9   7   1       2253.20       2314.77       360.62 o                         
  11   7   1       2793.91       3459.31       365.65 o                         
  13   7   1       1773.54       2025.79       249.48 o                         
  15   7   1       1405.38       1567.70       221.87 o                         
 -12   8   1        809.36       -732.54      1030.98 o                         
 -10   8   1       1602.98       1795.30       239.60 o                         
  -8   8   1       1578.47       1544.06       215.28 o                         
  -6   8   1       1337.06       1447.11       211.27 o                         
  -4   8   1       3034.29       2527.24       377.49 o                         
  -2   8   1       3423.51       2910.68       274.86 o                         
   0   8   1       1265.58       1092.25       205.82 o                         
   2   8   1       1115.96       1048.13       199.61 o                         
   4   8   1       1068.86        760.91       223.87 o                         
   6   8   1        302.57        437.86       162.08 o                         
   8   8   1        806.16        795.22       186.41 o                         
  10   8   1       1945.32       2303.64       286.91 o                         
 -28   0   2        111.26         47.40       123.04 o                         
 -26   0   2         34.73         21.53       101.93 o                         
 -24   0   2          1.85         33.85        90.32 o                         
 -22   0   2       1378.24        982.05       146.70 o                         
 -20   0   2       6985.51       7552.18       403.76 o                         
 -18   0   2       2813.08       3138.03       417.71 o                         
 -16   0   2       3874.23       4449.09       447.73 o                         
 -14   0   2        342.69        455.18        82.68 o                         
 -12   0   2        720.86        714.99       113.16 o                         
 -10   0   2        421.62        528.07        75.83 o                         
  -8   0   2        525.23        415.73        59.36 o                         
  -6   0   2       4119.78       3272.02       142.15 o                         
  -4   0   2      18965.70      20545.61       598.10 o                         
  -2   0   2       3073.02       4128.97       153.55 o                         
   0   0   2       2232.33       2498.82        97.81 o                         
   2   0   2        150.11        -23.13        23.13 o                         
   4   0   2       9483.08      12418.17       384.68 o                         
   6   0   2        128.86        -25.35        56.74 o                         
   8   0   2       4993.92       4430.10       170.33 o                         
  10   0   2       1664.89       1865.33       286.85 o                         
  12   0   2        613.56        676.91       138.37 o                         
  14   0   2        130.87        248.44        78.51 o                         
  16   0   2       4529.01       5235.68       295.53 o                         
  18   0   2         61.98        140.67        84.08 o                         
  20   0   2       7247.17       8013.06       422.97 o                         
  22   0   2         96.19         62.21        96.90 o                         
  24   0   2         15.48         -4.82        95.95 o                         
  26   0   2        171.64        183.32       128.40 o                         
 -27   1   2       7636.94       7613.32       412.01 o                         
 -25   1   2      10263.18       9222.96       546.02 o                         
 -23   1   2      14168.80      13925.55       480.97 o                         
 -21   1   2      17628.82      17817.63       580.16 o                         
 -19   1   2      22953.32      23011.21       715.28 o                         
 -17   1   2      30696.57      29850.87       905.00 o                         
 -15   1   2      42888.78      42452.34      1195.48 o                         
 -13   1   2      54491.49      51839.09      1347.06 o                         
 -11   1   2      55388.05      55419.68      1325.12 o                         
  -9   1   2      73967.27      74762.21      1713.28 o                         
  -7   1   2      86735.98      82691.26      1817.62 o                         
  -5   1   2      96447.85      92475.70      1965.83 o                         
  -3   1   2     113272.98     114611.74      2491.54 o                         
  -1   1   2      98549.36      97564.48      2089.69 o                         
   1   1   2     127050.26     119267.19      2421.66 o                         
   3   1   2     120973.79     118833.84      2298.43 o                         
   5   1   2      90186.97      92191.09      2002.55 o                         
   7   1   2      74006.57      74674.49      1494.62 o                         
   9   1   2      83341.55      80410.19      2207.37 o                         
  11   1   2      66546.98      64504.64      1870.12 o                         
  13   1   2      42248.35      41221.99      1221.05 o                         
  15   1   2      38164.34      37255.98      1172.25 o                         
  17   1   2      25528.81      25481.97       779.95 o                         
  19   1   2      16492.36      15060.55       499.60 o                         
  21   1   2      14882.28      14377.83       484.72 o                         
  23   1   2      11514.80      11344.45       511.00 o                         
  25   1   2       9003.71       9211.26       648.52 o                         
  27   1   2       7204.98       6727.51       553.36 o                         
 -26   2   2        375.14        494.25       123.00 o                         
 -24   2   2          1.89        -72.02        72.02 o                         
 -22   2   2         47.48        113.17        77.29 o                         
 -20   2   2         19.29         73.27        76.91 o                         
 -18   2   2         22.98        -17.07        63.77 o                         
 -16   2   2          2.18          5.64        59.02 o                         
 -14   2   2          6.37         45.16        47.38 o                         
 -12   2   2       7317.73       7338.74       263.03 o                         
 -10   2   2       3741.35       3890.18       186.53 o                         
  -8   2   2       8751.28      10027.50       313.41 o                         
  -6   2   2       9062.74      10761.86       287.86 o                         
  -4   2   2      29297.42      31525.96       695.84 o                         
  -2   2   2      32540.95      33615.98       747.88 o                         
   0   2   2         92.34         39.22        35.91 o                         
   2   2   2      31248.39      31798.48       892.85 o                         
   4   2   2      22067.97      23294.41       489.19 o                         
   6   2   2      15571.29      16978.94       396.03 o                         
   8   2   2       5697.54       6670.97       215.27 o                         
  10   2   2       8942.41      10394.67       315.31 o                         
  12   2   2       4564.87       5019.68       298.03 o                         
  14   2   2        389.64        295.19        63.38 o                         
  16   2   2        512.02        506.37        86.43 o                         
  18   2   2        555.60        538.92       106.95 o                         
  20   2   2        274.57        189.12        85.66 o                         
  22   2   2         51.62        109.39       103.40 o                         
  24   2   2         30.58         11.90        84.95 o                         
  26   2   2        413.50        475.84       141.55 o                         
 -25   3   2       6945.94       7378.79       588.57 o                         
 -23   3   2       9146.02       9640.34       672.89 o                         
 -21   3   2      11731.78      10797.55       699.55 o                         
 -19   3   2      20610.96      20055.69       684.91 o                         
 -17   3   2      24049.38      24678.24       819.30 o                         
 -15   3   2      21580.61      16228.88      4014.25 o                         
 -13   3   2      31872.93      30115.56      1297.04 o                         
 -11   3   2      50710.05      51611.17      1510.13 o                         
  -9   3   2      59399.56      60745.86      1779.88 o                         
  -7   3   2      68747.54      71267.62      2089.49 o                         
  -5   3   2      79105.29      78550.50      2194.78 o                         
  -3   3   2      55762.19      50783.14      1766.66 o                         
  -1   3   2      40097.50      38814.36      1082.54 o                         
   1   3   2      63557.33      56361.71      1571.17 o                         
   3   3   2      60189.82      50915.21      5307.42 o                         
   5   3   2      66277.18      69826.91      1953.85 o                         
   7   3   2      73958.40      78405.09      2174.34 o                         
   9   3   2      62433.00      64168.45      1933.30 o                         
  11   3   2      32255.16      34050.46      1027.98 o                         
  13   3   2      26069.33      26975.67       972.02 o                         
  15   3   2      22468.97      22677.93       719.43 o                         
  17   3   2      14533.94      15114.14       513.41 o                         
  19   3   2      15646.86      15823.88       543.32 o                         
  21   3   2      15456.41      12608.53      1972.71 o                         
  23   3   2      10384.17       9549.91       770.80 o                         
  25   3   2       6814.68       7074.80       662.62 o                         
 -24   4   2        281.93        337.85       114.30 o                         
 -22   4   2        233.99        257.36       103.24 o                         
 -20   4   2         25.72         34.86        87.16 o                         
 -18   4   2        470.84        343.04        98.25 o                         
 -16   4   2        213.24        115.95        77.61 o                         
 -14   4   2          0.37        -35.22        65.46 o                         
 -12   4   2        189.67         90.60        62.30 o                         
 -10   4   2        685.80        693.21        92.78 o                         
  -8   4   2       1651.31       1577.15       159.91 o                         
  -6   4   2       2199.79       1917.77       230.23 o                         
  -4   4   2       2173.36       1668.02       158.48 o                         
  -2   4   2       2701.09       2628.60       273.95 o                         
   0   4   2        584.79        475.70        97.85 o                         
   2   4   2       4854.43       4608.47       255.19 o                         
   4   4   2       7048.40       7015.52       345.46 o                         
   6   4   2       4142.13       3908.53       294.66 o                         
   8   4   2        737.06        787.63        93.58 o                         
  10   4   2         96.73         56.38        62.06 o                         
  12   4   2        710.30        712.97        94.85 o                         
  14   4   2          7.74         60.37        70.93 o                         
  16   4   2        120.49         85.02        76.73 o                         
  18   4   2          6.55         52.42        80.47 o                         
  20   4   2        213.33        156.72       104.79 o                         
  22   4   2        134.83        195.75       114.74 o                         
  24   4   2         19.34        142.34       134.19 o                         
 -23   5   2       6215.53       6734.24       841.73 o                         
 -21   5   2       7770.05       8184.75       965.89 o                         
 -19   5   2       8739.58       9179.26       886.95 o                         
 -17   5   2      13051.94      13245.29      1302.78 o                         
 -15   5   2      18451.68      18281.83       850.55 o                         
 -13   5   2      19237.34      20927.84      1869.41 o                         
 -11   5   2      27851.06      28981.83      1406.63 o                         
  -9   5   2      12829.47      13163.34       481.27 o                         
  -7   5   2      13748.17      14084.03       654.95 o                         
  -5   5   2      23417.93      20525.54      1356.63 o                         
  -3   5   2      36187.26      29003.81      1653.84 o                         
  -1   5   2      51289.25      45139.32      1473.02 o                         
   1   5   2      39245.84      35180.32      1635.08 o                         
   3   5   2      37913.60      33731.75      1217.97 o                         
   5   5   2      25437.13      23057.62      1188.19 o                         
   7   5   2      27331.82      30383.40       976.92 o                         
   9   5   2      18129.12      18798.71       859.45 o                         
  11   5   2      13816.87      14149.42       681.15 o                         
  13   5   2      21321.97      22309.75      1291.02 o                         
  15   5   2      14436.51      15818.09       655.48 o                         
  17   5   2      13342.00      13815.96       532.46 o                         
  19   5   2       7956.07       8217.19       647.45 o                         
  21   5   2       5390.69       6016.26       685.96 o                         
 -20   6   2         74.00        122.54       128.01 o                         
 -18   6   2         14.63        110.74       117.00 o                         
 -16   6   2         98.11        107.74       115.38 o                         
 -14   6   2        134.64        145.44       107.85 o                         
 -12   6   2       1689.48       1708.97       191.08 o                         
 -10   6   2        380.00        371.56       112.49 o                         
  -8   6   2        268.95        263.45       106.22 o                         
  -6   6   2        997.86        969.69       136.54 o                         
  -4   6   2       1494.35       1117.53       167.84 o                         
  -2   6   2        987.82        869.84       149.10 o                         
   0   6   2        200.47        215.19       115.62 o                         
   2   6   2          1.77          5.24       110.61 o                         
   4   6   2        171.67         54.16       120.50 o                         
   6   6   2        186.81        133.81       103.43 o                         
   8   6   2       1833.92       2241.18       290.82 o                         
  10   6   2        103.57         40.34       101.61 o                         
  12   6   2          0.52         64.51       107.47 o                         
  14   6   2        362.67        308.15       130.75 o                         
  16   6   2        374.85        352.28       157.15 o                         
  18   6   2        526.53        283.11       135.18 o                         
  20   6   2        318.39        497.58       786.10 o                         
 -17   7   2       6650.48       7230.20       861.10 o                         
 -15   7   2       5541.64       5988.50       692.41 o                         
 -13   7   2       7548.89       9746.09       684.75 o                         
 -11   7   2       9395.51      11076.90       669.69 o                         
  -9   7   2      14376.35      14795.70      1270.67 o                         
  -7   7   2      15554.20      18454.58      1871.71 o                         
  -5   7   2      13637.46      13870.25       779.60 o                         
  -3   7   2       8522.51       6115.98       433.17 o                         
  -1   7   2       6776.54       5746.27       534.09 o                         
   1   7   2      11656.03       8845.71       820.09 o                         
   3   7   2      11606.06      11015.75       810.24 o                         
   5   7   2      13519.60      14512.43      1180.16 o                         
   7   7   2      12193.97      13839.30      1350.34 o                         
   9   7   2       9951.72      10609.24      1165.04 o                         
  11   7   2       8726.60       8928.29      1031.66 o                         
  13   7   2       6140.68       5876.43       856.46 o                         
  15   7   2       4598.84       5689.02       629.95 o                         
 -10   8   2        354.17        335.10       159.98 o                         
  -8   8   2          2.85       -120.51       144.51 o                         
  -6   8   2          1.18        147.95       138.72 o                         
  -4   8   2          2.12         19.15       154.49 o                         
  -2   8   2          7.54       -140.70       140.70 o                         
   0   8   2        733.25        539.04       183.71 o                         
   2   8   2       1871.02       1935.18       312.20 o                         
   4   8   2       1215.42       1148.75       240.22 o                         
   6   8   2       1330.68       1206.95       196.51 o                         
   8   8   2       1097.02       1121.19       227.97 o                         
  10   8   2         89.04         56.12       168.80 o                         
 -27   1   3         99.13        147.29       101.34 o                         
 -25   1   3        260.67        221.67        82.88 o                         
 -23   1   3       1804.41       1815.06       235.82 o                         
 -21   1   3         53.20         41.72        60.88 o                         
 -19   1   3       2092.33       1973.61       192.45 o                         
 -17   1   3        383.25        341.65        62.92 o                         
 -15   1   3       4962.73       5000.59       183.89 o                         
 -13   1   3       3682.87       3801.30       214.40 o                         
 -11   1   3       3782.63       4281.72       132.40 o                         
  -9   1   3       2902.65       3057.89       147.13 o                         
  -7   1   3       8303.54       8474.71       222.17 o                         
  -5   1   3        313.09        337.78        29.59 o                         
  -3   1   3       1489.03       1145.96        42.63 o                         
  -1   1   3      50958.25      54706.77      1086.58 o                         
   1   1   3       4619.56       4252.55       104.93 o                         
   3   1   3      10308.10      11916.33       260.00 o                         
   5   1   3       8344.40       9000.89       211.42 o                         
   7   1   3         32.06         84.49        34.21 o                         
   9   1   3       7742.77       8972.80       425.26 o                         
  11   1   3       3368.58       3292.49       216.15 o                         
  13   1   3       4486.69       3919.31       269.98 o                         
  15   1   3         26.06         62.88        51.98 o                         
  17   1   3          8.09         22.53        54.10 o                         
  19   1   3        158.19        191.10        69.35 o                         
  21   1   3        179.59        190.09        71.72 o                         
  23   1   3        337.47        115.92        84.92 o                         
  25   1   3         96.98        126.55       103.29 o                         
  27   1   3        349.80        404.70      1612.03 o                         
 -26   2   3        108.80        163.21       103.64 o                         
 -24   2   3        121.28         14.05        78.38 o                         
 -22   2   3        381.35        349.93        87.23 o                         
 -20   2   3        213.86        293.26        76.88 o                         
 -18   2   3         44.30        113.54        63.22 o                         
 -16   2   3         39.07         46.98        49.81 o                         
 -14   2   3       1629.43       1582.03       111.68 o                         
 -12   2   3       1543.98       1569.22       162.97 o                         
 -10   2   3        331.06        345.60        53.55 o                         
  -8   2   3        340.36        418.41        77.44 o                         
  -6   2   3        798.14        631.89        70.66 o                         
  -4   2   3       1940.04       1767.24        81.83 o                         
  -2   2   3        151.24         96.72        31.24 o                         
   0   2   3      21323.99      20949.43       510.86 o                         
   2   2   3       9125.15       9483.96       272.95 o                         
   4   2   3         43.29        158.32        31.06 o                         
   6   2   3       1558.33       1505.47        93.71 o                         
   8   2   3       3653.73       3425.24       195.69 o                         
  10   2   3        114.51         37.63        38.38 o                         
  12   2   3         40.80         75.78        43.64 o                         
  14   2   3       1076.74       1021.57        92.23 o                         
  16   2   3         27.52          1.22        57.68 o                         
  18   2   3         31.45        -12.81        64.53 o                         
  20   2   3        507.85        430.82        96.63 o                         
  22   2   3        219.09        380.70        94.51 o                         
  24   2   3         87.57        -11.19        82.94 o                         
  26   2   3        159.60         27.95       106.94 o                         
 -25   3   3       1405.62       1472.92       171.67 o                         
 -23   3   3       1158.65       1068.63       127.28 o                         
 -21   3   3       3640.79       3343.13       375.36 o                         
 -19   3   3       1804.38       1801.94       139.83 o                         
 -17   3   3        355.95        267.13        80.20 o                         
 -15   3   3       1321.98       1602.70       189.56 o                         
 -13   3   3        977.08        690.07        83.26 o                         
 -11   3   3        353.73        492.66        97.88 o                         
  -9   3   3       2567.90       2286.42       306.07 o                         
  -7   3   3       9960.27      11914.19       489.33 o                         
  -5   3   3       7187.51       5632.25       828.00 o                         
  -3   3   3       6243.66       5675.96       216.15 o                         
  -1   3   3      13237.69      14683.00       529.50 o                         
   1   3   3        862.55        829.06        93.31 o                         
   3   3   3       3732.95       3440.35       198.27 o                         
   5   3   3       5702.53       6628.99       236.26 o                         
   7   3   3         15.36        -44.10        44.10 o                         
   9   3   3       1356.19       1279.76        88.56 o                         
  11   3   3        156.47        155.60        52.30 o                         
  13   3   3          8.25         -8.60        63.30 o                         
  15   3   3       1188.76       1090.53       118.28 o                         
  17   3   3       5318.85       5757.44       334.86 o                         
  19   3   3       2463.07       2600.78       238.74 o                         
  21   3   3          1.23        -56.55        86.56 o                         
  23   3   3          0.80        196.66       118.39 o                         
  25   3   3         80.73          6.75       115.09 o                         
 -24   4   3         95.32         76.23       108.41 o                         
 -22   4   3        142.13         66.49       102.40 o                         
 -20   4   3       1154.33       1227.53       179.73 o                         
 -18   4   3       1665.78       1723.86       206.95 o                         
 -16   4   3       2110.28       1955.60       254.34 o                         
 -14   4   3        316.73        291.34        86.08 o                         
 -12   4   3        143.95        205.56        83.87 o                         
 -10   4   3       1562.84       1543.34       129.10 o                         
  -8   4   3       1279.87       1158.60       144.38 o                         
  -6   4   3       5454.50       5814.92       257.02 o                         
  -4   4   3       5427.97       4633.36       463.21 o                         
  -2   4   3       3958.19       3544.37       327.44 o                         
   0   4   3        134.66         17.75        71.50 o                         
   2   4   3         53.47         61.18        82.11 o                         
   4   4   3       1523.51       1390.37       212.29 o                         
   6   4   3       2220.29       2195.27       243.55 o                         
   8   4   3       4473.50       4743.23       218.61 o                         
  10   4   3       1201.88       1120.21       106.42 o                         
  12   4   3        848.08        815.44        99.52 o                         
  14   4   3        479.07        487.84        91.17 o                         
  16   4   3        703.41        757.13       105.63 o                         
  18   4   3       2023.53       1887.08       265.30 o                         
  20   4   3        613.06        754.87       121.97 o                         
  22   4   3        394.89        384.30       140.05 o                         
  24   4   3        245.52        613.24       960.34 o                         
 -23   5   3        472.44        631.84       165.57 o                         
 -21   5   3        486.17        549.24       141.87 o                         
 -19   5   3        977.77        594.10       135.45 o                         
 -17   5   3       3047.30       3117.02       463.97 o                         
 -15   5   3       3911.47       4566.23       466.70 o                         
 -13   5   3       3238.87       3384.23       243.85 o                         
 -11   5   3        221.79        106.21        89.85 o                         
  -9   5   3        370.98        305.80        90.48 o                         
  -7   5   3       3133.72       2705.17       296.69 o                         
  -5   5   3       1578.78       1860.75       182.24 o                         
  -3   5   3       4515.23       3625.45       285.64 o                         
  -1   5   3       3197.52       2642.33       212.65 o                         
   1   5   3       3215.36       3107.19       212.57 o                         
   3   5   3        760.46        731.99       126.48 o                         
   5   5   3        706.35        669.23       115.10 o                         
   7   5   3         70.46        -68.97        83.86 o                         
   9   5   3        119.58         97.40        78.86 o                         
  11   5   3       9298.17       9761.43       422.15 o                         
  13   5   3       3703.98       3819.76       341.58 o                         
  15   5   3       1579.29       1816.41       174.53 o                         
  17   5   3        574.50        532.29       124.23 o                         
  19   5   3        213.33        181.33       119.96 o                         
  21   5   3        319.41        317.47       137.91 o                         
 -20   6   3        150.62        160.29       134.71 o                         
 -18   6   3        344.00        290.03       132.50 o                         
 -16   6   3        309.21        414.38       128.57 o                         
 -14   6   3       1748.70       1749.73       221.12 o                         
 -12   6   3       3138.93       3640.97       412.38 o                         
 -10   6   3       1189.17       1337.78       226.84 o                         
  -8   6   3       1793.92       1935.14       242.16 o                         
  -6   6   3        111.61        167.09        97.43 o                         
  -4   6   3        622.52        654.94       143.03 o                         
  -2   6   3       2175.13       2078.10       214.95 o                         
   0   6   3       5012.75       4118.29       347.38 o                         
   2   6   3       7610.45       6720.53       427.16 o                         
   4   6   3       5125.57       4673.75       398.22 o                         
   6   6   3       2268.48       2018.48       305.88 o                         
   8   6   3         99.15        199.15       102.60 o                         
  10   6   3        572.49        634.54       137.24 o                         
  12   6   3       1948.99       2176.44       353.33 o                         
  14   6   3        746.52        528.53       124.43 o                         
  16   6   3        586.24        680.68       145.81 o                         
  18   6   3        427.47        504.50       148.34 o                         
 -17   7   3        221.38       -395.66       802.02 o                         
 -15   7   3        319.37        228.78       138.76 o                         
 -13   7   3        321.22        365.68       137.68 o                         
 -11   7   3        425.13        441.83       132.72 o                         
  -9   7   3        892.04        944.89       161.20 o                         
  -7   7   3       2410.73       2605.89       232.45 o                         
  -5   7   3       2733.38       2429.50       253.49 o                         
  -3   7   3       3227.70       2879.15       252.08 o                         
  -1   7   3       5134.66       4693.60       321.62 o                         
   1   7   3       2159.66       1909.96       218.07 o                         
   3   7   3        913.73        854.40       172.91 o                         
   5   7   3       1284.06       1330.16       176.20 o                         
   7   7   3       1520.22       1572.74       285.18 o                         
   9   7   3        436.49        544.61       153.62 o                         
  11   7   3        245.76        352.78       133.91 o                         
  13   7   3        830.96        881.17       199.10 o                         
  15   7   3        738.59        797.73       244.24 o                         
 -10   8   3         66.85         40.23       140.32 o                         
  -8   8   3       2335.19       3135.66       406.35 o                         
  -6   8   3       4070.81       4901.77       345.48 o                         
  -4   8   3       2617.43       2251.77       291.71 o                         
  -2   8   3       2312.61       1960.20       253.35 o                         
   0   8   3        913.09        593.14       187.53 o                         
   2   8   3         30.32         51.82       163.38 o                         
   4   8   3        371.24        485.72       165.79 o                         
   6   8   3       1550.10       1646.64       216.46 o                         
   8   8   3       1329.38       1267.67       214.44 o                         
  10   8   3       1424.72       1610.87       489.18 o                         
 -28   0   4       7878.41       7855.37       585.77 o                         
 -26   0   4      11437.40      11840.76       758.64 o                         
 -24   0   4      11714.35      11211.46       563.71 o                         
 -22   0   4      18867.76      17550.38       809.09 o                         
 -20   0   4       7449.93       7243.39       384.36 o                         
 -18   0   4      25398.25      24379.79      1069.30 o                         
 -16   0   4      50874.98      50746.63      2107.31 o                         
 -14   0   4      42385.32      43168.18      1532.99 o                         
 -12   0   4      84676.38      85175.91      2927.19 o                         
 -10   0   4      75864.99      73733.61      2547.74 o                         
  -8   0   4      70518.89      69095.08      2091.02 o                         
  -6   0   4      84055.09      79760.98      2380.93 o                         
  -4   0   4     226920.61     217210.77      7184.84 o                         
  -2   0   4      32136.96      35801.52       946.47 o                         
   0   0   4        891.58        672.14        60.09 o                         
   2   0   4     182017.55     178223.86      4852.14 o                         
   4   0   4      89962.63      87444.27      2519.03 o                         
   6   0   4      67598.94      67547.88      1975.65 o                         
   8   0   4      80837.60      79365.72      3099.29 o                         
  10   0   4     105041.94     105922.95      4353.25 o                         
  12   0   4      69282.07      67694.23      2554.51 o                         
  14   0   4      50849.79      51135.09      2117.55 o                         
  16   0   4      43076.94      45386.77      1901.73 o                         
  18   0   4       6261.91       5587.97       562.28 o                         
  20   0   4       8678.99       7762.00       955.51 o                         
  22   0   4       9463.30       8185.96       447.69 o                         
  24   0   4       6795.23       6985.38       809.39 o                         
  26   0   4       7007.53       7060.30       939.69 o                         
 -27   1   4          9.63         79.22       102.92 o                         
 -25   1   4         10.69        -18.81        82.16 o                         
 -23   1   4         11.10        -63.15        63.15 o                         
 -21   1   4         10.39        -32.86        56.40 o                         
 -19   1   4         27.15         63.45        58.71 o                         
 -17   1   4          7.85        -38.60        43.52 o                         
 -15   1   4         66.72         77.93        41.56 o                         
 -13   1   4        164.07        183.66        40.06 o                         
 -11   1   4         50.96         37.95        33.04 o                         
  -9   1   4         73.86         43.20        25.95 o                         
  -7   1   4        628.31        505.57        37.87 o                         
  -5   1   4        497.54        510.51        28.20 o                         
  -3   1   4       3818.61       4017.05       101.05 o                         
  -1   1   4        130.87         48.21        21.32 o                         
   1   1   4       2246.41       2275.32        64.76 o                         
   3   1   4       1089.61        888.75        41.29 o                         
   5   1   4       1687.22       1775.19        84.36 o                         
   7   1   4        970.83       1034.58        72.11 o                         
   9   1   4         18.16         33.87        37.89 o                         
  11   1   4        244.68        208.35        49.64 o                         
  13   1   4          1.07        -36.74        45.00 o                         
  15   1   4        205.73        163.56        60.81 o                         
  17   1   4         83.96        124.99        64.51 o                         
  19   1   4        830.67       1009.77       102.44 o                         
  21   1   4        275.15        272.21        79.25 o                         
  23   1   4          0.86         42.47        75.38 o                         
  25   1   4         96.13        150.44       100.15 o                         
 -26   2   4       7768.16       7539.99       642.06 o                         
 -24   2   4      12806.64      12664.10       498.94 o                         
 -22   2   4      14944.93      14830.30       590.49 o                         
 -20   2   4      13460.75      13292.58       451.56 o                         
 -18   2   4      12686.97      12011.40       410.07 o                         
 -16   2   4      19931.37      19486.52       815.00 o                         
 -14   2   4      27741.65      27938.45       774.59 o                         
 -12   2   4      46789.92      45879.04      1235.68 o                         
 -10   2   4     110604.11     115018.47      2928.40 o                         
  -8   2   4      87035.92      89583.00      2297.75 o                         
  -6   2   4      74605.07      75812.87      1795.13 o                         
  -4   2   4      73513.52      74341.55      1554.30 o                         
  -2   2   4      65846.14      66094.45      1353.04 o                         
   0   2   4      61232.25      60477.74      1241.48 o                         
   2   2   4      70843.58      74097.38      1614.57 o                         
   4   2   4      81094.89      84553.05      1954.41 o                         
   6   2   4      64487.68      67873.84      1717.10 o                         
   8   2   4      90863.68      94969.06      2606.54 o                         
  10   2   4      54963.85      55952.15      1644.47 o                         
  12   2   4      20800.61      20431.55       637.66 o                         
  14   2   4      18605.47      18456.16       592.60 o                         
  16   2   4      13850.00      14062.61       474.14 o                         
  18   2   4      15399.47      15085.47       515.60 o                         
  20   2   4      16289.75      15383.82       557.11 o                         
  22   2   4      17021.28      17757.40       602.90 o                         
  24   2   4      10713.80      10621.38       931.23 o                         
 -25   3   4        103.75        181.63       113.86 o                         
 -23   3   4          3.70        -40.18        82.00 o                         
 -21   3   4          2.23         -9.91        73.32 o                         
 -19   3   4         58.30         20.26        62.87 o                         
 -17   3   4         10.85        -51.26        54.75 o                         
 -15   3   4         24.67         31.67        62.29 o                         
 -13   3   4         32.37        -23.34        53.81 o                         
 -11   3   4          0.94          1.62        51.88 o                         
  -9   3   4          0.07         58.72        67.72 o                         
  -7   3   4        143.06         88.37        52.46 o                         
  -5   3   4        753.45        868.82       127.39 o                         
  -3   3   4        640.83        480.29        66.39 o                         
  -1   3   4       1880.18       1911.77       173.85 o                         
   1   3   4         32.36         29.31        57.30 o                         
   3   3   4         49.54        -27.71        57.97 o                         
   5   3   4        113.62         56.35        46.13 o                         
   7   3   4         46.52         42.69        43.84 o                         
   9   3   4          0.41          3.43        49.07 o                         
  11   3   4         17.71         37.54        48.17 o                         
  13   3   4        120.72        146.35        68.56 o                         
  15   3   4        145.02        233.16        74.42 o                         
  17   3   4        162.78        146.70        80.49 o                         
  19   3   4          0.96         -7.37        86.26 o                         
  21   3   4         14.07         -0.43        93.94 o                         
  23   3   4        286.11        287.19       127.25 o                         
 -24   4   4       5731.09       5658.50       346.22 o                         
 -22   4   4       7141.72       8310.04       938.31 o                         
 -20   4   4      14501.72      14700.58      1424.16 o                         
 -18   4   4      17243.31      17447.91       635.73 o                         
 -16   4   4      22342.58      23331.56      1286.81 o                         
 -14   4   4      22519.83      23978.12      1334.67 o                         
 -12   4   4      19796.49      19579.50      1168.85 o                         
 -10   4   4      39541.51      40599.34      1294.89 o                         
  -8   4   4      38063.95      40447.54      1369.37 o                         
  -6   4   4      33922.79      29694.89      2945.49 o                         
  -4   4   4      28011.46      19863.07      3041.92 o                         
  -2   4   4      44050.20      30494.12      4841.54 o                         
   0   4   4      57815.02      52488.20      1806.70 o                         
   2   4   4      25910.57      20223.55      1649.12 o                         
   4   4   4      30839.79      31678.53      1285.45 o                         
   6   4   4      32672.70      35059.54      1111.39 o                         
   8   4   4      40358.94      41842.54      1438.31 o                         
  10   4   4      33262.99      35198.92      1085.43 o                         
  12   4   4      25326.56      28267.12      1248.39 o                         
  14   4   4      26679.62      29545.91       929.59 o                         
  16   4   4      17165.94      17902.28       601.23 o                         
  18   4   4      14537.92      14631.73       553.13 o                         
  20   4   4       6663.82       6843.43       807.99 o                         
  22   4   4       3510.51       3577.49       528.67 o                         
 -23   5   4         43.34         58.42       382.09 o                         
 -21   5   4        192.83        144.68       134.07 o                         
 -19   5   4         52.16        167.93       111.98 o                         
 -17   5   4        306.76        498.84       120.15 o                         
 -15   5   4        324.19        406.41       109.95 o                         
 -13   5   4       1491.83       1495.05       148.64 o                         
 -11   5   4         14.32        -26.77        79.75 o                         
  -9   5   4         65.99         62.90        82.75 o                         
  -7   5   4        319.35        365.96        94.45 o                         
  -5   5   4        320.84        255.01       108.34 o                         
  -3   5   4          5.27         21.20        88.72 o                         
  -1   5   4         46.55         24.76        91.06 o                         
   1   5   4        539.61        371.05       114.07 o                         
   3   5   4        586.25        466.72       120.33 o                         
   5   5   4       1821.91       1687.21       198.68 o                         
   7   5   4        888.40        844.56       115.63 o                         
   9   5   4        279.72        164.25        88.30 o                         
  11   5   4        279.51        221.16        88.11 o                         
  13   5   4         36.22         -2.36        81.46 o                         
  15   5   4         85.46         93.53        89.39 o                         
  17   5   4        211.68        293.93       113.88 o                         
  19   5   4        257.26        190.07       121.99 o                         
  21   5   4        366.02        314.87       175.86 o                         
 -20   6   4       4992.10       4607.64       736.07 o                         
 -18   6   4       7401.82       8355.17       660.59 o                         
 -16   6   4       8385.80       8865.57       606.16 o                         
 -14   6   4      11753.52      12711.04       573.16 o                         
 -12   6   4      14205.31      15374.61      1078.86 o                         
 -10   6   4       7535.03       8047.89       659.92 o                         
  -8   6   4      13895.70      13967.82       539.23 o                         
  -6   6   4      19704.27      18503.62       668.54 o                         
  -4   6   4      23620.76      19138.58      1654.16 o                         
  -2   6   4      22267.20      17210.44      1238.80 o                         
   0   6   4      18988.86      15634.34      3258.46 o                         
   2   6   4      22728.85      21296.35      1747.49 o                         
   4   6   4      20341.19      20280.31      1782.97 o                         
   6   6   4      15994.97      16973.67       980.95 o                         
   8   6   4       7195.55       6516.15       799.23 o                         
  10   6   4      10054.21      11189.36       767.78 o                         
  12   6   4      11604.57      12272.02      1138.17 o                         
  14   6   4       7009.84       7578.74       507.11 o                         
  16   6   4       8213.78       9745.78       964.97 o                         
  18   6   4       5654.87       6202.22       612.54 o                         
 -15   7   4          4.66        -52.67       123.06 o                         
 -13   7   4          6.15        -43.36       121.26 o                         
 -11   7   4          3.88        114.18       124.46 o                         
  -9   7   4        454.98        500.75       148.35 o                         
  -7   7   4        980.74       1226.60       177.58 o                         
  -5   7   4       1133.77        811.43       190.39 o                         
  -3   7   4        862.55        606.92       163.86 o                         
  -1   7   4       1740.89       1357.26       200.00 o                         
   1   7   4        305.87        299.30       151.17 o                         
   3   7   4          3.52        104.78       131.93 o                         
   5   7   4          1.66        132.79       119.45 o                         
   7   7   4         34.39        -33.04       120.76 o                         
   9   7   4        157.17        169.39       125.25 o                         
  11   7   4        541.56        837.35       170.36 o                         
  13   7   4        764.83        796.46       180.47 o                         
  15   7   4        280.37        667.35       729.75 o                         
 -10   8   4       2965.95       2966.15       299.29 o                         
  -8   8   4       4275.84       4331.77       621.69 o                         
  -6   8   4       6517.00       7006.74       730.72 o                         
  -4   8   4       6530.68       7131.59       863.73 o                         
  -2   8   4       8573.12       7362.96      1037.16 o                         
   0   8   4       9169.95       8293.45       823.70 o                         
   2   8   4       7423.36       6702.74       807.25 o                         
   4   8   4       7396.17       8476.74      1118.00 o                         
   6   8   4       5902.97       5587.21       956.64 o                         
   8   8   4       3381.01       3830.83       537.54 o                         
 -27   1   5         19.53         88.35       104.16 o                         
 -25   1   5          1.82          9.22        87.40 o                         
 -23   1   5          2.06         48.44        79.71 o                         
 -21   1   5          0.44        -35.33        60.01 o                         
 -19   1   5       3463.76       3637.74       218.65 o                         
 -17   1   5       1657.33       1656.85       119.06 o                         
 -15   1   5       2075.17       2055.27        95.05 o                         
 -13   1   5         11.54         56.65        34.64 o                         
 -11   1   5       2067.09       2357.36        89.20 o                         
  -9   1   5        439.33        363.95        36.86 o                         
  -7   1   5       6562.24       6704.85       173.08 o                         
  -5   1   5       1189.29       1378.00        72.46 o                         
  -3   1   5       5607.67       5585.01       125.45 o                         
  -1   1   5      10269.58      11403.79       237.99 o                         
   1   1   5      14055.47      15237.81       306.25 o                         
   3   1   5       3668.56       3992.66       106.10 o                         
   5   1   5       8664.61       9662.25       256.04 o                         
   7   1   5        809.80        840.11        57.74 o                         
   9   1   5       2798.60       3149.25       130.13 o                         
  11   1   5        496.03        489.69        85.05 o                         
  13   1   5       2685.23       2604.96       295.60 o                         
  15   1   5       3153.68       2922.13       302.94 o                         
  17   1   5          1.25         39.63        60.07 o                         
  19   1   5       3563.07       3421.19       232.23 o                         
  21   1   5        121.60         82.86        74.18 o                         
  23   1   5         93.74         79.64        88.95 o                         
  25   1   5         15.70        -17.04        91.18 o                         
 -26   2   5         59.29         -8.45       103.79 o                         
 -24   2   5         84.60        140.67        93.97 o                         
 -22   2   5         24.88         -4.60        97.74 o                         
 -20   2   5        107.20         96.63        82.38 o                         
 -18   2   5        266.20        242.52        68.27 o                         
 -16   2   5       3037.09       3208.43       168.68 o                         
 -14   2   5       1772.60       1721.71       115.69 o                         
 -12   2   5          2.45         16.40        40.54 o                         
 -10   2   5        657.16        870.12        63.11 o                         
  -8   2   5        334.13        390.95        49.56 o                         
  -6   2   5        557.67        510.66        41.73 o                         
  -4   2   5       1455.98       1723.25        94.19 o                         
  -2   2   5       5670.99       5765.55       155.73 o                         
   0   2   5       1417.36       1632.27        74.01 o                         
   2   2   5         80.50          7.89        29.90 o                         
   4   2   5        138.90         96.90        52.59 o                         
   6   2   5        542.88        502.82        94.09 o                         
   8   2   5         73.40        142.54        44.42 o                         
  10   2   5       1651.39       1510.23       168.57 o                         
  12   2   5       2179.48       1967.97       249.94 o                         
  14   2   5        613.82        638.36        94.77 o                         
  16   2   5        193.29        241.11        69.85 o                         
  18   2   5         22.49        -57.30        73.92 o                         
  20   2   5        644.58        513.32       107.28 o                         
  22   2   5        188.07        144.28        95.20 o                         
  24   2   5        142.09        210.64       110.27 o                         
 -25   3   5         98.85         69.61       106.53 o                         
 -23   3   5          0.94        -71.65        91.22 o                         
 -21   3   5          4.03        -17.43        79.27 o                         
 -19   3   5       1084.77       1229.99       122.63 o                         
 -17   3   5        388.86        469.53        88.49 o                         
 -15   3   5        170.15        164.75       104.42 o                         
 -13   3   5       2087.30       2119.64       299.79 o                         
 -11   3   5       2101.59       2267.12       159.05 o                         
  -9   3   5       1682.89       1802.49       151.27 o                         
  -7   3   5       3984.00       4231.50       191.94 o                         
  -5   3   5       2970.73       3096.28       133.97 o                         
  -3   3   5          5.34         17.63        48.58 o                         
  -1   3   5       4292.54       4919.91       283.31 o                         
   1   3   5       5462.09       5879.94       266.87 o                         
   3   3   5          9.23         -6.16        46.85 o                         
   5   3   5         18.63         11.70        44.58 o                         
   7   3   5        158.35        111.89        44.48 o                         
   9   3   5        106.26         89.44        47.45 o                         
  11   3   5       1368.04       1529.85       183.20 o                         
  13   3   5       2850.68       2995.55       316.18 o                         
  15   3   5       1401.53       1440.65       157.88 o                         
  17   3   5       1042.94       1000.37       145.06 o                         
  19   3   5       1214.40       1096.96       164.19 o                         
  21   3   5         18.16         80.37       109.38 o                         
  23   3   5         75.19        233.88       134.57 o                         
 -24   4   5        851.66        883.35       204.92 o                         
 -22   4   5        832.18        722.99       140.53 o                         
 -20   4   5       1699.91       1468.91       172.17 o                         
 -18   4   5        856.68        844.20       126.14 o                         
 -16   4   5         13.11        -16.54        82.11 o                         
 -14   4   5          2.34        -22.10        70.50 o                         
 -12   4   5       1120.27        977.35       116.72 o                         
 -10   4   5       6856.11       6758.16       313.78 o                         
  -8   4   5       4542.77       4978.79       242.40 o                         
  -6   4   5       3206.14       3702.91       241.41 o                         
  -4   4   5        119.00         13.17        66.89 o                         
  -2   4   5       1684.49       1487.80       202.25 o                         
   0   4   5        415.23        501.80       102.12 o                         
   2   4   5       3424.96       3474.80       318.54 o                         
   4   4   5       6458.50       6993.62       386.10 o                         
   6   4   5       4661.18       4981.75       288.20 o                         
   8   4   5       5592.46       6058.03       385.51 o                         
  10   4   5        678.07        782.09       100.40 o                         
  12   4   5         51.92         72.40        72.24 o                         
  14   4   5        573.69        537.31       100.45 o                         
  16   4   5        406.41        525.31       112.29 o                         
  18   4   5        496.09        418.93       118.84 o                         
  20   4   5        379.38        168.14       116.48 o                         
  22   4   5        136.81         51.03       135.25 o                         
 -21   5   5        916.92        800.65       181.75 o                         
 -19   5   5       1498.62       1648.98       224.08 o                         
 -17   5   5       2992.55       3490.13       394.35 o                         
 -15   5   5       2341.64       2512.25       314.33 o                         
 -13   5   5       5060.07       5386.97       285.85 o                         
 -11   5   5        505.30        547.49       127.09 o                         
  -9   5   5       2249.41       1985.48       227.53 o                         
  -7   5   5          3.18        -25.27       104.68 o                         
  -5   5   5        364.45        476.98       109.62 o                         
  -3   5   5       2387.51       1895.30       172.60 o                         
  -1   5   5       3028.52       2746.55       217.27 o                         
   1   5   5       5711.54       5227.37       298.01 o                         
   3   5   5       7194.80       6576.16       461.87 o                         
   5   5   5       7922.70       8615.18       847.06 o                         
   7   5   5       7664.36       8945.02       514.49 o                         
   9   5   5         36.88         61.96        83.87 o                         
  11   5   5         80.59         29.66        80.10 o                         
  13   5   5        142.67        272.68       101.65 o                         
  15   5   5        182.56        236.27       102.25 o                         
  17   5   5        587.71        445.68       122.47 o                         
  19   5   5        643.81        676.25       172.56 o                         
 -20   6   5        149.15       -722.84      1264.98 o                         
 -18   6   5        790.62        817.30       253.29 o                         
 -16   6   5       2766.11       2895.08       411.60 o                         
 -14   6   5       4168.98       4853.43       298.35 o                         
 -12   6   5       4829.50       5425.45       493.02 o                         
 -10   6   5         11.44         37.12        89.97 o                         
  -8   6   5         33.48         77.96        97.24 o                         
  -6   6   5       1567.36       1622.36       164.73 o                         
  -4   6   5       4322.86       3860.85       262.04 o                         
  -2   6   5       5829.07       4703.77       365.42 o                         
   0   6   5       3320.87       3035.14       412.53 o                         
   2   6   5       1919.72       1637.02       245.78 o                         
   4   6   5         16.17        -96.18        96.18 o                         
   6   6   5        648.67        482.32       125.05 o                         
   8   6   5       1703.52       2011.36       274.66 o                         
  10   6   5       1109.65       1035.05       217.39 o                         
  12   6   5       1922.30       2041.70       312.64 o                         
  14   6   5        668.67        571.57       180.28 o                         
  16   6   5        457.94        761.36       158.22 o                         
  18   6   5         49.79        550.98       792.14 o                         
 -15   7   5        801.72        554.34       158.08 o                         
 -13   7   5        964.65       1122.51       208.01 o                         
 -11   7   5       1655.64       2147.58       273.06 o                         
  -9   7   5       2385.19       3050.74       429.99 o                         
  -7   7   5       1934.79       2285.64       247.34 o                         
  -5   7   5       1379.57       1372.73       177.81 o                         
  -3   7   5        882.31        931.22       182.66 o                         
  -1   7   5       2417.79       1867.91       224.48 o                         
   1   7   5       2233.38       1838.92       221.57 o                         
   3   7   5        899.76        794.91       180.65 o                         
   5   7   5        771.56        749.21       156.60 o                         
   7   7   5        919.66        839.39       167.40 o                         
   9   7   5        986.09        836.55       164.44 o                         
  11   7   5        714.44        762.62       190.02 o                         
  13   7   5       1408.91       1674.05       376.62 o                         
  -8   8   5       2767.01       2810.68       312.13 o                         
  -6   8   5       1850.52       1480.79       267.93 o                         
  -4   8   5        116.77        -63.57       174.90 o                         
  -2   8   5         39.47         80.73       178.62 o                         
   0   8   5        984.21        694.25       210.94 o                         
   2   8   5       2134.34       1656.78       251.46 o                         
   4   8   5       3638.73       3737.03       457.27 o                         
   6   8   5       3821.60       4821.60       536.46 o                         
 -26   0   6        147.74        198.51       154.26 o                         
 -24   0   6          0.29        136.01       129.81 o                         
 -22   0   6       4022.68       4046.28       416.02 o                         
 -20   0   6       2229.30       2201.38       192.67 o                         
 -18   0   6       5116.58       5245.91       286.91 o                         
 -16   0   6       2970.33       2709.44       280.44 o                         
 -14   0   6       2558.82       2450.84       137.51 o                         
 -12   0   6        944.54       1095.07        93.76 o                         
 -10   0   6       1620.37       1571.07       154.39 o                         
  -8   0   6       1800.02       1804.30       190.83 o                         
  -6   0   6       9828.63      10006.70       346.85 o                         
  -4   0   6       4322.60       4903.79       150.11 o                         
  -2   0   6      25208.11      26042.43       901.16 o                         
   0   0   6       8280.85       9479.10       355.76 o                         
   2   0   6       6978.99       7324.64       223.76 o                         
   4   0   6       7691.66       7575.38       269.82 o                         
   6   0   6        783.08        914.37        73.86 o                         
   8   0   6       2560.87       2616.01       215.93 o                         
  10   0   6        216.06        293.86        85.70 o                         
  12   0   6        540.81        468.51        98.47 o                         
  14   0   6         32.33         32.78        64.65 o                         
  16   0   6        426.28        433.81        96.33 o                         
  18   0   6       2819.69       3356.26       434.33 o                         
  20   0   6       3786.75       3758.19       401.39 o                         
  22   0   6          6.33         34.12       302.74 o                         
  24   0   6         30.85        -55.42       134.96 o                         
 -27   1   6       7581.18       7364.60       394.82 o                         
 -25   1   6       9672.05      10132.22       481.05 o                         
 -23   1   6      10792.03      10682.42       522.67 o                         
 -21   1   6      16912.41      16395.57       914.55 o                         
 -19   1   6      22406.99      21238.09       725.04 o                         
 -17   1   6      25699.30      24287.59       754.56 o                         
 -15   1   6      34889.43      33213.02       798.60 o                         
 -13   1   6      45202.56      44872.23      1053.58 o                         
 -11   1   6      45553.66      44896.74      1204.99 o                         
  -9   1   6      44827.62      43829.82       996.83 o                         
  -7   1   6      61152.04      60656.43      1363.37 o                         
  -5   1   6      62085.53      62317.09      1321.36 o                         
  -3   1   6      84663.63      84621.92      1647.90 o                         
  -1   1   6     130913.39     131710.59      2822.08 o                         
   1   1   6      81709.05      84393.19      1636.67 o                         
   3   1   6      60236.54      62995.85      1349.20 o                         
   5   1   6      58293.50      57663.66      1400.64 o                         
   7   1   6      45421.43      45206.70      1107.00 o                         
   9   1   6      31782.91      33075.42       908.77 o                         
  11   1   6      39004.23      38627.49      1096.60 o                         
  13   1   6      35969.49      34091.20      1035.35 o                         
  15   1   6      23273.58      22159.40       700.29 o                         
  17   1   6      23773.49      22779.94       732.35 o                         
  19   1   6      17502.50      17457.81       553.59 o                         
  21   1   6       9884.23      10128.64       692.57 o                         
  23   1   6       8339.02       7597.62       763.37 o                         
  25   1   6       6129.32       1776.83      1337.29 o                         
 -26   2   6          4.74         28.20       114.11 o                         
 -24   2   6         28.16        -14.93        95.04 o                         
 -22   2   6          4.16        -66.96        78.52 o                         
 -20   2   6         48.21         -5.12        71.09 o                         
 -18   2   6          7.57          3.23        54.76 o                         
 -16   2   6        514.03        402.25        75.70 o                         
 -14   2   6        548.38        460.80        71.89 o                         
 -12   2   6       1405.52       1333.35        78.51 o                         
 -10   2   6        288.63        180.53        78.19 o                         
  -8   2   6        781.49        729.28        53.99 o                         
  -6   2   6       1232.83       1190.77        56.70 o                         
  -4   2   6          0.59         -5.99        26.45 o                         
  -2   2   6        110.36        107.87        31.62 o                         
   0   2   6        358.65        328.84        38.87 o                         
   2   2   6        336.45        407.07        45.51 o                         
   4   2   6        221.12        291.28        45.51 o                         
   6   2   6       2524.52       2491.33       206.71 o                         
   8   2   6       2992.40       3514.97       357.15 o                         
  10   2   6         59.75         42.22        44.75 o                         
  12   2   6        181.24        241.22        63.51 o                         
  14   2   6          8.72         31.73        59.88 o                         
  16   2   6        482.26        408.88        93.36 o                         
  18   2   6        629.55        419.34       106.04 o                         
  20   2   6          3.37        -26.48        89.30 o                         
  22   2   6        215.92        126.40        97.61 o                         
  24   2   6        474.32        403.77       127.87 o                         
 -25   3   6       6814.67       5856.65       592.22 o                         
 -23   3   6      12028.58      10982.46       885.04 o                         
 -21   3   6      17118.38      17893.24       797.94 o                         
 -19   3   6      16473.00      16810.36       858.84 o                         
 -17   3   6      20262.69      20270.67       756.12 o                         
 -15   3   6      22094.47      23267.86      1039.36 o                         
 -13   3   6      20224.10      21081.54       603.14 o                         
 -11   3   6      22105.90      22487.46       733.34 o                         
  -9   3   6      39377.29      40434.27      1121.43 o                         
  -7   3   6      54759.30      55221.26      1456.13 o                         
  -5   3   6      49947.40      50321.75      1331.64 o                         
  -3   3   6      56553.41      54965.83      1492.85 o                         
  -1   3   6      46480.23      45718.34      1201.78 o                         
   1   3   6      44608.38      43241.29      1758.40 o                         
   3   3   6      57778.90      61607.36      1824.81 o                         
   5   3   6      56857.52      59282.92      1913.02 o                         
   7   3   6      35386.52      36172.40      1095.59 o                         
   9   3   6      22279.18      22599.99       794.38 o                         
  11   3   6      23315.85      24004.01       755.03 o                         
  13   3   6      16106.24      15991.23       535.26 o                         
  15   3   6      17593.16      18484.68       823.93 o                         
  17   3   6      19676.93      20680.13       723.24 o                         
  19   3   6      13365.19      13710.28       534.46 o                         
  21   3   6       9276.19       9314.56       775.02 o                         
  23   3   6       6864.58       7057.90       615.77 o                         
 -24   4   6        289.06        377.17       141.38 o                         
 -22   4   6          2.88        -37.80       101.32 o                         
 -20   4   6         96.98        246.43       105.32 o                         
 -18   4   6         11.08         32.30        81.45 o                         
 -16   4   6        516.03        677.20       112.23 o                         
 -14   4   6       1612.13       1618.86       145.16 o                         
 -12   4   6       2274.13       2399.54       275.05 o                         
 -10   4   6         34.70         26.31        68.09 o                         
  -8   4   6        558.16        480.44        86.67 o                         
  -6   4   6          4.77         -5.60        56.12 o                         
  -4   4   6        236.09        152.62        86.52 o                         
  -2   4   6        117.06        147.43        89.00 o                         
   0   4   6         19.25        -18.61        80.08 o                         
   2   4   6        543.25        530.94        94.60 o                         
   4   4   6        122.48        140.88        63.80 o                         
   6   4   6        758.28        751.02        92.41 o                         
   8   4   6       1605.14       1675.42       258.29 o                         
  10   4   6        685.17        610.73        98.60 o                         
  12   4   6        253.50        240.62        88.78 o                         
  14   4   6        370.61        279.93       114.61 o                         
  16   4   6       1482.38       1680.49       177.39 o                         
  18   4   6        386.43        262.47       111.44 o                         
  20   4   6         89.39        147.11       116.03 o                         
  22   4   6        337.11       -149.22       926.98 o                         
 -21   5   6       4566.30       4144.42       435.62 o                         
 -19   5   6       7063.17       6854.68       499.39 o                         
 -17   5   6       9560.48       9306.20      1202.83 o                         
 -15   5   6      18144.36      19759.01       869.22 o                         
 -13   5   6      20383.19      21590.99      1045.15 o                         
 -11   5   6      17864.07      18588.74       700.70 o                         
  -9   5   6      26600.08      26831.07       882.27 o                         
  -7   5   6      18633.44      15536.19      1212.22 o                         
  -5   5   6      21699.46      16138.90      2373.68 o                         
  -3   5   6      23705.77      18933.19      2998.45 o                         
  -1   5   6      27272.54      25663.01       922.30 o                         
   1   5   6      26982.13      25293.39      1039.40 o                         
   3   5   6      16053.60       6723.46      1140.83 o                         
   5   5   6      12916.12      13780.95       519.83 o                         
   7   5   6      10394.77      11158.81       705.06 o                         
   9   5   6      24480.12      27360.21      1036.91 o                         
  11   5   6      24456.84      27133.56      1552.05 o                         
  13   5   6      17654.29      18671.54      1082.66 o                         
  15   5   6      12736.86      14613.58       686.96 o                         
  17   5   6       5648.23       6202.87       499.32 o                         
  19   5   6       5185.41       5597.04       501.15 o                         
 -18   6   6         45.25        278.06       260.68 o                         
 -16   6   6          1.79         61.81       125.35 o                         
 -14   6   6        116.64        146.02       109.34 o                         
 -12   6   6        649.57        644.74       134.13 o                         
 -10   6   6        769.17        855.47       142.59 o                         
  -8   6   6       2007.21       2106.17       212.88 o                         
  -6   6   6        444.67        450.44       121.40 o                         
  -4   6   6        771.29        716.74       152.25 o                         
  -2   6   6        306.86        424.03       139.27 o                         
   0   6   6        264.57        248.76       124.66 o                         
   2   6   6        192.62         48.39       124.94 o                         
   4   6   6        192.04        203.64       110.57 o                         
   6   6   6        217.31        223.61       118.68 o                         
   8   6   6         39.85        -49.46       110.96 o                         
  10   6   6       2864.35       3177.22       327.31 o                         
  12   6   6        738.95        769.19       178.72 o                         
  14   6   6        247.43        199.99       129.38 o                         
  16   6   6          6.20        218.64       127.19 o                         
 -15   7   6       3853.37       3386.26       435.61 o                         
 -13   7   6       3444.56       3541.16       541.97 o                         
 -11   7   6       6928.58       8287.45       775.69 o                         
  -9   7   6       9638.63      11337.48       696.00 o                         
  -7   7   6      12459.21      12968.09       727.08 o                         
  -5   7   6      12149.43      11309.00      1539.23 o                         
  -3   7   6      11932.36       8987.56      1220.41 o                         
  -1   7   6       7890.52       6841.00       817.32 o                         
   1   7   6       6726.79       5792.23       696.78 o                         
   3   7   6      11554.16      10836.56      1860.96 o                         
   5   7   6      12627.48      13028.12      1408.98 o                         
   7   7   6      13500.40      13376.34      1492.12 o                         
   9   7   6       8035.25       9069.67      1114.92 o                         
  11   7   6       3606.07       4347.25       647.00 o                         
  -8   8   6        595.42        513.23      1446.99 o                         
  -6   8   6        459.75        337.15       175.92 o                         
  -4   8   6        908.93        967.97       198.87 o                         
  -2   8   6        612.93        658.78       216.20 o                         
   0   8   6         10.32         21.01       187.06 o                         
   2   8   6         44.62        -82.51       195.19 o                         
   4   8   6        202.91        344.00       175.50 o                         
 -25   1   7          0.09        -18.94        91.54 o                         
 -23   1   7         79.76         -4.14        89.27 o                         
 -21   1   7        941.99        757.73       228.09 o                         
 -19   1   7        156.25        135.64        73.04 o                         
 -17   1   7       2460.21       2484.24       136.60 o                         
 -15   1   7        256.35        206.60        56.13 o                         
 -13   1   7        136.61        173.17        49.89 o                         
 -11   1   7       4509.26       4940.19       173.11 o                         
  -9   1   7        200.94        147.76        33.82 o                         
  -7   1   7        116.24        170.01        31.04 o                         
  -5   1   7       7556.24       8039.41       191.78 o                         
  -3   1   7       3957.23       4708.76       113.38 o                         
  -1   1   7       1331.16       1345.08        47.03 o                         
   1   1   7      15094.63      15608.45       327.34 o                         
   3   1   7        170.64        250.41        56.67 o                         
   5   1   7        328.36        225.87        42.73 o                         
   7   1   7       5574.87       6040.59       209.45 o                         
   9   1   7       1486.94       1563.41       116.84 o                         
  11   1   7         10.18         84.40        44.45 o                         
  13   1   7         98.81        106.84        53.64 o                         
  15   1   7        800.67        812.17       115.20 o                         
  17   1   7         27.23        123.33        78.28 o                         
  19   1   7        337.82        194.77        80.07 o                         
  21   1   7        137.64        136.31        84.57 o                         
  23   1   7         92.94        277.95       119.50 o                         
 -26   2   7        146.58         25.20       129.52 o                         
 -24   2   7        111.54        127.44       119.29 o                         
 -22   2   7        100.01          1.27        96.39 o                         
 -20   2   7        196.88        230.12        89.09 o                         
 -18   2   7        913.99       1110.75       149.07 o                         
 -16   2   7        404.03        438.55        71.60 o                         
 -14   2   7         76.08        124.16        51.26 o                         
 -12   2   7        393.71        467.06        46.79 o                         
 -10   2   7        367.48        351.51        47.99 o                         
  -8   2   7        165.66        220.51        45.39 o                         
  -6   2   7        864.74        934.22        54.39 o                         
  -4   2   7       6400.77       6922.58       168.95 o                         
  -2   2   7        570.75        736.78        50.05 o                         
   0   2   7       2077.90       2201.16        88.32 o                         
   2   2   7        297.06        253.79        40.71 o                         
   4   2   7        978.17       1195.39        72.68 o                         
   6   2   7         88.03        182.89        45.27 o                         
   8   2   7        194.62        116.89        58.81 o                         
  10   2   7       2395.81       2439.86       306.95 o                         
  12   2   7        514.43        456.81        89.82 o                         
  14   2   7        122.94         72.01        82.75 o                         
  16   2   7        758.13        841.03       117.61 o                         
  18   2   7          2.69         78.31        89.57 o                         
  20   2   7          0.39        161.43        99.21 o                         
  22   2   7        158.48        249.32       104.36 o                         
 -25   3   7        497.87        435.18       140.47 o                         
 -23   3   7        548.67        571.89       183.80 o                         
 -21   3   7        112.67         65.92        99.40 o                         
 -19   3   7         13.28         19.66       105.32 o                         
 -17   3   7        435.34        313.58       142.23 o                         
 -15   3   7        972.05       1001.35       123.27 o                         
 -13   3   7       5166.08       5446.61       222.70 o                         
 -11   3   7       9555.81      10407.36       352.57 o                         
  -9   3   7       4384.40       4641.25       174.16 o                         
  -7   3   7        758.95        804.37        70.96 o                         
  -5   3   7         43.81         17.54        43.70 o                         
  -3   3   7       4714.75       3973.57       567.32 o                         
  -1   3   7       5634.81       5538.40       253.29 o                         
   1   3   7        530.00        634.22       111.96 o                         
   3   3   7       1871.48       1926.21       128.17 o                         
   5   3   7       5981.51       6372.87       265.31 o                         
   7   3   7      12032.28      13367.34       475.03 o                         
   9   3   7       5122.81       5149.37       366.72 o                         
  11   3   7        894.98        940.72       215.34 o                         
  13   3   7        130.17         68.10        78.88 o                         
  15   3   7         59.08         87.05        88.25 o                         
  17   3   7        417.21        411.99       183.65 o                         
  19   3   7         95.63        182.51       106.83 o                         
  21   3   7        615.60        523.84       159.99 o                         
 -22   4   7        588.86        848.43       173.02 o                         
 -20   4   7         49.94         84.44       105.64 o                         
 -18   4   7         10.35         39.69       111.39 o                         
 -16   4   7         63.17        107.33        98.57 o                         
 -14   4   7       1150.34       1150.99       117.08 o                         
 -12   4   7       1070.02       1090.32       170.33 o                         
 -10   4   7       3314.33       3699.63       275.31 o                         
  -8   4   7       4552.29       4072.19       478.90 o                         
  -6   4   7       1204.16       1028.65       145.04 o                         
  -4   4   7       1114.18       1027.52       165.41 o                         
  -2   4   7        516.43        416.14       106.80 o                         
   0   4   7       2365.23       2428.87       215.99 o                         
   2   4   7       1610.41       1713.00       190.78 o                         
   4   4   7        664.83        584.45        86.22 o                         
   6   4   7        255.83        208.23        81.08 o                         
   8   4   7        570.67        525.64       126.78 o                         
  10   4   7       2318.95       2069.61       183.63 o                         
  12   4   7       1151.26        996.90       124.33 o                         
  14   4   7       1629.58       1718.90       249.65 o                         
  16   4   7        396.42        342.25       110.91 o                         
  18   4   7         20.87        110.75       112.26 o                         
  20   4   7        140.71         22.00       126.54 o                         
 -21   5   7        618.48        515.01       149.37 o                         
 -19   5   7        731.86        915.16       154.36 o                         
 -17   5   7        761.31        747.25       176.70 o                         
 -15   5   7        409.21        341.30       130.60 o                         
 -13   5   7        969.90       1017.98       131.92 o                         
 -11   5   7       4475.57       5160.23       286.48 o                         
  -9   5   7        265.84        272.27        99.02 o                         
  -7   5   7        426.93        432.19       158.52 o                         
  -5   5   7       2054.21       1768.68       195.65 o                         
  -3   5   7       3105.89       2752.79       274.87 o                         
  -1   5   7       4025.99       3864.35       392.82 o                         
   1   5   7       2001.52       1357.26       218.16 o                         
   3   5   7       1584.43       1440.95       157.59 o                         
   5   5   7        530.06        388.45        99.82 o                         
   7   5   7       2936.16       2486.38       270.48 o                         
   9   5   7        495.89        331.53       101.38 o                         
  11   5   7        108.55         86.34        96.09 o                         
  13   5   7        628.26        642.91       140.08 o                         
  15   5   7        602.56        414.43       175.99 o                         
  17   5   7        941.05        931.85       155.94 o                         
 -18   6   7       1141.51        800.15       179.40 o                         
 -16   6   7       2031.58       2118.80       230.25 o                         
 -14   6   7        390.19        365.86       209.53 o                         
 -12   6   7        718.18        589.96       156.67 o                         
 -10   6   7       1398.80       1386.63       157.74 o                         
  -8   6   7        920.53       1188.44       166.45 o                         
  -6   6   7       2410.70       2589.62       335.27 o                         
  -4   6   7       1738.60       1248.63       205.14 o                         
  -2   6   7       1878.43       1541.21       195.13 o                         
   0   6   7        553.83        445.36       149.04 o                         
   2   6   7        398.77        344.04       136.82 o                         
   4   6   7        512.03        444.56       132.19 o                         
   6   6   7       1862.12       2152.65       324.26 o                         
   8   6   7       5454.45       6368.74       886.08 o                         
  10   6   7       1183.58       1063.77       198.12 o                         
  12   6   7        641.34        549.97       137.96 o                         
  14   6   7        694.33        848.64       157.34 o                         
 -13   7   7       1909.23       1686.07       315.66 o                         
 -11   7   7       2697.87       3123.50       433.62 o                         
  -9   7   7       2419.99       2616.76       242.60 o                         
  -7   7   7        869.51        882.89       162.79 o                         
  -5   7   7        804.53        633.08       175.11 o                         
  -3   7   7        153.67        160.98       168.58 o                         
  -1   7   7         18.81        174.56       157.57 o                         
   1   7   7        921.84        823.61       200.59 o                         
   3   7   7       1945.15       1730.07       239.09 o                         
   5   7   7       1699.90       1835.43       212.39 o                         
   7   7   7       1894.52       2291.75       299.97 o                         
   9   7   7       3566.69       3918.08       489.99 o                         
  11   7   7       1630.55       1344.57       223.07 o                         
  -4   8   7       1193.03       1574.11       288.80 o                         
  -2   8   7        581.17        488.97       211.93 o                         
   0   8   7       1115.32        792.38       221.51 o                         
   2   8   7       2089.37       1519.34      1067.15 o                         
 -26   0   8       8476.46       7918.40       574.65 o                         
 -24   0   8       6564.78       6600.71       497.55 o                         
 -22   0   8       6532.15       6259.80       462.57 o                         
 -20   0   8      19451.22      18171.60      1080.87 o                         
 -18   0   8      13900.70      13167.79       719.95 o                         
 -16   0   8      32705.70      29372.17      1411.31 o                         
 -14   0   8      50847.05      47359.52      2180.78 o                         
 -12   0   8      45459.11      45727.14      2108.82 o                         
 -10   0   8      57441.49      59537.12      2167.48 o                         
  -8   0   8      42949.78      42499.81      1545.61 o                         
  -6   0   8      33032.88      34057.06       990.68 o                         
  -4   0   8      23961.21      23994.31       885.37 o                         
  -2   0   8     144093.89     139442.86      4973.42 o                         
   0   0   8     105067.92     104559.52      3739.91 o                         
   2   0   8      24279.15      23534.26      1044.47 o                         
   4   0   8      40568.54      38184.83      1231.03 o                         
   6   0   8      31038.88      33229.12      1089.25 o                         
   8   0   8      34372.62      35479.34      1241.33 o                         
  10   0   8      26628.73      24646.47      1089.57 o                         
  12   0   8      33029.42      33085.05      1438.08 o                         
  14   0   8      20259.21      18513.31       770.87 o                         
  16   0   8      18553.46      17597.44       752.12 o                         
  18   0   8      25814.95      25947.45      1304.83 o                         
  20   0   8       9033.47       9462.87      1496.08 o                         
  22   0   8       7238.37       7972.11      1960.58 o                         
 -25   1   8         18.56          3.54        94.78 o                         
 -23   1   8         74.65         38.70        95.23 o                         
 -21   1   8         23.30        -76.84        95.19 o                         
 -19   1   8        127.76         76.22        79.03 o                         
 -17   1   8        176.83        138.02        74.04 o                         
 -15   1   8        227.70        258.10        75.05 o                         
 -13   1   8        105.16         55.07        45.26 o                         
 -11   1   8          4.60         -1.09        35.66 o                         
  -9   1   8        466.39        506.29        42.46 o                         
  -7   1   8        270.12        180.38        41.94 o                         
  -5   1   8        108.90         82.49        23.19 o                         
  -3   1   8       1652.30       1798.89        71.13 o                         
  -1   1   8         48.07          6.59        33.67 o                         
   1   1   8        319.38        296.18        28.10 o                         
   3   1   8          3.49        -24.15        27.23 o                         
   5   1   8        298.03        286.19        41.61 o                         
   7   1   8        435.99        439.33        60.22 o                         
   9   1   8         10.57         81.19        53.49 o                         
  11   1   8        240.93        250.63        63.24 o                         
  13   1   8        230.13        220.21        63.22 o                         
  15   1   8       1836.22       1672.49       202.73 o                         
  17   1   8        534.71        375.40        96.82 o                         
  19   1   8        216.98        175.07        94.43 o                         
  21   1   8          0.58         53.02       100.71 o                         
  23   1   8         21.76        -22.27       106.18 o                         
 -24   2   8       9763.08       8983.27       560.87 o                         
 -22   2   8      19515.19      18922.73       764.64 o                         
 -20   2   8      29924.69      29001.34      1082.37 o                         
 -18   2   8      31455.98      31489.10      1149.39 o                         
 -16   2   8      19492.05      19655.30      1170.54 o                         
 -14   2   8      18497.15      19330.40       654.37 o                         
 -12   2   8      12983.51      13535.16       404.14 o                         
 -10   2   8      12971.41      12692.98       382.28 o                         
  -8   2   8      41788.84      41465.50       948.81 o                         
  -6   2   8      55423.05      57164.21      1157.27 o                         
  -4   2   8      55633.60      56841.29      1253.87 o                         
  -2   2   8      51375.04      52078.73      1129.03 o                         
   0   2   8      60157.19      62160.07      1407.70 o                         
   2   2   8      57999.56      60939.75      1423.62 o                         
   4   2   8      57426.80      61596.24      1492.16 o                         
   6   2   8      45495.74      46424.28      1244.84 o                         
   8   2   8      19865.41      20177.54       674.32 o                         
  10   2   8      22329.79      22286.77       737.00 o                         
  12   2   8      20356.37      20655.95       705.28 o                         
  14   2   8      17743.55      17079.55       609.77 o                         
  16   2   8      17117.56      16897.44       610.59 o                         
  18   2   8      13979.38      13116.18       506.69 o                         
  20   2   8      10832.72       9789.74       931.40 o                         
  22   2   8       7086.96       7241.77       476.91 o                         
 -23   3   8          0.07        -23.34       102.94 o                         
 -21   3   8          4.61         -9.26        92.13 o                         
 -19   3   8         18.17        -41.62        86.31 o                         
 -17   3   8        330.44        256.55        93.21 o                         
 -15   3   8        277.00        181.25        85.29 o                         
 -13   3   8        253.40        249.03        65.00 o                         
 -11   3   8        673.41        690.71        78.57 o                         
  -9   3   8          1.26        -22.26        42.63 o                         
  -7   3   8         75.53         49.66        43.08 o                         
  -5   3   8       1169.92       1194.79        81.47 o                         
  -3   3   8        842.32        959.59        83.42 o                         
  -1   3   8         56.44         24.45        46.32 o                         
   1   3   8        341.98        427.30        54.10 o                         
   3   3   8        354.38        292.45        86.68 o                         
   5   3   8          0.21         -2.65        73.55 o                         
   7   3   8        255.51        186.95        75.12 o                         
   9   3   8       3400.79       3389.65       370.17 o                         
  11   3   8       1885.40       1832.58       153.41 o                         
  13   3   8         23.04         63.01        77.43 o                         
  15   3   8        156.31        122.20        93.22 o                         
  17   3   8         99.13         95.49       101.04 o                         
  19   3   8        135.57        288.12       118.88 o                         
  21   3   8        139.89         84.05       122.12 o                         
 -22   4   8       4915.79       4151.74       677.67 o                         
 -20   4   8       4081.43       4533.27       304.49 o                         
 -18   4   8       9271.83       9849.61       429.88 o                         
 -16   4   8      15369.26      15310.14       585.47 o                         
 -14   4   8      30208.96      30980.02      1031.86 o                         
 -12   4   8      33188.02      35343.55      1051.38 o                         
 -10   4   8      18892.79      20341.96       673.56 o                         
  -8   4   8      22710.85      22016.20       722.47 o                         
  -6   4   8      28011.29      28343.19      1190.35 o                         
  -4   4   8      34549.80      35285.65      1593.95 o                         
  -2   4   8      21262.64      18203.76      2087.16 o                         
   0   4   8      25361.02      25278.18      1619.13 o                         
   2   4   8      34055.70      38678.67      1700.20 o                         
   4   4   8      22095.42      25269.02      1149.39 o                         
   6   4   8      21082.05      22596.42      1010.03 o                         
   8   4   8      15561.04      17124.44       898.24 o                         
  10   4   8      18324.44      20484.63       826.06 o                         
  12   4   8      17745.90      19194.91      1362.00 o                         
  14   4   8      13368.32      14058.22       535.51 o                         
  16   4   8      10288.45      11632.44       478.86 o                         
  18   4   8       5967.61       6678.73       717.05 o                         
 -19   5   8          9.58         17.12       108.69 o                         
 -17   5   8        165.15        275.63       146.11 o                         
 -15   5   8        102.54         24.23       135.08 o                         
 -13   5   8         28.14        -13.57        96.92 o                         
 -11   5   8       3682.04       3831.05       231.02 o                         
  -9   5   8       1041.81       1102.56       139.11 o                         
  -7   5   8         11.80         -0.56        78.55 o                         
  -5   5   8         22.12         63.60        86.45 o                         
  -3   5   8        345.97        118.36       111.29 o                         
  -1   5   8        234.05        234.56       123.78 o                         
   1   5   8       1267.88        743.19       142.61 o                         
   3   5   8       1867.13       2090.27       268.12 o                         
   5   5   8          9.72        -64.80        86.02 o                         
   7   5   8          1.15         22.09        92.29 o                         
   9   5   8         29.19        -42.24        92.30 o                         
  11   5   8        218.81         -4.10        99.65 o                         
  13   5   8        545.82        529.26       127.67 o                         
  15   5   8        953.97        985.53       186.30 o                         
  17   5   8       1089.77        869.44       229.77 o                         
 -16   6   8       6525.94       7790.37       471.33 o                         
 -14   6   8       4437.17       4550.94       560.16 o                         
 -12   6   8       8317.61       8526.77       595.31 o                         
 -10   6   8      14948.65      16039.55       637.94 o                         
  -8   6   8      11470.04      12354.58       501.87 o                         
  -6   6   8      11778.40      11887.03       912.53 o                         
  -4   6   8      10808.61      10479.21       772.32 o                         
  -2   6   8      14513.47      11836.14      1528.00 o                         
   0   6   8      14681.15      13905.38      1041.00 o                         
   2   6   8      12216.59      12921.94       596.35 o                         
   4   6   8      12205.70      12162.99      1332.98 o                         
   6   6   8      14390.11      15831.18      1194.87 o                         
   8   6   8      16300.48      17519.51       993.03 o                         
  10   6   8       7325.64       7516.07       767.48 o                         
  12   6   8       6187.45       6536.22       824.92 o                         
  14   6   8       5463.12       5801.29       666.12 o                         
 -11   7   8          0.56       -124.77       131.09 o                         
  -9   7   8        129.05        166.41       139.92 o                         
  -7   7   8         46.11        -25.64       132.96 o                         
  -5   7   8        881.69        671.10       160.72 o                         
  -3   7   8        630.35        498.69       208.87 o                         
  -1   7   8          2.00        102.33       173.77 o                         
   1   7   8          7.32        -73.55       155.42 o                         
   3   7   8          2.06        206.17       140.71 o                         
   5   7   8        747.68        765.95       173.64 o                         
   7   7   8       2555.35       3113.91       536.69 o                         
   9   7   8       1471.25       1207.07       194.08 o                         
 -25   1   9         64.24         38.14       104.12 o                         
 -23   1   9        850.33        965.12       146.83 o                         
 -21   1   9        268.10        164.70        93.84 o                         
 -19   1   9        378.57        319.99       108.18 o                         
 -17   1   9         19.62         73.66        69.79 o                         
 -15   1   9         84.98         42.16        62.99 o                         
 -13   1   9       1142.69       1146.80       141.69 o                         
 -11   1   9        263.44        200.72        38.07 o                         
  -9   1   9        288.71        313.46        38.41 o                         
  -7   1   9       1953.30       2126.65        84.22 o                         
  -5   1   9       1677.04       1765.47        60.42 o                         
  -3   1   9       2801.53       2753.12       103.74 o                         
  -1   1   9       2175.80       2317.52       124.82 o                         
   1   1   9        397.38        437.81        42.86 o                         
   3   1   9        782.38        875.83        51.77 o                         
   5   1   9        269.51        271.83        45.01 o                         
   7   1   9         32.11         86.58        39.88 o                         
   9   1   9         34.51         55.97        60.32 o                         
  11   1   9       1427.45       1574.53       198.66 o                         
  13   1   9       1854.23       2135.61       214.87 o                         
  15   1   9       1925.49       1729.06       238.29 o                         
  17   1   9         96.15        170.25        87.80 o                         
  19   1   9        267.79        226.07       101.27 o                         
  21   1   9        176.93        241.14       111.72 o                         
 -24   2   9          0.94         41.32       113.44 o                         
 -22   2   9        385.38        440.08       173.56 o                         
 -20   2   9       1292.73       1345.09       153.52 o                         
 -18   2   9        142.74         15.62       116.72 o                         
 -16   2   9         10.19         31.84        68.06 o                         
 -14   2   9        334.19        309.90        79.77 o                         
 -12   2   9        145.33         89.45        56.28 o                         
 -10   2   9        507.89        583.47        64.28 o                         
  -8   2   9         92.41        164.02        51.84 o                         
  -6   2   9       1909.16       2126.99        80.50 o                         
  -4   2   9       1462.12       1612.05        90.15 o                         
  -2   2   9       3987.32       4298.72       123.77 o                         
   0   2   9       1657.38       1792.58        92.68 o                         
   2   2   9        227.72        259.20        45.89 o                         
   4   2   9        145.87        117.39        43.26 o                         
   6   2   9          5.69         -8.02        44.74 o                         
   8   2   9        306.20        344.73        70.39 o                         
  10   2   9        101.65         89.14        66.41 o                         
  12   2   9        132.35         33.66        97.17 o                         
  14   2   9        289.13        381.63        90.79 o                         
  16   2   9       1202.23       1140.99       238.45 o                         
  18   2   9        107.57        175.61       103.73 o                         
  20   2   9         32.49         10.08       107.89 o                         
 -23   3   9        471.08        372.97       160.53 o                         
 -21   3   9        131.24        268.79       167.79 o                         
 -19   3   9          7.25         39.02        91.89 o                         
 -17   3   9        393.29        393.88       184.31 o                         
 -15   3   9        387.57        331.16        91.63 o                         
 -13   3   9         63.20         95.19       100.44 o                         
 -11   3   9        791.09        821.45        99.41 o                         
  -9   3   9       1009.98        960.34        87.10 o                         
  -7   3   9        574.77        624.78        66.18 o                         
  -5   3   9       1403.16       1439.52        94.08 o                         
  -3   3   9       2148.15       2493.39       128.17 o                         
  -1   3   9         12.09        -56.15        56.15 o                         
   1   3   9        324.41        321.57        56.71 o                         
   3   3   9       2335.08       2544.58       191.26 o                         
   5   3   9       1969.01       2166.74       205.57 o                         
   7   3   9       3318.53       3422.04       294.37 o                         
   9   3   9       1320.35       1056.49       173.41 o                         
  11   3   9         35.88          2.34        75.38 o                         
  13   3   9         23.35          4.03        82.86 o                         
  15   3   9        138.37         66.10        94.76 o                         
  17   3   9          9.79        119.37       104.93 o                         
  19   3   9          0.65         49.11       118.39 o                         
 -22   4   9        876.47       1003.49       172.89 o                         
 -20   4   9        114.76        135.46       108.77 o                         
 -18   4   9        206.87         58.23       107.39 o                         
 -16   4   9        732.35        821.24       141.97 o                         
 -14   4   9       1155.04       1004.09       148.63 o                         
 -12   4   9        694.16        832.15       113.52 o                         
 -10   4   9       1297.19       1378.76       122.25 o                         
  -8   4   9       3143.65       3150.84       176.82 o                         
  -6   4   9        501.86        453.94        83.95 o                         
  -4   4   9       1140.87       1083.75       122.77 o                         
  -2   4   9       1098.40       1210.95       131.19 o                         
   0   4   9        153.46        169.38        77.65 o                         
   2   4   9       1099.67        868.30        93.31 o                         
   4   4   9       2387.65       2422.03       371.09 o                         
   6   4   9        770.68        762.21       110.92 o                         
   8   4   9         43.94         96.91        86.50 o                         
  10   4   9        800.45        824.17       119.93 o                         
  12   4   9        799.53        949.03       189.84 o                         
  14   4   9        419.56        370.23       113.75 o                         
  16   4   9       1312.19        982.70       194.58 o                         
  18   4   9        631.69        640.80       151.65 o                         
 -19   5   9        322.45        508.13       255.99 o                         
 -17   5   9        180.94         19.81       109.24 o                         
 -15   5   9        222.95        184.88       105.46 o                         
 -13   5   9          2.37          9.12        91.19 o                         
 -11   5   9       3654.19       3939.35       252.14 o                         
  -9   5   9       7172.91       7991.03       563.19 o                         
  -7   5   9       2109.04       2173.75       225.13 o                         
  -5   5   9       1565.72       1546.97       190.35 o                         
  -3   5   9        893.51        565.30       156.11 o                         
  -1   5   9       1202.34       1240.69       218.12 o                         
   1   5   9        215.30        314.35       160.10 o                         
   3   5   9        140.55         79.87        97.73 o                         
   5   5   9         74.62         32.34        92.73 o                         
   7   5   9        115.04         40.76        94.51 o                         
   9   5   9       4997.72       5168.32       640.83 o                         
  11   5   9       2482.92       2443.38       221.35 o                         
  13   5   9       1350.06       1402.22       184.58 o                         
  15   5   9        684.85        693.48       158.66 o                         
 -16   6   9       1038.65       1205.09       175.29 o                         
 -14   6   9         65.89        235.40       134.03 o                         
 -12   6   9         41.33         94.84       124.25 o                         
 -10   6   9       1147.27       1271.52       186.72 o                         
  -8   6   9        899.60        818.61       148.03 o                         
  -6   6   9       1365.14       1471.61       169.21 o                         
  -4   6   9       3137.89       3483.81       400.70 o                         
  -2   6   9       4657.40       4350.41       325.30 o                         
   0   6   9       2589.49       2537.34       356.52 o                         
   2   6   9        678.82        597.46       146.09 o                         
   4   6   9        577.48        683.06       143.77 o                         
   6   6   9         16.59         80.07       128.35 o                         
   8   6   9        366.55        277.80       129.09 o                         
  10   6   9       1641.25       1559.64       253.02 o                         
  12   6   9       1266.97       1441.61       186.01 o                         
  -9   7   9        909.69        799.06       239.63 o                         
  -7   7   9       1562.17       1757.20       233.20 o                         
  -5   7   9       2131.98       2358.10       239.59 o                         
  -3   7   9       1842.24       1818.31       221.89 o                         
  -1   7   9        513.68        761.77       219.49 o                         
   1   7   9        715.70        747.29       184.00 o                         
   3   7   9       1369.80       1398.82       272.59 o                         
   5   7   9       1544.47       1803.00       247.55 o                         
   7   7   9        815.86        673.81       215.66 o                         
 -24   0  10        362.63        314.27       182.36 o                         
 -22   0  10       3979.48       3546.21       366.26 o                         
 -20   0  10        218.71        200.55       140.10 o                         
 -18   0  10       8422.09       8320.73       550.36 o                         
 -16   0  10       3662.51       3438.78       290.53 o                         
 -14   0  10        721.52        654.33       189.93 o                         
 -12   0  10        240.89         90.37        83.17 o                         
 -10   0  10        212.52        197.84        60.38 o                         
  -8   0  10       2981.62       2858.48       148.55 o                         
  -6   0  10         84.44         42.66        50.56 o                         
  -4   0  10        692.52        612.67       100.18 o                         
  -2   0  10       3145.17       3051.58       197.13 o                         
   0   0  10        400.43        387.70        86.89 o                         
   2   0  10        488.42        620.81       105.41 o                         
   4   0  10        142.42        164.68        54.04 o                         
   6   0  10         13.56        -13.06        39.33 o                         
   8   0  10       1089.79        812.09       156.44 o                         
  10   0  10       1923.17       1883.61       222.69 o                         
  12   0  10         26.31         33.12        89.42 o                         
  14   0  10       1865.58       1997.16       207.65 o                         
  16   0  10       4096.32       3894.47       313.26 o                         
  18   0  10          7.62         66.61       136.18 o                         
  20   0  10          3.11         -4.78       144.59 o                         
 -23   1  10      10599.69      10336.83       481.36 o                         
 -21   1  10       8827.04       8551.43       406.45 o                         
 -19   1  10      12957.87      12426.89       514.08 o                         
 -17   1  10      19695.97      19532.60       737.56 o                         
 -15   1  10      21389.12      20790.71       720.79 o                         
 -13   1  10      26670.98      25560.08       867.60 o                         
 -11   1  10      37479.79      36569.55      1205.16 o                         
  -9   1  10      39901.81      40130.64      1063.13 o                         
  -7   1  10      38368.49      38872.42       894.72 o                         
  -5   1  10      48416.38      48467.37      1234.74 o                         
  -3   1  10      30220.01      29814.35       854.73 o                         
  -1   1  10      21233.58      21113.76       757.19 o                         
   1   1  10      40581.31      39474.81      1371.74 o                         
   3   1  10      39182.68      37933.35      1072.89 o                         
   5   1  10      33845.46      35401.72       875.84 o                         
   7   1  10      36913.63      36055.71      1092.24 o                         
   9   1  10      33708.88      32512.75      1001.57 o                         
  11   1  10      19514.09      19422.66       634.95 o                         
  13   1  10      16947.88      16771.60       565.98 o                         
  15   1  10      14106.44      13826.07       488.92 o                         
  17   1  10       6787.69       6289.67       452.98 o                         
  19   1  10       7770.86       7042.87       485.50 o                         
 -24   2  10        261.72        231.40       124.05 o                         
 -22   2  10         44.60        -53.75        95.28 o                         
 -20   2  10        198.05        272.40       106.79 o                         
 -18   2  10       1217.88       1140.50       145.02 o                         
 -16   2  10       1861.08       1884.42       226.89 o                         
 -14   2  10          1.25        -28.47        71.15 o                         
 -12   2  10       2335.64       2249.12       133.78 o                         
 -10   2  10        109.09        139.16        57.57 o                         
  -8   2  10         88.61        100.08        48.82 o                         
  -6   2  10          5.71         -8.13        32.55 o                         
  -4   2  10        825.28       1047.97        53.46 o                         
  -2   2  10        160.29        166.71        28.81 o                         
   0   2  10        722.58        748.84        59.46 o                         
   2   2  10        899.14        871.16        71.58 o                         
   4   2  10          1.19         -7.75        53.20 o                         
   6   2  10         10.48         18.84        59.55 o                         
   8   2  10       2202.13       1951.44       128.68 o                         
  10   2  10       4163.09       4239.40       218.43 o                         
  12   2  10        470.98        404.84        93.97 o                         
  14   2  10          0.61        145.27        88.54 o                         
  16   2  10         67.09         95.29       100.24 o                         
  18   2  10          5.27         62.70       156.81 o                         
  20   2  10          8.14         40.56       113.58 o                         
 -21   3  10       9443.11       8883.31       441.27 o                         
 -19   3  10      12325.36      12027.15       526.64 o                         
 -17   3  10      12385.92      12083.65       539.81 o                         
 -15   3  10      15751.20      15124.79       612.92 o                         
 -13   3  10      23007.20      24373.97       820.70 o                         
 -11   3  10      30180.79      32101.98      1160.14 o                         
  -9   3  10      24404.27      24969.62       815.92 o                         
  -7   3  10      24398.23      24008.89       720.01 o                         
  -5   3  10      25409.16      24598.42       738.86 o                         
  -3   3  10      24185.96      24964.10      1016.67 o                         
  -1   3  10      32462.67      32894.43      1070.94 o                         
   1   3  10      26949.92      27218.53      1014.74 o                         
   3   3  10      20330.88      20769.74       701.19 o                         
   5   3  10      19027.70      19179.01       945.93 o                         
   7   3  10      27352.10      27868.41       918.51 o                         
   9   3  10      24155.34      25203.42       880.30 o                         
  11   3  10      17279.76      17823.41       631.49 o                         
  13   3  10      16694.80      16744.88       610.35 o                         
  15   3  10       9743.46       8842.71       799.28 o                         
  17   3  10       7042.12       6909.26       583.23 o                         
  19   3  10       6154.18       1266.11      1596.21 o                         
 -20   4  10         47.35        113.72       112.28 o                         
 -18   4  10         97.07         23.91       103.92 o                         
 -16   4  10        564.61        673.54       128.35 o                         
 -14   4  10        322.94        374.74       103.34 o                         
 -12   4  10         11.59         21.86        81.23 o                         
 -10   4  10       1666.71       1726.43       150.57 o                         
  -8   4  10        902.28        811.74       120.00 o                         
  -6   4  10        172.82        165.94        71.67 o                         
  -4   4  10         84.58        102.76        66.23 o                         
  -2   4  10        103.36         79.29        91.06 o                         
   0   4  10       1316.08       1090.92       199.57 o                         
   2   4  10        695.32        554.10       104.47 o                         
   4   4  10        534.12        429.34       103.07 o                         
   6   4  10        670.65        699.76       117.03 o                         
   8   4  10        969.47       1059.74       145.07 o                         
  10   4  10        134.10         85.11        94.64 o                         
  12   4  10         85.51         84.55       100.24 o                         
  14   4  10        143.27        126.28       108.90 o                         
  16   4  10        349.24        242.09       125.91 o                         
 -17   5  10       9664.65       9978.08       490.45 o                         
 -15   5  10       8363.05       8338.58       436.37 o                         
 -13   5  10      12718.93      13715.24       918.67 o                         
 -11   5  10      12008.72      12557.45       534.08 o                         
  -9   5  10      10696.29      11388.11       540.14 o                         
  -7   5  10      16565.12      17637.17       600.34 o                         
  -5   5  10      15352.37      15910.73       659.92 o                         
  -3   5  10      17450.27      16842.36       648.85 o                         
  -1   5  10      14027.34      13348.63       727.39 o                         
   1   5  10      15087.24      16332.17       712.67 o                         
   3   5  10      18183.13      19221.86       809.00 o                         
   5   5  10      19615.32      21620.14       769.81 o                         
   7   5  10      15655.05      16239.88       610.50 o                         
   9   5  10       6200.19       5825.06       549.85 o                         
  11   5  10       6275.54       6638.02       698.51 o                         
  13   5  10       5333.82       5122.76       672.19 o                         
 -14   6  10        985.25       1180.18       180.11 o                         
 -12   6  10        589.14        685.26       148.40 o                         
 -10   6  10        330.73        234.52       131.76 o                         
  -8   6  10         33.37        -59.32       118.07 o                         
  -6   6  10         33.05        -65.20       120.63 o                         
  -4   6  10         41.11        117.45       133.45 o                         
  -2   6  10        208.43        323.49       190.33 o                         
   0   6  10         57.20         12.05       169.35 o                         
   2   6  10         40.35        124.96       124.94 o                         
   4   6  10        461.07        350.59       141.61 o                         
   6   6  10       2332.57       2419.44       384.90 o                         
   8   6  10        320.87        267.70       132.19 o                         
  10   6  10         11.35        -18.68       121.73 o                         
  -7   7  10       5553.44       6477.20       416.25 o                         
  -5   7  10       6339.69       7166.48       494.05 o                         
  -3   7  10       6932.31       7547.54       418.17 o                         
  -1   7  10      10155.45       9972.41       988.29 o                         
   1   7  10       8990.86       9139.63       682.00 o                         
   3   7  10       6127.26       5952.25       604.04 o                         
 -23   1  11          0.22        -15.48       103.14 o                         
 -21   1  11        813.96        535.89       124.10 o                         
 -19   1  11          3.51          2.96        87.15 o                         
 -17   1  11        274.49        218.99        88.36 o                         
 -15   1  11        585.44        520.31        92.59 o                         
 -13   1  11         83.10        123.17        67.03 o                         
 -11   1  11        270.82        183.99        69.43 o                         
  -9   1  11       3163.34       3203.58       142.93 o                         
  -7   1  11        425.16        485.39        50.99 o                         
  -5   1  11        228.48        284.46        64.03 o                         
  -3   1  11      10478.75      10007.48       353.12 o                         
  -1   1  11       3104.11       2991.55       179.71 o                         
   1   1  11        968.19       1078.22       119.50 o                         
   3   1  11       1395.85       1645.14       130.31 o                         
   5   1  11        999.70        885.28        78.53 o                         
   7   1  11        750.08        784.69        82.36 o                         
   9   1  11        897.58        803.94        90.15 o                         
  11   1  11       1568.39       1724.39       132.49 o                         
  13   1  11        420.58        438.79        92.31 o                         
  15   1  11         10.74         -0.81        99.56 o                         
  17   1  11          4.62        -20.79       153.95 o                         
  19   1  11        399.50        337.20       233.89 o                         
 -22   2  11        109.19        135.62       109.17 o                         
 -20   2  11        397.55        232.21       104.78 o                         
 -18   2  11        150.55        -28.81        99.54 o                         
 -16   2  11        332.50        258.39        94.87 o                         
 -14   2  11        129.19        132.12        78.77 o                         
 -12   2  11          7.91         19.53        72.22 o                         
 -10   2  11        326.84        231.29        70.69 o                         
  -8   2  11       1104.81       1076.29       115.91 o                         
  -6   2  11        371.49        327.09        57.16 o                         
  -4   2  11         85.52        101.35        40.20 o                         
  -2   2  11       1716.56       1774.14       107.38 o                         
   0   2  11       1676.80       1955.97       113.46 o                         
   2   2  11         25.31          1.29        63.87 o                         
   4   2  11        141.83        172.18        60.29 o                         
   6   2  11        825.33        747.36        90.90 o                         
   8   2  11        311.47        307.69        77.56 o                         
  10   2  11          1.23        -19.50        73.44 o                         
  12   2  11        111.77        120.77       106.08 o                         
  14   2  11         12.92          2.37       110.44 o                         
  16   2  11          8.79         14.56       157.04 o                         
  18   2  11       1094.07       1065.95       249.78 o                         
 -21   3  11       1800.15       1894.00       205.28 o                         
 -19   3  11        307.96        167.64       111.44 o                         
 -17   3  11          8.55         51.24        94.36 o                         
 -15   3  11          1.12         27.46        87.00 o                         
 -13   3  11         11.10         39.07        83.78 o                         
 -11   3  11       1339.30       1626.91       138.35 o                         
  -9   3  11       3911.74       4163.65       220.73 o                         
  -7   3  11       1948.67       2054.27       131.81 o                         
  -5   3  11        137.12         93.61        71.89 o                         
  -3   3  11        391.71        376.48        62.35 o                         
  -1   3  11        217.72        258.12        57.54 o                         
   1   3  11        165.11        238.24        79.39 o                         
   3   3  11       2675.25       3030.14       177.46 o                         
   5   3  11       1028.27        963.11       206.76 o                         
   7   3  11          9.14        -38.29        76.12 o                         
   9   3  11          2.94         84.09        95.93 o                         
  11   3  11         41.33         71.48       106.19 o                         
  13   3  11         29.47        -93.77       108.44 o                         
  15   3  11        791.75        760.70       163.08 o                         
  17   3  11       1502.65       1189.73       263.05 o                         
 -18   4  11       1077.83       1215.47       171.29 o                         
 -16   4  11       1212.53       1253.89       161.56 o                         
 -14   4  11       1767.69       1973.83       187.77 o                         
 -12   4  11       1842.49       2176.85       175.24 o                         
 -10   4  11          3.85        -65.89        75.60 o                         
  -8   4  11         38.04        -25.12        94.54 o                         
  -6   4  11          4.27        -44.34        71.62 o                         
  -4   4  11        161.48        201.00        75.90 o                         
  -2   4  11       1967.87       1933.92       222.43 o                         
   0   4  11       2696.41       2723.07       228.28 o                         
   2   4  11       3497.17       3680.17       287.68 o                         
   4   4  11       2242.83       2271.87       192.33 o                         
   6   4  11       1211.11       1120.47       145.59 o                         
   8   4  11          2.04         35.41       102.07 o                         
  10   4  11          4.88         69.06       106.58 o                         
  12   4  11        335.49        175.54       120.00 o                         
  14   4  11        217.52         70.39       170.69 o                         
 -15   5  11       1694.19       2344.44       301.70 o                         
 -13   5  11         35.26        109.51       185.03 o                         
 -11   5  11        349.64        168.79       103.32 o                         
  -9   5  11        347.27        504.45       114.67 o                         
  -7   5  11        865.09       1109.96       140.00 o                         
  -5   5  11       2604.44       2669.24       232.78 o                         
  -3   5  11       2788.40       2811.67       280.79 o                         
  -1   5  11       2600.99       2857.83       386.92 o                         
   1   5  11       1492.41       1219.72       300.13 o                         
   3   5  11        275.61        295.72       113.79 o                         
   5   5  11         29.58         20.83       111.18 o                         
   7   5  11         66.35        -17.73       117.13 o                         
   9   5  11       1528.73       1552.51       380.18 o                         
  11   5  11       2606.57       2638.67       428.37 o                         
 -12   6  11        175.54        317.84       193.17 o                         
 -10   6  11        489.72        592.19       262.73 o                         
  -8   6  11       1898.30       1848.46       312.42 o                         
  -6   6  11       2358.89       3152.62       480.30 o                         
  -4   6  11       1955.16       2374.13       350.01 o                         
  -2   6  11        756.56        398.27       208.60 o                         
   0   6  11        859.32        636.41       179.01 o                         
   2   6  11        528.30        789.39       187.80 o                         
   4   6  11       1269.19       1347.16       286.60 o                         
   6   6  11        598.65        439.55       185.09 o                         
   8   6  11        170.28        480.22       176.73 o                         
 -22   0  12       8791.57       8277.21      1107.85 o                         
 -20   0  12       7629.68       7178.41       967.67 o                         
 -18   0  12      17418.47      15690.75      1693.43 o                         
 -16   0  12      14842.55      14614.56      1575.86 o                         
 -14   0  12      21502.45      19427.44      1490.39 o                         
 -12   0  12      19737.45      17823.79      1361.89 o                         
 -10   0  12      16816.91      15618.90      1206.17 o                         
  -8   0  12      23621.80      23525.96      1709.25 o                         
  -6   0  12      36404.89      37274.83      2589.29 o                         
  -4   0  12      36447.23      37804.14      1848.54 o                         
  -2   0  12      11120.27      11880.22       659.50 o                         
   0   0  12      36570.30      37617.14      1877.86 o                         
   2   0  12      48205.78      45660.32      2261.72 o                         
   4   0  12      33548.14      32360.23      1958.25 o                         
   6   0  12      27887.02      26211.86      1612.30 o                         
   8   0  12      18770.70      18460.64      1212.94 o                         
  10   0  12      16077.88      15866.90      1073.22 o                         
  12   0  12       9457.70      10128.02       776.21 o                         
  14   0  12      11268.00      10933.80       962.02 o                         
  16   0  12       5395.59       5552.44       601.60 o                         
 -21   1  12         82.92        250.25       210.46 o                         
 -19   1  12         28.83        112.07       178.52 o                         
 -17   1  12          7.55         66.95       163.59 o                         
 -15   1  12         62.25         21.05       135.97 o                         
 -13   1  12        166.68        167.77       122.05 o                         
 -11   1  12         21.77         54.06       111.63 o                         
  -9   1  12        102.56        183.81       115.78 o                         
  -7   1  12         19.88         21.65        79.46 o                         
  -5   1  12        424.66        365.81        74.59 o                         
  -3   1  12        943.53        915.08       103.86 o                         
  -1   1  12        586.64        505.76        88.54 o                         
   1   1  12        714.74        718.51       113.88 o                         
   3   1  12        337.98        305.23       110.15 o                         
   5   1  12        694.25        814.74       144.37 o                         
   7   1  12        275.97        267.02       123.12 o                         
   9   1  12          4.12        -65.77       110.05 o                         
  11   1  12          2.18        218.95       133.41 o                         
  13   1  12          0.55         23.69       131.96 o                         
  15   1  12        288.00        413.81       164.45 o                         
  17   1  12        143.36        428.57       208.53 o                         
 -20   2  12       6593.28       6456.10       656.91 o                         
 -18   2  12       8860.37       8856.37      1356.86 o                         
 -16   2  12      14115.56      12904.98       938.76 o                         
 -14   2  12      16119.83      15714.54      1060.81 o                         
 -12   2  12      30554.68      30803.83      1812.67 o                         
 -10   2  12      35776.92      35827.61      1785.78 o                         
  -8   2  12      28149.97      28068.68      1163.25 o                         
  -6   2  12      27031.20      27072.20      1122.50 o                         
  -4   2  12      25346.79      26260.92       945.32 o                         
  -2   2  12      21365.52      22022.06       810.42 o                         
   0   2  12      14175.94      14231.31       612.23 o                         
   2   2  12      14705.66      14834.88       883.69 o                         
   4   2  12      13917.21      13802.65       732.74 o                         
   6   2  12      19352.54      18703.05       866.03 o                         
   8   2  12      24796.68      24244.36      1117.70 o                         
  10   2  12      19212.05      17613.44      1157.51 o                         
  12   2  12      17737.96      17965.20       946.56 o                         
  14   2  12      13339.08      11903.66      2295.23 o                         
  16   2  12      10175.73      10116.53      1182.96 o                         
 -19   3  12        136.14        -24.21       193.07 o                         
 -17   3  12         15.64        173.83       319.27 o                         
 -15   3  12         14.08        -47.30       152.45 o                         
 -13   3  12        398.42        299.96       181.70 o                         
 -11   3  12          4.81        -24.57       143.42 o                         
  -9   3  12        280.43        108.33       121.48 o                         
  -7   3  12         14.12        -33.61        85.68 o                         
  -5   3  12          3.50         56.29        86.43 o                         
  -3   3  12        137.72        177.35       102.33 o                         
  -1   3  12        125.97        154.34       106.97 o                         
   1   3  12         63.82        101.83       107.13 o                         
   3   3  12         24.13         -4.11       116.06 o                         
   5   3  12        443.10        421.83       191.61 o                         
   7   3  12        552.81        366.88       154.48 o                         
   9   3  12         63.42        -50.01       131.15 o                         
  11   3  12          2.12         79.40       149.30 o                         
  13   3  12        138.03        268.90       184.59 o                         
  15   3  12        230.24         98.60       193.85 o                         
 -18   4  12       8953.45       9459.09       855.70 o                         
 -16   4  12      10091.11      10561.85      1227.54 o                         
 -14   4  12       7033.28       7342.14       687.87 o                         
 -12   4  12      11052.95      10929.30       855.11 o                         
 -10   4  12      16675.70      17075.36      1178.80 o                         
  -8   4  12      12189.72      14595.90      1080.50 o                         
  -6   4  12      10736.46      12322.18       970.46 o                         
  -4   4  12      14797.05      14157.29      2019.36 o                         
  -2   4  12      25978.89      28743.80      2193.61 o                         
   0   4  12      19089.26      20216.05      2197.41 o                         
   2   4  12      17234.62      17419.76      1764.83 o                         
   4   4  12      17564.86      17886.24      4616.50 o                         
   6   4  12      13041.36      12654.96      2527.46 o                         
   8   4  12      13490.67      12516.59      2283.37 o                         
  10   4  12       8262.55       7726.93       903.95 o                         
  12   4  12       5982.27       7054.40      1533.77 o                         
 -13   5  12         42.19         -9.95       188.42 o                         
 -11   5  12        102.50         18.67       191.10 o                         
  -9   5  12        250.38        307.07       299.79 o                         
  -7   5  12         92.77        217.92       274.07 o                         
  -5   5  12        127.75        301.87       264.58 o                         
  -3   5  12        209.37        285.62       262.93 o                         
  -1   5  12         84.37        183.40       206.58 o                         
   1   5  12        195.62         19.15       195.05 o                         
   3   5  12        278.17         36.55       156.47 o                         
   5   5  12        555.70        308.97       181.78 o                         
   7   5  12          6.20        -24.09       187.96 o                         
   9   5  12        143.69        329.47       203.06 o                         
  -8   6  12      10611.42      14133.19      1926.49 o                         
  -6   6  12      11607.88      14141.56      1359.86 o                         
  -4   6  12      10660.53      12432.64       978.44 o                         
  -2   6  12       6340.65       6448.07       698.31 o                         
   0   6  12       6331.55       7209.33      1460.52 o                         
   2   6  12       6944.25       6826.96       749.92 o                         
   4   6  12       6795.54       6173.74       866.30 o                         
 -19   1  13        698.15        487.03       231.69 o                         
 -17   1  13         34.42          1.02       161.98 o                         
 -15   1  13        375.03        162.85       168.11 o                         
 -13   1  13       2051.38       1969.51       301.80 o                         
 -11   1  13         16.48         23.39       117.17 o                         
  -9   1  13       1069.48        961.38       184.20 o                         
  -7   1  13       3292.65       3610.37       332.31 o                         
  -5   1  13       1618.77       1623.76       223.12 o                         
  -3   1  13        232.66         34.85        98.72 o                         
  -1   1  13         14.79         81.62        94.24 o                         
   1   1  13       1911.87       1661.38       175.43 o                         
   3   1  13        189.03        168.66       111.72 o                         
   5   1  13         24.20        147.12       117.34 o                         
   7   1  13       1461.01       1778.99       213.39 o                         
   9   1  13       1711.83       1526.66       212.00 o                         
  11   1  13          1.64         25.05       143.88 o                         
  13   1  13        620.06        683.39       181.06 o                         
  15   1  13        529.24        411.99       187.48 o                         
 -20   2  13         17.34        -38.04       201.52 o                         
 -18   2  13        630.49        436.38       216.18 o                         
 -16   2  13        635.46        482.62       220.59 o                         
 -14   2  13        186.41         77.22       158.06 o                         
 -12   2  13        420.94        301.69       177.88 o                         
 -10   2  13       1040.54        928.43       220.22 o                         
  -8   2  13         89.72         45.44       114.54 o                         
  -6   2  13        181.43          7.03       116.83 o                         
  -4   2  13         19.11         74.17       118.56 o                         
  -2   2  13        175.33        158.01        98.96 o                         
   0   2  13        130.48         40.70       101.67 o                         
   2   2  13        379.00        289.54       115.63 o                         
   4   2  13        695.75        603.47       147.28 o                         
   6   2  13        181.91        218.34       133.14 o                         
   8   2  13        291.03        127.29       129.50 o                         
  10   2  13        505.94        349.70       158.85 o                         
  12   2  13        307.39        314.46       192.76 o                         
  14   2  13          2.65         76.87       187.48 o                         
 -17   3  13        565.19        542.60       371.97 o                         
 -15   3  13       2066.20       2302.43       378.25 o                         
 -13   3  13       2334.46       2726.57       386.42 o                         
 -11   3  13        450.02        584.76       218.01 o                         
  -9   3  13         19.56         26.12       130.10 o                         
  -7   3  13        584.32        467.01       171.38 o                         
  -5   3  13        942.87        793.48       235.94 o                         
  -3   3  13         41.79        165.87       157.77 o                         
  -1   3  13       4681.42       4558.62       380.68 o                         
   1   3  13       4308.55       4819.07       326.43 o                         
   3   3  13       1962.40       1408.22       222.89 o                         
   5   3  13        147.67        197.18       140.16 o                         
   7   3  13        344.49        191.92       152.78 o                         
   9   3  13         11.06         13.30       159.72 o                         
  11   3  13        235.08        330.74       192.72 o                         
  13   3  13        550.24        773.72       240.81 o                         
 -16   4  13         63.51         34.45       193.78 o                         
 -14   4  13        407.36        334.52       218.88 o                         
 -12   4  13       2156.15       2344.37       371.34 o                         
 -10   4  13        890.69       1347.85       535.84 o                         
  -8   4  13        340.08        673.11       394.08 o                         
  -6   4  13        651.68        550.33       251.23 o                         
  -4   4  13          5.08        -31.47       200.31 o                         
  -2   4  13        290.87        285.73       223.76 o                         
   0   4  13       1264.32        970.43       275.99 o                         
   2   4  13        774.78        809.97       192.42 o                         
   4   4  13        512.44        259.06       164.77 o                         
   6   4  13       2129.77       1695.21       309.57 o                         
   8   4  13       1395.73       1319.50       265.29 o                         
  10   4  13          9.87          0.88       175.59 o                         
 -11   5  13         13.98         68.46       448.58 o                         
  -9   5  13        308.61        421.53       466.50 o                         
  -7   5  13       2693.60       3386.11       581.22 o                         
  -5   5  13       2781.43       3670.06       668.12 o                         
  -3   5  13       1184.60       1023.22       344.65 o                         
  -1   5  13        140.02        253.68       268.49 o                         
   1   5  13        185.15        101.88       257.12 o                         
   3   5  13        349.69        362.67       199.32 o                         
   5   5  13       2238.40       2532.88       422.18 o                         
   7   5  13        956.15        944.68       310.02 o                         
 -18   0  14         58.81         97.22       253.22 o                         
 -16   0  14         14.15        -58.78       228.35 o                         
 -14   0  14         51.88        -18.09       228.35 o                         
 -12   0  14        912.25        499.33       251.52 o                         
 -10   0  14       1338.71       1080.65       302.50 o                         
  -8   0  14        183.40        256.26       209.18 o                         
  -6   0  14        766.84        950.42       277.93 o                         
  -4   0  14       5352.14       4711.68       567.10 o                         
  -2   0  14       1147.79        989.55       287.36 o                         
   0   0  14       1191.79       1067.66       221.61 o                         
   2   0  14       2044.45       2486.39       332.02 o                         
   4   0  14       2020.17       2066.53       319.55 o                         
   6   0  14         12.04         59.87       168.96 o                         
   8   0  14        329.99        378.46       217.80 o                         
  10   0  14        227.72        325.34       212.79 o                         
  12   0  14         20.04        102.24       219.55 o                         
 -19   1  14      11138.92      10652.14       939.23 o                         
 -17   1  14      11326.57       9685.22       852.07 o                         
 -15   1  14      14166.47      13531.95       938.95 o                         
 -13   1  14      13408.96      14217.74       953.20 o                         
 -11   1  14      12348.70      11002.19       804.29 o                         
  -9   1  14      16105.08      15821.25       884.20 o                         
  -7   1  14      16987.38      16195.75       892.45 o                         
  -5   1  14      15908.98      15817.67       877.94 o                         
  -3   1  14      30584.79      30031.40      1808.79 o                         
  -1   1  14      29367.09      28379.73      1344.37 o                         
   1   1  14      17556.48      18060.47       829.26 o                         
   3   1  14      18268.15      17735.66       824.06 o                         
   5   1  14      16036.92      15148.46       726.96 o                         
   7   1  14      10648.20      10095.66       551.52 o                         
   9   1  14       9600.78       9221.85       529.49 o                         
  11   1  14      11012.47      10668.83       588.65 o                         
  13   1  14       7817.11       7763.14       512.49 o                         
 -18   2  14        137.80        278.46       222.62 o                         
 -16   2  14         16.98         47.86       172.32 o                         
 -14   2  14         61.35         25.77       173.66 o                         
 -12   2  14         83.81        188.96       188.62 o                         
 -10   2  14       1047.24        715.58       226.29 o                         
  -8   2  14          0.96         49.70       145.59 o                         
  -6   2  14        832.10        478.81       228.01 o                         
  -4   2  14       1439.65       1283.47       290.41 o                         
  -2   2  14        586.33        563.83       170.79 o                         
   0   2  14         61.19          1.13       137.95 o                         
   2   2  14        241.31        141.95       119.46 o                         
   4   2  14        141.70        205.80       137.70 o                         
   6   2  14        172.47        132.06       136.33 o                         
   8   2  14          2.10         14.57       140.06 o                         
  10   2  14         21.12        210.83       162.39 o                         
  12   2  14         96.00         99.06       214.33 o                         
 -15   3  14      11368.27      11819.30      1592.13 o                         
 -13   3  14       9653.35       9527.05       795.68 o                         
 -11   3  14       9543.69       8707.12       851.50 o                         
  -9   3  14      15328.90      14711.37      1578.12 o                         
  -7   3  14      16403.39      17205.98      1527.88 o                         
  -5   3  14      18937.86      19734.87      2629.44 o                         
  -3   3  14      16546.45      16844.06      1057.65 o                         
  -1   3  14      13043.30      12939.05       848.47 o                         
   1   3  14      15540.72      15485.87       854.03 o                         
   3   3  14      16303.50      15906.40       780.87 o                         
   5   3  14      12534.92      12279.31      1168.61 o                         
   7   3  14       6687.44       7714.80       794.46 o                         
   9   3  14       8843.07       7517.48      1171.22 o                         
 -12   4  14        875.56        354.68       489.49 o                         
 -10   4  14         87.43        244.54       407.81 o                         
  -8   4  14         12.89         55.23       389.88 o                         
  -6   4  14        158.53        154.40       403.48 o                         
  -4   4  14        171.74        107.86       229.24 o                         
  -2   4  14        106.88        285.85       241.86 o                         
   0   4  14          0.58        -10.01       223.96 o                         
   2   4  14        485.49        363.16       248.99 o                         
   4   4  14        690.54        501.54       186.27 o                         
   6   4  14       1887.84       1711.32       311.08 o                         
   8   4  14        312.73        930.32       603.00 o                         
  -7   5  14       7723.13       9299.32      2225.87 o                         
  -5   5  14       8600.49       8866.26      2387.53 o                         
  -3   5  14       8275.00       8804.44       743.44 o                         
  -1   5  14      10914.91      13025.22      1809.72 o                         
   1   5  14       9580.33       8063.94      1151.86 o                         
 -15   1  15        282.00        307.58       227.61 o                         
 -13   1  15        121.19        -56.52       169.10 o                         
 -11   1  15        580.44        585.69       224.38 o                         
  -9   1  15       1121.55       1345.34       236.06 o                         
  -7   1  15        368.16        613.68       238.12 o                         
  -5   1  15         34.12        151.94       189.67 o                         
  -3   1  15       2436.43       2255.78       361.40 o                         
  -1   1  15        104.94       -129.86       201.15 o                         
   1   1  15        183.93        268.07       175.15 o                         
   3   1  15        297.23        379.85       147.83 o                         
   5   1  15        118.91        162.30       139.45 o                         
   7   1  15          0.09        -17.63       143.36 o                         
   9   1  15        199.61        128.02       160.37 o                         
 -14   2  15         70.70         19.05       180.38 o                         
 -12   2  15        125.64        460.18       225.13 o                         
 -10   2  15        105.57         91.44       297.54 o                         
  -8   2  15        248.66        248.89       299.87 o                         
  -6   2  15       1500.57       1194.36       296.04 o                         
  -4   2  15       1195.64       1017.91       296.17 o                         
  -2   2  15        472.85        223.88       221.78 o                         
   0   2  15         74.69        -62.79       161.34 o                         
   2   2  15        236.08         95.31       180.71 o                         
   4   2  15        118.97        328.47       150.05 o                         
   6   2  15        210.14        211.71       156.03 o                         
   8   2  15        508.81        742.38       199.60 o                         
 -13   3  15        248.63        148.26       395.13 o                         
 -11   3  15          2.25        181.84       375.52 o                         
  -9   3  15          1.48        141.89       381.88 o                         
  -7   3  15        268.61        495.84       392.64 o                         
  -5   3  15        739.12        583.00       406.67 o                         
  -3   3  15        433.50        430.40       257.39 o                         
  -1   3  15       1041.09       1231.57       344.16 o                         
   1   3  15        828.54        571.54       225.67 o                         
   3   3  15        135.60         -3.91       229.67 o                         
   5   3  15        365.00         82.80       249.76 o                         
   7   3  15        156.08        112.58       186.88 o                         
  -8   4  15        697.25        462.13       455.25 o                         
  -6   4  15        551.63        604.61       502.91 o                         
  -4   4  15        399.92         34.83       459.71 o                         
  -2   4  15        277.29        268.36       444.78 o                         
   0   4  15        412.40        170.57       254.48 o                         
   2   4  15        198.87         30.13       244.19 o                         
 -14   0  16       6269.27       5631.94       954.11 o                         
 -12   0  16      12228.15      11978.33      1419.85 o                         
 -10   0  16      15747.06      14868.57      1237.06 o                         
  -8   0  16      15990.12      14847.43      1835.86 o                         
  -6   0  16      11654.60      10635.35      1469.59 o                         
  -4   0  16      15285.69      16714.95      2016.74 o                         
  -2   0  16      19583.21      18259.15      2156.91 o                         
   0   0  16       7796.69       6479.78      1130.46 o                         
   2   0  16      10308.81      10040.72      1392.72 o                         
   4   0  16      13532.67      13655.93      1768.04 o                         
   6   0  16      14610.03      12578.46       942.51 o                         
 -13   1  16         18.99         -3.83       196.76 o                         
 -11   1  16         50.46        -79.27       270.46 o                         
  -9   1  16        117.45         33.29       269.66 o                         
  -7   1  16          7.14        100.40       219.91 o                         
  -5   1  16        522.64        619.34       332.24 o                         
  -3   1  16        290.16        397.05       321.44 o                         
  -1   1  16        213.66        371.62       299.30 o                         
   1   1  16          1.06        -75.34       260.19 o                         
   3   1  16          7.36        153.08       282.09 o                         
   5   1  16          6.20         99.85       196.02 o                         
   7   1  16         27.48        221.99       162.56 o                         
 -12   2  16       8834.69       7949.38      1263.85 o                         
 -10   2  16       8636.90       9062.37      1007.52 o                         
  -8   2  16       9791.58      10734.40      1113.42 o                         
  -6   2  16      11144.44      11092.95      1149.55 o                         
  -4   2  16      12834.21      13163.84       988.55 o                         
  -2   2  16      17022.19      17981.51      1543.22 o                         
   0   2  16      19198.55      20071.70      1683.42 o                         
   2   2  16      13898.13      12107.09      1154.59 o                         
   4   2  16      10363.30      10105.14      1023.43 o                         
  -7   3  16        280.60         48.90       412.00 o                         
  -5   3  16        659.56        818.03       470.23 o                         
  -3   3  16        296.84        690.77       486.47 o                         
  -1   3  16         97.90        175.07       305.23 o                         
   1   3  16          0.28        335.60       333.86 o                         
  -7   1  17         17.65         63.31       499.66 o                         
  -5   1  17        130.71        129.23       291.09 o                         
  -3   1  17        109.74        182.07       305.77 o                         
  -1   1  17        178.13         78.36       277.55 o                         
   1   1  17         41.19        265.60       311.61 o                         
                                                                                
