# Supplementary material for: Two cadmium coordination polymers with bridging acetate and phenyl­enedi­amine ligands that exhibit two-dimensional layered structures
Source: Acta Crystallogr E Crystallogr Commun. 2016 Nov 4;72(Pt 12):1718–23. doi: 10.1107/S2056989016017382 (PMC5137593; doi:10.1107/S2056989016017382)
Supplement: Supplementary file 3 [file e-72-01718-Isup4.mol]

@<TRIPOS>MOLECULE
I
    70    73     1     0     0
SMALL
NO_CHARGES
****
Generated from the CSD

@<TRIPOS>ATOM
     1 Cd1      9.9298   7.2399  14.1714   Cd        1 RES1   0.0000
     2 Cd2     10.3578  10.7376  10.6286   Cd        1 RES1   0.0000
     3 O1      10.9836   8.9261  12.9532   O.co2     1 RES1   0.0000
     4 O2      12.0368   9.2794  11.0324   O.co2     1 RES1   0.0000
     5 O3       8.2768   8.8515  14.4292   O.co2     1 RES1   0.0000
     6 O4       8.4190   9.1802  16.6307   O.co2     1 RES1   0.0000
     7 N1       8.8614   6.7700  12.1605   N.3       1 RES1   0.0000
     8 H1A      8.7150   7.5295  11.7764   H         1 RES1   0.0000
     9 H1B      9.4930   6.3349  11.6772   H         1 RES1   0.0000
    10 N2       8.9007   3.9682  12.4963   N.3       1 RES1   0.0000
    11 H2A      8.6489   3.2218  12.8251   H         1 RES1   0.0000
    12 H2B      9.4177   4.4308  12.9952   H         1 RES1   0.0000
    13 C1       7.6414   6.0207  12.1080   C.2       1 RES1   0.0000
    14 C2       7.6611   4.6444  12.2979   C.2       1 RES1   0.0000
    15 C3       6.4969   3.9269  12.2328   C.2       1 RES1   0.0000
    16 H3       6.5207   2.9814  12.3249   H         1 RES1   0.0000
    17 C4       5.2758   4.5742  12.0301   C.2       1 RES1   0.0000
    18 H4       4.4669   4.0753  11.9989   H         1 RES1   0.0000
    19 C5       5.2525   5.9432  11.8756   C.2       1 RES1   0.0000
    20 H5       4.4251   6.3885  11.7481   H         1 RES1   0.0000
    21 C6       6.4225   6.6745  11.9040   C.2       1 RES1   0.0000
    22 H6       6.3997   7.6164  11.7849   H         1 RES1   0.0000
    23 C7      11.9802   8.8102  12.2087   C.2       1 RES1   0.0000
    24 C8      13.2643   8.1999  12.7231   C.3       1 RES1   0.0000
    25 H8A     13.9228   8.9080  12.8804   H         1 RES1   0.0000
    26 H8B     13.6143   7.5686  12.0613   H         1 RES1   0.0000
    27 H8C     13.0859   7.7271  13.5635   H         1 RES1   0.0000
    28 C9       7.7907   9.2330  15.5389   C.2       1 RES1   0.0000
    29 C10      6.3655   9.7283  15.5375   C.3       1 RES1   0.0000
    30 H10A     6.0241   9.7464  16.4558   H         1 RES1   0.0000
    31 H10B     5.8117   9.1288  14.9948   H         1 RES1   0.0000
    32 H10C     6.3344  10.6325  15.1592   H         1 RES1   0.0000
    33 O1       9.7319   8.9261   8.3039   O.co2     1 RES1   0.0000
    34 O2       8.6787   9.2794  10.2247   O.co2     1 RES1   0.0000
    35 C7       8.7353   8.8102   9.0484   C.2       1 RES1   0.0000
    36 C8       7.4512   8.1999   8.5340   C.3       1 RES1   0.0000
    37 H8A      6.7927   8.9080   8.3767   H         1 RES1   0.0000
    38 H8B      7.1012   7.5686   9.1958   H         1 RES1   0.0000
    39 H8C      7.6296   7.7271   7.6937   H         1 RES1   0.0000
    40 N1      10.9982   7.7098  16.1823   N.3       1 RES1   0.0000
    41 H1A     11.1446   6.9503  16.5664   H         1 RES1   0.0000
    42 H1B     10.3667   8.1449  16.6656   H         1 RES1   0.0000
    43 N2      10.9590  10.5116  15.8465   N.3       1 RES1   0.0000
    44 H2A     11.2108  11.2580  15.5177   H         1 RES1   0.0000
    45 H2B     10.4420  10.0490  15.3476   H         1 RES1   0.0000
    46 C1      12.2182   8.4591  16.2348   C.2       1 RES1   0.0000
    47 C2      12.1986   9.8354  16.0449   C.2       1 RES1   0.0000
    48 C3      13.3628  10.5529  16.1101   C.2       1 RES1   0.0000
    49 H3      13.3390  11.4984  16.0179   H         1 RES1   0.0000
    50 C4      14.5839   9.9056  16.3127   C.2       1 RES1   0.0000
    51 H4      15.3927  10.4045  16.3439   H         1 RES1   0.0000
    52 C5      14.6072   8.5366  16.4672   C.2       1 RES1   0.0000
    53 H5      15.4346   8.0913  16.5947   H         1 RES1   0.0000
    54 C6      13.4371   7.8053  16.4388   C.2       1 RES1   0.0000
    55 H6      13.4600   6.8634  16.5579   H         1 RES1   0.0000
    56 O3      11.5829   5.6283  13.9136   O.co2     1 RES1   0.0000
    57 O4      11.4406   5.2996  11.7121   O.co2     1 RES1   0.0000
    58 C9      12.0689   5.2468  12.8039   C.2       1 RES1   0.0000
    59 C10     13.4942   4.7515  12.8053   C.3       1 RES1   0.0000
    60 H10A    13.8356   4.7334  11.8870   H         1 RES1   0.0000
    61 H10B    14.0479   5.3510  13.3480   H         1 RES1   0.0000
    62 H10C    13.5253   3.8473  13.1837   H         1 RES1   0.0000
    63 Cd1     10.7857   7.2399   7.0857   Cd        1 RES1   0.0000
    64 Cd2     10.3578   3.4977  10.6286   Cd        1 RES1   0.0000
    65 Cd2      9.5019  10.9821  17.7143   Cd        1 RES1   0.0000
    66 O1       8.8761   5.5537  15.3896   O.2       1 RES1   0.0000
    67 O4      11.4406  12.5395  11.7121   O.2       1 RES1   0.0000
    68 O4       9.2749  12.5395   9.5450   O.2       1 RES1   0.0000
    69 N2       8.9007  11.2081  12.4963   N.3       1 RES1   0.0000
    70 N2      11.8148  11.2081   8.7608   N.3       1 RES1   0.0000
@<TRIPOS>BOND
     1     1     3   un
     2     1     5   un
     3     1     7    1
     4     1    40    1
     5     1    56   un
     6     1    66   un
     7     2     4   un
     8     2    34   un
     9     2    67   un
    10     2    68   un
    11     2    69    1
    12     2    70    1
    13     3    23   un
    14     4    23   un
    15     5    28   un
    16     6    28   un
    17     6    65   un
    18     7     8    1
    19     7     9    1
    20     7    13    1
    21    10    11    1
    22    10    12    1
    23    10    14    1
    24    10    64    1
    25    13    14   un
    26    13    21   un
    27    14    15   un
    28    15    16    1
    29    15    17   un
    30    17    18    1
    31    17    19   un
    32    19    20    1
    33    19    21   un
    34    21    22    1
    35    23    24    1
    36    24    25    1
    37    24    26    1
    38    24    27    1
    39    28    29    1
    40    29    30    1
    41    29    31    1
    42    29    32    1
    43    33    35   un
    44    33    63   un
    45    34    35   un
    46    35    36    1
    47    36    37    1
    48    36    38    1
    49    36    39    1
    50    40    41    1
    51    40    42    1
    52    40    46    1
    53    43    44    1
    54    43    45    1
    55    43    47    1
    56    43    65    1
    57    46    47   un
    58    46    54   un
    59    47    48   un
    60    48    49    1
    61    48    50   un
    62    50    51    1
    63    50    52   un
    64    52    53    1
    65    52    54   un
    66    54    55    1
    67    56    58   un
    68    57    58   un
    69    57    64   un
    70    58    59    1
    71    59    60    1
    72    59    61    1
    73    59    62    1
@<TRIPOS>SUBSTRUCTURE
     1 RES1        1 GROUP             0 ****  ****    0  
@<TRIPOS>CRYSIN
   23.2830    7.2399   14.2744   90.0000   96.8870   90.0000    15     1
