# Supplementary material for: Two cadmium coordination polymers with bridging acetate and phenyl­enedi­amine ligands that exhibit two-dimensional layered structures
Source: Acta Crystallogr E Crystallogr Commun. 2016 Nov 4;72(Pt 12):1718–23. doi: 10.1107/S2056989016017382 (PMC5137593; doi:10.1107/S2056989016017382)
Supplement: Supplementary file 4 [file e-72-01718-IIsup3.hkl]

data_II                                                                         
_shelx_title ' scan_0m in C2/c'                                                 
_shelx_refln_list_code          4                                               
_shelx_F_calc_maximum      388.42                                               
_exptl_crystal_F_000      1384.00                                               
_reflns_d_resolution_high  0.8100                                               
                                                                                
loop_                                                                           
 _space_group_symop_operation_xyz                                               
 'x, y, z'                                                                      
 '-x, y, -z+1/2'                                                                
 'x+1/2, y+1/2, z'                                                              
 '-x+1/2, y+1/2, -z+1/2'                                                        
 '-x, -y, -z'                                                                   
 'x, -y, z-1/2'                                                                 
 '-x+1/2, -y+1/2, -z'                                                           
 'x+1/2, -y+1/2, z-1/2'                                                         
                                                                                
_cell_length_a    20.7765                                                       
_cell_length_b     8.2374                                                       
_cell_length_c    15.0022                                                       
_cell_angle_alpha  90.000                                                       
_cell_angle_beta  102.583                                                       
_cell_angle_gamma  90.000                                                       
                                                                                
_shelx_F_squared_multiplier     1.000                                           
                                                                                
loop_                                                                           
 _refln_index_h                                                                 
 _refln_index_k                                                                 
 _refln_index_l                                                                 
 _refln_F_squared_calc                                                          
 _refln_F_squared_meas                                                          
 _refln_F_squared_sigma                                                         
 _refln_observed_status                                                         
   4   0   0      12942.25      12675.84       273.63 o                         
   6   0   0       7584.32       7818.22       188.47 o                         
   8   0   0      86844.73      90753.70      1794.68 o                         
  10   0   0     134301.95     139450.70      3348.92 o                         
  12   0   0      15334.82      14378.44       482.13 o                         
  14   0   0       1884.75       1916.85       149.55 o                         
  16   0   0       7333.86       7698.40       556.61 o                         
  18   0   0      26456.82      27627.20       896.09 o                         
  20   0   0      10967.52      11560.99       818.39 o                         
  22   0   0        835.32        902.00       216.83 o                         
  24   0   0        352.15        346.00       190.62 o                         
   1   1   0      14605.76      14082.81       326.74 o                         
   3   1   0      24865.20      23806.57       354.42 o                         
   5   1   0      25963.95      26438.21       383.60 o                         
   7   1   0       1106.31        942.88        40.46 o                         
   9   1   0       7013.33       6982.96       173.77 o                         
  11   1   0        684.02        826.95        82.60 o                         
  13   1   0       1795.60       1757.69       102.54 o                         
  15   1   0      12482.50      13276.10       334.34 o                         
  17   1   0       2391.11       2474.29       142.27 o                         
  19   1   0        135.97        127.38        67.87 o                         
  21   1   0       1888.98       1892.77       294.69 o                         
  23   1   0        920.22        960.84       163.02 o                         
   0   2   0       3282.52       3736.76       106.85 o                         
   2   2   0        311.81        318.57        23.09 o                         
   4   2   0        973.79       1032.95        37.73 o                         
   6   2   0       1622.19       1643.42        62.37 o                         
   8   2   0      18759.56      18477.09       353.29 o                         
  10   2   0      16537.45      16433.35       351.48 o                         
  12   2   0       4952.01       4835.72       154.34 o                         
  14   2   0         23.31         -6.50        33.07 o                         
  16   2   0        172.08         84.83        53.37 o                         
  18   2   0       2021.20       1939.98       134.85 o                         
  20   2   0        859.78        936.07       136.83 o                         
  22   2   0       1345.48       1242.49       225.06 o                         
  24   2   0        305.09        490.66       195.72 o                         
   1   3   0       5122.93       4933.00        89.04 o                         
   3   3   0      19941.62      18594.40       291.17 o                         
   5   3   0       9399.86       9282.00       182.20 o                         
   7   3   0      42932.99      43156.09       814.23 o                         
   9   3   0       4462.66       4417.01       208.48 o                         
  11   3   0       4660.76       4631.98       162.31 o                         
  13   3   0       9603.74      10153.28       376.83 o                         
  15   3   0       7963.53       8118.34       373.14 o                         
  17   3   0      14101.21      14524.58       473.40 o                         
  19   3   0       3371.48       3364.62       411.87 o                         
  21   3   0         52.98        -52.57       111.88 o                         
  23   3   0       1903.29       2141.11       303.59 o                         
   0   4   0      14342.11      15144.31       385.14 o                         
   2   4   0      23575.29      23747.79       394.84 o                         
   4   4   0       6892.55       6973.31       152.88 o                         
   6   4   0       1966.07       1851.12        81.01 o                         
   8   4   0      33244.70      34014.00       715.89 o                         
  10   4   0      20301.24      20761.62       522.21 o                         
  12   4   0      10259.70      10208.88       311.18 o                         
  14   4   0       1176.79       1167.33       116.10 o                         
  16   4   0        760.79        852.62       153.89 o                         
  18   4   0       4369.46       4144.36       337.11 o                         
  20   4   0       2983.02       3017.50       354.76 o                         
  22   4   0       2738.84       2119.71       333.01 o                         
   1   5   0       2409.22       2602.27        87.75 o                         
   3   5   0       1695.54       1646.46        69.09 o                         
   5   5   0       1741.17       1671.64       146.89 o                         
   7   5   0       2006.11       2198.82        99.90 o                         
   9   5   0       1730.73       1499.63       106.91 o                         
  11   5   0         18.59         12.83        48.28 o                         
  13   5   0        122.64         21.49        88.57 o                         
  15   5   0       2257.14       2244.80       278.91 o                         
  17   5   0       2046.41       1227.14       225.22 o                         
  19   5   0         23.11        241.57       152.56 o                         
  21   5   0        728.07        841.73       256.39 o                         
   0   6   0      57277.88      57964.18      1493.57 o                         
   2   6   0      17444.27      18017.05       426.81 o                         
   4   6   0        570.45        577.10        89.40 o                         
   6   6   0       2775.57       2740.73       157.81 o                         
   8   6   0      15454.51      15379.41       716.00 o                         
  10   6   0      18903.09      18924.43       859.28 o                         
  12   6   0       4378.81       4823.42       376.49 o                         
  14   6   0        742.31        724.92       185.12 o                         
  16   6   0       1042.86       1146.23       231.67 o                         
  18   6   0       5223.07       5237.83       488.53 o                         
  20   6   0       3738.11       3715.69       454.21 o                         
   1   7   0        821.24        705.46       103.13 o                         
   3   7   0       5100.90       4842.28       687.01 o                         
   5   7   0       8791.77       8592.67       413.77 o                         
   7   7   0       3641.94       4421.64       433.10 o                         
   9   7   0       1660.25       1813.80       277.49 o                         
  11   7   0         13.56         17.74       106.31 o                         
  13   7   0       2948.08       3197.49       357.93 o                         
  15   7   0       4753.60       5945.16       692.55 o                         
  17   7   0       1505.41       1530.02       297.03 o                         
   2   8   0        413.88        369.08       126.62 o                         
   4   8   0         55.07          4.18        83.43 o                         
   6   8   0         27.61         58.37       105.91 o                         
   8   8   0        386.54        411.01       148.05 o                         
  10   8   0        350.18        514.42       152.08 o                         
  12   8   0         43.45        111.84       156.66 o                         
  14   8   0         40.08        181.11       159.74 o                         
   3   9   0       4467.00       4370.93       533.09 o                         
   5   9   0       4691.25       4497.40       405.52 o                         
   7   9   0       3293.01       4143.90       410.66 o                         
   9   9   0       1234.61       1248.78       268.69 o                         
  11   9   0         45.08        402.36       190.58 o                         
   4  10   0        560.20        186.03       426.78 o                         
 -25   1   1       2267.56       2082.81       496.96 o                         
 -23   1   1       3570.54       3504.69       278.36 o                         
 -21   1   1       2456.97       2875.17       259.04 o                         
 -19   1   1         21.59        -18.89        79.76 o                         
 -17   1   1       5287.50       5697.95       262.36 o                         
 -15   1   1       9849.98       9618.34       339.07 o                         
 -13   1   1      17873.21      17469.63       450.07 o                         
 -11   1   1      25108.29      26047.99       561.03 o                         
  -9   1   1       1132.87       1074.00        56.33 o                         
  -7   1   1      18811.83      19109.38       302.72 o                         
  -5   1   1      35989.05      36353.27       593.96 o                         
  -3   1   1      78087.86      82037.30      1754.02 o                         
  -1   1   1      55886.63      52091.66      1618.30 o                         
   1   1   1        145.46         16.97        18.17 o                         
   3   1   1      26381.60      25661.72       408.23 o                         
   5   1   1      48887.58      45649.68       681.14 o                         
   7   1   1      64582.29      63659.13       946.94 o                         
   9   1   1      32664.95      31111.51       672.85 o                         
  11   1   1        104.49        123.79        48.43 o                         
  13   1   1      12259.36      12360.54       311.10 o                         
  15   1   1      16693.20      18303.82       438.11 o                         
  17   1   1      10078.49      10548.32       292.56 o                         
  19   1   1       2146.11       2316.72       135.90 o                         
  21   1   1         29.64         99.59        83.43 o                         
  23   1   1        613.65        748.00       150.21 o                         
 -24   2   1         58.34        -10.55       176.88 o                         
 -22   2   1        661.73        462.32       170.52 o                         
 -20   2   1      13673.98      13879.56       678.96 o                         
 -18   2   1      21231.72      22730.37      1144.28 o                         
 -16   2   1       3445.08       3589.29       251.35 o                         
 -14   2   1         73.97        104.05        42.43 o                         
 -12   2   1       7481.11       7927.41       210.97 o                         
 -10   2   1      60260.59      61266.18      1232.56 o                         
  -8   2   1      51429.87      49979.09       865.75 o                         
  -6   2   1      13932.89      13498.14       231.77 o                         
  -4   2   1        611.01        613.13        45.72 o                         
  -2   2   1      84446.40      83932.21      1340.53 o                         
   0   2   1      85390.98      87164.36      1313.35 o                         
   2   2   1       5114.55       4450.41        95.23 o                         
   4   2   1       9990.96       8623.01       161.42 o                         
   6   2   1        359.25        374.24        31.56 o                         
   8   2   1      18755.25      17529.93       339.63 o                         
  10   2   1      25866.21      24981.19       511.65 o                         
  12   2   1      19244.13      19658.71       449.82 o                         
  14   2   1       5994.19       6320.46       194.33 o                         
  16   2   1         69.89         48.80        41.31 o                         
  18   2   1        947.99        905.18        86.06 o                         
  20   2   1       3504.26       3656.41       201.68 o                         
  22   2   1       4617.32       5441.58       419.31 o                         
  24   2   1       1202.37        786.51       287.82 o                         
 -23   3   1        368.12        230.59       174.74 o                         
 -21   3   1        150.22        135.15       131.80 o                         
 -19   3   1          0.08         11.19       107.73 o                         
 -17   3   1       2499.55       1947.41       445.60 o                         
 -15   3   1       6258.90       5837.21       390.71 o                         
 -13   3   1       1235.28       1207.14       296.93 o                         
 -11   3   1        271.68        265.24        51.57 o                         
  -9   3   1         12.21        -32.47        32.47 o                         
  -7   3   1       1390.81       1458.10        77.88 o                         
  -5   3   1       9014.56       9447.88       213.50 o                         
  -3   3   1        489.78        550.76        41.96 o                         
  -1   3   1       4562.23       4931.46       103.11 o                         
   1   3   1       3887.61       4125.22        90.44 o                         
   3   3   1       2826.35       3194.26        72.36 o                         
   5   3   1       2574.36       2716.89        86.94 o                         
   7   3   1       1400.37       1296.94        56.89 o                         
   9   3   1        101.22        134.49        34.64 o                         
  11   3   1        104.91         31.55        29.99 o                         
  13   3   1        480.78        426.82        68.05 o                         
  15   3   1        579.32        517.86        69.80 o                         
  17   3   1         99.37        115.99        51.86 o                         
  19   3   1         68.67         93.44        82.63 o                         
  21   3   1         80.26        152.83       101.26 o                         
  23   3   1          0.89        -88.91       179.17 o                         
 -22   4   1        181.82        125.43       177.39 o                         
 -20   4   1       5250.17       6698.32       543.89 o                         
 -18   4   1       8838.93       8341.44       431.54 o                         
 -16   4   1       2365.00       2424.76       364.44 o                         
 -14   4   1         10.22        -55.78        71.80 o                         
 -12   4   1       4978.68       5188.73       403.26 o                         
 -10   4   1      35364.00      35446.00       948.21 o                         
  -8   4   1      31915.72      32220.10       683.16 o                         
  -6   4   1       8038.61       8131.26       304.82 o                         
  -4   4   1         96.51        174.53        26.88 o                         
  -2   4   1      21365.57      22446.63       432.50 o                         
   0   4   1      39281.25      38230.50       584.85 o                         
   2   4   1      28390.54      28936.10       469.94 o                         
   4   4   1      30722.54      31062.21       637.95 o                         
   6   4   1       1747.13       1888.98        98.59 o                         
   8   4   1      11190.64      11339.54       249.93 o                         
  10   4   1      20505.56      21243.93       479.94 o                         
  12   4   1      13307.69      13092.04       368.24 o                         
  14   4   1       3724.64       3704.88       162.99 o                         
  16   4   1         46.05        105.02        73.07 o                         
  18   4   1       2177.38       2106.68       247.98 o                         
  20   4   1       6538.75       6929.84       360.59 o                         
  22   4   1       5014.74       5930.76       562.01 o                         
 -21   5   1       1147.63       1134.90       428.35 o                         
 -19   5   1         68.59         98.05       157.72 o                         
 -17   5   1       1112.22        755.12       195.07 o                         
 -15   5   1       3679.30       3747.47       350.35 o                         
 -13   5   1       7540.66       7868.11       454.71 o                         
 -11   5   1      10941.25      10731.04       443.02 o                         
  -9   5   1        666.40        709.04        92.56 o                         
  -7   5   1       6005.35       5762.73       181.43 o                         
  -5   5   1      23493.03      23278.62       503.25 o                         
  -3   5   1      40769.66      41552.21       667.16 o                         
  -1   5   1      34197.73      35973.00       632.15 o                         
   1   5   1       2474.17       2771.64       185.65 o                         
   3   5   1       4470.58       4385.66       177.78 o                         
   5   5   1      25096.60      25001.74       526.74 o                         
   7   5   1      35723.57      34617.17       804.02 o                         
   9   5   1      12274.29      13255.98       479.93 o                         
  11   5   1        107.26        103.48        55.99 o                         
  13   5   1       2790.97       2876.84       329.33 o                         
  15   5   1       5662.76       6027.01       390.84 o                         
  17   5   1       8859.43       9472.80       423.83 o                         
  19   5   1       4216.79       5588.27      1390.56 o                         
  21   5   1          0.36        -26.68       152.42 o                         
 -20   6   1          1.16        111.88       214.56 o                         
 -18   6   1          7.72        134.30       160.05 o                         
 -16   6   1        404.86        469.46       274.36 o                         
 -14   6   1          6.19        105.16       136.95 o                         
 -12   6   1        920.99        912.16       198.54 o                         
 -10   6   1       1278.08       1686.12       229.15 o                         
  -8   6   1        400.49        387.41       105.69 o                         
  -6   6   1        186.43        154.49        43.60 o                         
  -4   6   1         71.64         57.81        61.75 o                         
  -2   6   1        145.37        160.63        46.70 o                         
   0   6   1        306.96        149.48        54.68 o                         
   2   6   1       5059.32       5078.20       161.31 o                         
   4   6   1       5781.24       5849.94       234.44 o                         
   6   6   1         57.13         46.36        32.44 o                         
   8   6   1          9.40        -26.30        41.76 o                         
  10   6   1         34.52         89.94       116.63 o                         
  12   6   1       1312.54       1273.90       135.80 o                         
  14   6   1       1406.83       1494.68       207.78 o                         
  16   6   1         29.40         40.40       132.56 o                         
  18   6   1        256.62        392.44       205.78 o                         
 -17   7   1        720.16        745.65       469.77 o                         
 -15   7   1       1911.72       1673.47       289.99 o                         
 -13   7   1       1845.72       2410.62       317.44 o                         
 -11   7   1       2221.63       2334.37       284.78 o                         
  -9   7   1       1650.20       1876.07       232.90 o                         
  -7   7   1        198.68        231.97       111.69 o                         
  -5   7   1       2822.53       2757.88       244.10 o                         
  -3   7   1       4486.16       4462.05       234.69 o                         
  -1   7   1       2498.89       2360.93       209.62 o                         
   1   7   1        270.45        186.24        85.23 o                         
   3   7   1       1031.07       1071.78       150.61 o                         
   5   7   1       3832.96       3716.03       271.92 o                         
   7   7   1       6867.09       7361.61       677.99 o                         
   9   7   1       4112.90       4310.34       348.49 o                         
  11   7   1         51.36        110.40       125.32 o                         
  13   7   1       2127.43       2283.08       305.28 o                         
  15   7   1       2375.95       2214.55       314.14 o                         
  17   7   1       1389.77       1883.27       316.73 o                         
 -14   8   1        256.98        211.72       194.10 o                         
 -12   8   1       2462.35       2381.69       295.09 o                         
 -10   8   1      12946.11      13017.60       644.85 o                         
  -8   8   1      12765.94      12843.12       848.73 o                         
  -6   8   1       4569.06       4505.05       659.84 o                         
  -4   8   1        112.75         36.70       103.36 o                         
  -2   8   1       7949.29       7067.72       805.10 o                         
   0   8   1      20439.96      19220.30       828.23 o                         
   2   8   1      14058.00      13744.26       558.20 o                         
   4   8   1       2884.42       3184.36       449.52 o                         
   6   8   1        266.66        212.79       110.49 o                         
   8   8   1       6162.52       6608.73       409.74 o                         
  10   8   1       9292.00       9736.25       667.69 o                         
  12   8   1       7351.65       7118.89      1063.05 o                         
  14   8   1       2221.83       2259.51       343.90 o                         
 -11   9   1         66.79        105.38       176.25 o                         
  -9   9   1          0.66         -3.98       172.40 o                         
  -7   9   1        126.95        125.40       152.29 o                         
  -5   9   1        637.73        667.53       408.02 o                         
  -3   9   1        470.69        561.23       415.84 o                         
   1   9   1        105.19        189.16       317.35 o                         
   3   9   1        133.80        161.18       137.18 o                         
   5   9   1       1362.47       1323.11       237.74 o                         
   7   9   1       1135.43       1351.76       247.93 o                         
   9   9   1        198.60        185.73       154.27 o                         
  11   9   1        146.26        343.88       189.41 o                         
  -4  10   1         26.43        429.91       383.01 o                         
   4  10   1        455.95        -57.84       411.15 o                         
 -24   0   2        975.08        781.80       238.79 o                         
 -22   0   2       1364.10        936.77       365.81 o                         
 -20   0   2      16579.20      16251.10       801.97 o                         
 -18   0   2      10710.97      11111.58       589.65 o                         
 -16   0   2       5511.99       5524.78       360.43 o                         
 -14   0   2        830.75        776.22       132.94 o                         
 -12   0   2       2445.44       2278.08       203.80 o                         
 -10   0   2      57065.65      57749.39      1655.36 o                         
  -8   0   2      90283.02      95446.98      2064.25 o                         
  -6   0   2     126157.51     120741.34      6534.43 o                         
  -4   0   2       3950.29       2615.28       438.09 o                         
  -2   0   2       3985.84       4126.62       197.83 o                         
   0   0   2      45790.20      46954.98      1325.99 o                         
   2   0   2     129557.17     126682.41      3036.65 o                         
   4   0   2      66924.77      64952.03      1600.39 o                         
   6   0   2         72.07         81.83        39.31 o                         
   8   0   2         37.35        -36.25        41.94 o                         
  10   0   2      39606.20      38817.21      1166.16 o                         
  12   0   2      55238.91      55668.11      1640.06 o                         
  14   0   2      18651.00      19241.41       652.97 o                         
  16   0   2       1481.35       1504.28       167.38 o                         
  18   0   2        509.48        690.64       154.31 o                         
  20   0   2      10450.62      12109.18       943.72 o                         
  22   0   2       6793.00       7326.61       369.78 o                         
  24   0   2       3447.49       3678.21       405.65 o                         
 -25   1   2        434.54        568.70       230.16 o                         
 -23   1   2       1446.36       1308.66       188.28 o                         
 -21   1   2       2539.58       2160.40       205.46 o                         
 -19   1   2        211.56        113.64       100.83 o                         
 -17   1   2        947.64        880.81       128.84 o                         
 -15   1   2       5136.89       5465.50       246.90 o                         
 -13   1   2       1305.47       1346.27       148.25 o                         
 -11   1   2       3917.66       3674.59       158.91 o                         
  -9   1   2       4520.03       4721.08       218.03 o                         
  -7   1   2       2589.13       2737.39        77.02 o                         
  -5   1   2      18790.83      18829.26       768.76 o                         
  -3   1   2       7481.40       7109.12       503.41 o                         
  -1   1   2      15923.09      15926.14       343.39 o                         
   1   1   2      15382.23      15199.84       285.64 o                         
   3   1   2      27091.58      27306.70       468.98 o                         
   5   1   2        432.31        473.25        42.66 o                         
   7   1   2        131.00        120.23        29.35 o                         
   9   1   2      21879.85      21134.39       448.78 o                         
  11   1   2       7433.11       7558.98       215.81 o                         
  13   1   2        134.36        104.30        42.62 o                         
  15   1   2       4767.12       4672.39       292.47 o                         
  17   1   2       1974.45       2000.07       122.60 o                         
  19   1   2       3186.10       3594.16       173.71 o                         
  21   1   2       1586.90       1511.25       123.55 o                         
  23   1   2         91.60         58.19        75.23 o                         
 -24   2   2        250.85        261.86       201.74 o                         
 -22   2   2        206.45        334.46       168.78 o                         
 -20   2   2        405.87        307.40       177.47 o                         
 -18   2   2       2934.62       2576.95       278.22 o                         
 -16   2   2       6890.29       6297.42       550.69 o                         
 -14   2   2       4948.50       4478.17       515.37 o                         
 -12   2   2        607.64        599.13        74.65 o                         
 -10   2   2       2780.77       2704.21       132.42 o                         
  -8   2   2      14623.98      14795.66       307.90 o                         
  -6   2   2        391.04        397.77        37.59 o                         
  -4   2   2       1159.19       1352.89        72.17 o                         
  -2   2   2       3362.54       3601.33       110.07 o                         
   0   2   2       2541.81       2618.55       107.39 o                         
   2   2   2     150869.66     151472.48      2407.73 o                         
   4   2   2      46473.81      46205.65       768.99 o                         
   6   2   2        522.19        478.88        47.00 o                         
   8   2   2       2848.39       3304.49       161.90 o                         
  10   2   2       2933.31       3067.99       133.52 o                         
  12   2   2      13725.11      13865.43       343.62 o                         
  14   2   2       2346.05       2315.98       119.37 o                         
  16   2   2        318.40        156.21        48.89 o                         
  18   2   2        391.40        409.38        82.03 o                         
  20   2   2       1820.37       1681.23       123.30 o                         
  22   2   2       1019.29       1150.20       177.08 o                         
 -23   3   2       2886.28       3217.65       356.84 o                         
 -21   3   2       5354.64       4985.21       395.52 o                         
 -19   3   2       5556.46       4839.49       363.57 o                         
 -17   3   2        277.76        273.19       167.01 o                         
 -15   3   2       3794.91       3743.04       293.79 o                         
 -13   3   2      37475.66      41019.84      1764.09 o                         
 -11   3   2      49302.08      51621.84      1358.81 o                         
  -9   3   2      14719.88      13855.62       358.53 o                         
  -7   3   2       6110.61       6192.70       187.93 o                         
  -5   3   2      15040.38      15252.53       326.28 o                         
  -3   3   2      66326.06      66962.95      1037.58 o                         
  -1   3   2      68855.75      69842.02      1141.27 o                         
   1   3   2      24535.24      25479.96       413.95 o                         
   3   3   2      10849.29      11054.88       243.98 o                         
   5   3   2      40984.59      40235.88       827.31 o                         
   7   3   2      54485.44      54178.90      1167.80 o                         
   9   3   2      23778.84      22941.64       472.14 o                         
  11   3   2       5732.02       5699.26       165.94 o                         
  13   3   2         50.42         74.86        41.87 o                         
  15   3   2       1437.93       1385.12        93.33 o                         
  17   3   2      10710.23      11616.29       319.44 o                         
  19   3   2       9752.21      10765.48       356.10 o                         
  21   3   2       1763.69       1771.08       219.33 o                         
  23   3   2        373.41        517.27       148.96 o                         
 -22   4   2        508.82        423.66       223.23 o                         
 -20   4   2       2581.42       2478.93       351.04 o                         
 -18   4   2       5912.55       6104.53       380.13 o                         
 -16   4   2       6124.99       6868.07       469.54 o                         
 -14   4   2       2218.81       1793.99       200.98 o                         
 -12   4   2       3791.96       4014.60       218.89 o                         
 -10   4   2      10412.93      10453.53       356.69 o                         
  -8   4   2      16200.18      16546.73       385.97 o                         
  -6   4   2      10692.77      10757.65       318.46 o                         
  -4   4   2       1859.57       1719.84        66.49 o                         
  -2   4   2       6863.04       6765.77       145.34 o                         
   0   4   2       9881.80      10612.80       218.23 o                         
   2   4   2      47445.86      48010.08       908.85 o                         
   4   4   2      34533.34      35047.07       665.88 o                         
   6   4   2       3203.69       2930.58       121.91 o                         
   8   4   2       5284.52       5353.13       175.84 o                         
  10   4   2      10838.44      10423.72       263.57 o                         
  12   4   2      16924.39      17185.33       439.35 o                         
  14   4   2       4608.14       4707.85       224.31 o                         
  16   4   2        514.25        610.22        88.33 o                         
  18   4   2        313.32        500.98       125.11 o                         
  20   4   2       2169.31       2381.17       224.77 o                         
  22   4   2       2726.70       2785.90       262.38 o                         
 -21   5   2        772.94        799.82       253.96 o                         
 -19   5   2        540.38        319.48       213.34 o                         
 -17   5   2        126.24        -22.92       141.63 o                         
 -15   5   2       4212.89       4205.98       313.75 o                         
 -13   5   2       1856.40       2053.78       252.31 o                         
 -11   5   2        979.81        817.12       176.98 o                         
  -9   5   2        276.99        222.62        77.86 o                         
  -7   5   2        772.94        769.36        87.39 o                         
  -5   5   2       8067.34       8112.90       183.39 o                         
  -3   5   2       3149.85       3244.39       150.62 o                         
  -1   5   2       3769.97       4143.25       128.42 o                         
   1   5   2          0.94         -3.07        23.84 o                         
   3   5   2       2467.01       2583.02       126.43 o                         
   5   5   2       2437.83       2424.53       121.88 o                         
   7   5   2        231.68        133.32        50.67 o                         
   9   5   2       2422.55       2211.08       122.70 o                         
  11   5   2          6.09         98.47        71.29 o                         
  13   5   2        977.04        920.88       154.41 o                         
  15   5   2        925.82        932.32       180.32 o                         
  17   5   2        264.64        182.21        95.58 o                         
  19   5   2        423.79        264.89       119.16 o                         
  21   5   2          8.77          8.67       183.89 o                         
 -20   6   2       3628.70       4166.27       485.13 o                         
 -18   6   2       5744.27       5863.94       533.25 o                         
 -16   6   2       6766.96       7615.50       670.66 o                         
 -14   6   2       2165.91       2582.29       318.94 o                         
 -12   6   2        873.14        539.72       232.93 o                         
 -10   6   2      10431.46      10085.37       462.45 o                         
  -8   6   2      16515.83      16717.70       619.78 o                         
  -6   6   2      21802.99      22249.56       473.95 o                         
  -4   6   2       5313.16       5334.36       136.89 o                         
  -2   6   2        942.03       1016.34       105.80 o                         
   0   6   2      18486.25      18722.08       462.01 o                         
   2   6   2      25890.18      25081.04       608.61 o                         
   4   6   2      14520.39      15168.91       400.38 o                         
   6   6   2       1084.23       1093.58       102.42 o                         
   8   6   2        257.93        186.90        68.49 o                         
  10   6   2       8284.36       8620.90       368.00 o                         
  12   6   2      10973.16      11205.56       451.31 o                         
  14   6   2       5248.31       5388.14       291.97 o                         
  16   6   2        622.73        640.10       126.73 o                         
  18   6   2        265.68        237.59       114.57 o                         
 -17   7   2        428.40        174.58       180.56 o                         
 -15   7   2       2192.06       1985.16       347.84 o                         
 -13   7   2       5096.34       5560.57       538.56 o                         
 -11   7   2       5704.82       6298.83       495.61 o                         
  -9   7   2        552.60        342.04       139.94 o                         
  -7   7   2        191.46         46.46       165.18 o                         
  -5   7   2       5012.18       4705.07       267.97 o                         
  -3   7   2      12390.15      12015.59       660.91 o                         
  -1   7   2       9402.33       9770.00       322.14 o                         
   1   7   2       1273.58       1297.02       145.61 o                         
   3   7   2        188.83        303.82       170.36 o                         
   5   7   2       6348.44       6449.56       363.41 o                         
   7   7   2       6107.79       6699.27       335.00 o                         
   9   7   2       3702.12       3777.36       216.84 o                         
  11   7   2       2680.94       2961.18       293.74 o                         
  13   7   2        122.79        149.73       101.99 o                         
  15   7   2       3424.76       3660.53       416.62 o                         
  17   7   2       3197.62       3035.18       387.64 o                         
 -14   8   2        206.66        272.76       213.71 o                         
 -12   8   2        109.74        -80.15       142.65 o                         
 -10   8   2         10.16        176.53       184.64 o                         
  -8   8   2        568.63        568.46       159.99 o                         
  -6   8   2         35.07         37.88       208.42 o                         
  -4   8   2         12.64       -157.89       265.76 o                         
  -2   8   2        417.58         -9.38       228.24 o                         
   0   8   2        148.72        153.49        97.12 o                         
   2   8   2        699.51        934.00       180.72 o                         
   4   8   2        647.40        529.32       159.40 o                         
   6   8   2        290.88        352.38       133.17 o                         
   8   8   2         55.40        -78.93       148.31 o                         
  10   8   2        555.89        203.05       183.18 o                         
  12   8   2        184.42        215.09       248.57 o                         
  14   8   2          4.79        153.65       197.76 o                         
 -11   9   2       5809.68       4811.35       493.90 o                         
  -9   9   2       1236.72        687.86       542.47 o                         
  -7   9   2        828.92        866.07       425.22 o                         
  -5   9   2       3709.39       3911.40       681.60 o                         
  -3   9   2       5738.83       5556.00       773.84 o                         
   1   9   2       2214.65       1292.86       403.33 o                         
   3   9   2         94.53         -8.89       116.58 o                         
   5   9   2       3898.23       4690.13       483.06 o                         
   7   9   2       6300.19       6700.64       679.54 o                         
   9   9   2       2349.32       2700.39       305.86 o                         
  -4  10   2        621.41        475.25       461.18 o                         
 -25   1   3        526.80        583.98       296.42 o                         
 -23   1   3       3428.83       3419.42       571.61 o                         
 -21   1   3       6960.59       6097.58       581.66 o                         
 -19   1   3       6228.08       5743.30       342.39 o                         
 -17   1   3        146.89         54.11        77.49 o                         
 -15   1   3       5029.90       4407.14       389.69 o                         
 -13   1   3       9902.03       9582.60       488.89 o                         
 -11   1   3      21840.53      21915.63       757.86 o                         
  -9   1   3      37835.49      38363.68      2464.71 o                         
  -7   1   3       1767.37       1858.16        87.97 o                         
  -5   1   3      16516.93      17131.30       544.71 o                         
  -3   1   3      21135.97      21608.76      1182.97 o                         
  -1   1   3      71883.78      74850.61      1492.13 o                         
   1   1   3     110857.60     113712.70      2073.20 o                         
   3   1   3       3496.72       3427.41       107.67 o                         
   5   1   3      13278.29      12758.98       280.20 o                         
   7   1   3      27397.14      26882.47       605.50 o                         
   9   1   3      56421.80      57815.72      1131.83 o                         
  11   1   3      30265.94      30376.70       673.83 o                         
  13   1   3        455.51        494.97        88.09 o                         
  15   1   3       3057.77       3013.93       147.72 o                         
  17   1   3       9210.71      10127.39       300.48 o                         
  19   1   3      10896.75      12215.08       349.60 o                         
  21   1   3       2394.41       2390.96       189.68 o                         
  23   1   3         16.06         62.75        76.58 o                         
 -24   2   3       2502.71       2306.45       429.14 o                         
 -22   2   3        220.37        194.78       171.91 o                         
 -20   2   3        177.46        102.19       141.31 o                         
 -18   2   3       7516.10       8217.04       533.23 o                         
 -16   2   3      26096.52      27091.46      1140.00 o                         
 -14   2   3      16569.82      16932.85       768.85 o                         
 -12   2   3       3865.83       4080.73       192.29 o                         
 -10   2   3       1705.91       1515.45        97.72 o                         
  -8   2   3      63084.52      64470.48      1303.17 o                         
  -6   2   3      83522.34      82751.38      2434.31 o                         
  -4   2   3      26218.60      27927.14       733.30 o                         
  -2   2   3       7984.24       7526.53       268.24 o                         
   0   2   3      30800.35      30622.34       600.95 o                         
   2   2   3     129854.18     131717.98      2240.78 o                         
   4   2   3      44663.87      44107.02       748.10 o                         
   6   2   3      22610.23      22333.57       607.41 o                         
   8   2   3       4936.20       5347.26       159.55 o                         
  10   2   3       9175.19       9423.38       355.84 o                         
  12   2   3      18089.10      19123.95       457.51 o                         
  14   2   3       7747.10       8131.38       244.89 o                         
  16   2   3       5154.23       5491.67       199.77 o                         
  18   2   3        462.71        454.09        89.03 o                         
  20   2   3        921.93        928.83       102.19 o                         
  22   2   3       2344.85       2452.29       195.00 o                         
 -23   3   3        387.17        443.57       200.40 o                         
 -21   3   3         61.60        137.63       149.07 o                         
 -19   3   3          3.69         22.51       153.43 o                         
 -17   3   3        213.94        201.38       122.20 o                         
 -15   3   3         12.45        -19.04        54.37 o                         
 -13   3   3       1843.84       1693.07       119.38 o                         
 -11   3   3        372.14        395.38        54.15 o                         
  -9   3   3        181.93        146.30        35.50 o                         
  -7   3   3         17.93         15.29        38.10 o                         
  -5   3   3       2536.26       2827.01       150.43 o                         
  -3   3   3       7544.83       7906.35       286.53 o                         
  -1   3   3        587.77        619.17        43.27 o                         
   1   3   3       3037.95       2979.31        92.66 o                         
   3   3   3        421.24        510.76        55.86 o                         
   5   3   3       5107.60       4658.66       119.34 o                         
   7   3   3       8132.03       8819.52       237.04 o                         
   9   3   3       2936.71       2894.61       113.90 o                         
  11   3   3        405.63        406.90        54.49 o                         
  13   3   3        470.03        424.82        58.65 o                         
  15   3   3        394.48        278.68        61.06 o                         
  17   3   3         13.41         -6.28        51.28 o                         
  19   3   3         60.85         58.66        78.84 o                         
  21   3   3        137.01        314.01       103.26 o                         
 -22   4   3          5.32         24.15       173.04 o                         
 -20   4   3        314.22        341.55       165.64 o                         
 -18   4   3       9538.22       9817.73       489.21 o                         
 -16   4   3      19389.94      20483.85       770.38 o                         
 -14   4   3       1081.71        747.02       139.28 o                         
 -12   4   3        647.74        633.34        59.33 o                         
 -10   4   3       3603.36       3795.65       281.60 o                         
  -8   4   3      29699.98      31156.09      1060.80 o                         
  -6   4   3      34805.27      35962.69       854.46 o                         
  -4   4   3      10292.10       9940.36       228.12 o                         
  -2   4   3       1828.92       1869.29        73.49 o                         
   0   4   3      19863.07      20310.74       353.28 o                         
   2   4   3      49497.39      50555.28      1024.31 o                         
   4   4   3       4424.59       4286.89       170.17 o                         
   6   4   3         53.31         11.26        35.61 o                         
   8   4   3        720.46        654.05        63.58 o                         
  10   4   3       6809.72       6218.09       199.44 o                         
  12   4   3      15818.63      15061.51       367.33 o                         
  14   4   3       5443.01       5601.01       286.71 o                         
  16   4   3        554.13        485.33       135.47 o                         
  18   4   3          0.35         53.29        77.64 o                         
  20   4   3        576.83        363.07       102.36 o                         
 -21   5   3       4866.53       6069.09       591.93 o                         
 -19   5   3       3086.65       3902.90       451.38 o                         
 -17   5   3        618.10        420.73       175.75 o                         
 -15   5   3       3604.38       3562.07       304.06 o                         
 -13   5   3      20134.65      21360.29       916.58 o                         
 -11   5   3      19374.27      18031.38       867.38 o                         
  -9   5   3      11054.93      10290.76       594.12 o                         
  -7   5   3       6303.96       6556.42       191.88 o                         
  -5   5   3       2373.81       2408.82       157.85 o                         
  -3   5   3      30042.07      31555.01       598.66 o                         
  -1   5   3      36513.52      36906.85       801.84 o                         
   1   5   3      16658.71      16300.06       347.21 o                         
   3   5   3        800.02        752.56        71.43 o                         
   5   5   3       2770.49       2843.66       131.02 o                         
   7   5   3       7951.69       7939.23       238.16 o                         
   9   5   3      19252.61      20044.19       496.81 o                         
  11   5   3      12919.93      13446.04       427.97 o                         
  13   5   3        770.22        568.91       137.87 o                         
  15   5   3       2455.74       2478.59       311.39 o                         
  17   5   3       5488.51       6134.46       347.85 o                         
  19   5   3       6034.69       6499.66       365.29 o                         
 -20   6   3        737.79        429.38       219.20 o                         
 -18   6   3        742.43        731.15       238.62 o                         
 -16   6   3        698.57       1162.64       254.17 o                         
 -14   6   3        235.73        236.25       159.26 o                         
 -12   6   3        179.63        -84.08       111.76 o                         
 -10   6   3        534.14        287.07       128.44 o                         
  -8   6   3        561.66        735.65       248.66 o                         
  -6   6   3       2974.41       2927.99       154.73 o                         
  -4   6   3       1270.97       1262.40        83.43 o                         
  -2   6   3        321.36        224.40        47.43 o                         
   0   6   3        323.68        376.15        54.95 o                         
   2   6   3        195.72        271.57        46.83 o                         
   4   6   3       3176.99       3302.37       173.59 o                         
   6   6   3        233.48        323.09       149.85 o                         
   8   6   3         32.26         26.19        59.01 o                         
  10   6   3         50.00          8.61        97.83 o                         
  12   6   3        650.28        644.08       174.66 o                         
  14   6   3       1220.95       1367.64       167.41 o                         
  16   6   3        228.05        158.55       102.93 o                         
  18   6   3         13.17        -81.20        97.93 o                         
 -17   7   3        544.77        570.66       232.80 o                         
 -15   7   3        208.07        359.12       208.15 o                         
 -13   7   3        661.06        727.41       209.96 o                         
 -11   7   3       1190.22        861.99       241.21 o                         
  -9   7   3       3724.91       3397.16       299.86 o                         
  -7   7   3       1195.50       1370.61       430.69 o                         
  -5   7   3         44.44        174.90       136.34 o                         
  -3   7   3       1418.69       1552.14       149.15 o                         
  -1   7   3       6896.55       7005.97       308.52 o                         
   1   7   3      12623.38      13289.41       534.19 o                         
   3   7   3       2828.49       2720.38       226.11 o                         
   5   7   3         81.73        160.64        62.20 o                         
   7   7   3       3026.56       2960.98       191.09 o                         
   9   7   3       8728.40       8700.34       477.30 o                         
  11   7   3       8297.60       8772.49       394.56 o                         
  13   7   3        500.98        575.82       282.74 o                         
  15   7   3        477.57        426.83       208.57 o                         
 -14   8   3       2826.35       2309.62       317.88 o                         
 -12   8   3         21.94         74.99       151.45 o                         
 -10   8   3       2365.13       1951.66       408.81 o                         
  -8   8   3       9063.64       9028.92       679.77 o                         
  -6   8   3       9835.43       9435.72       660.65 o                         
  -4   8   3       2735.23       2188.63       500.26 o                         
  -2   8   3        252.48        148.51       276.71 o                         
   0   8   3       4142.39       4141.66       514.28 o                         
   2   8   3      10374.11      11141.96       493.61 o                         
   4   8   3       9933.48      10462.98       610.25 o                         
   6   8   3       3893.69       4045.50       326.04 o                         
   8   8   3         42.92        150.42       129.02 o                         
  10   8   3        861.54        619.70       276.71 o                         
  12   8   3       2907.01       3801.98       415.62 o                         
  14   8   3       3550.94       4012.68       657.37 o                         
 -11   9   3        197.84        204.79       451.80 o                         
  -9   9   3        101.32         71.91       389.26 o                         
  -7   9   3         71.01        112.56       397.08 o                         
  -5   9   3         86.50        168.84       311.10 o                         
  -3   9   3        610.06        189.16       367.38 o                         
   1   9   3       1556.08       1608.65       447.11 o                         
   3   9   3        574.20        594.10       154.88 o                         
   5   9   3         53.15         18.55       110.95 o                         
   7   9   3        578.29        568.06       247.11 o                         
   9   9   3       1174.40       1301.44       230.86 o                         
 -24   0   4       3700.84       1663.36       694.11 o                         
 -22   0   4       1474.70       1117.77       533.09 o                         
 -20   0   4       1072.49        950.49       478.37 o                         
 -18   0   4      15673.25      10299.08      1052.11 o                         
 -16   0   4      27690.68      20741.98      1519.54 o                         
 -14   0   4      16936.59      13308.45      1066.18 o                         
 -12   0   4      18485.42      12053.11       959.87 o                         
 -10   0   4       7649.58       4366.32       553.41 o                         
  -8   0   4      90881.55      99252.94      4761.84 o                         
  -6   0   4      98389.92      81278.90     11307.42 o                         
  -4   0   4      14504.39      12488.62      1145.91 o                         
  -2   0   4        713.63        841.86        90.83 o                         
   0   0   4      25635.07      27735.21       856.57 o                         
   2   0   4        988.52        768.63        81.26 o                         
   4   0   4      38049.49      37048.45       982.39 o                         
   6   0   4      38765.96      35345.23      1136.26 o                         
   8   0   4       2848.66       2497.36       174.71 o                         
  10   0   4       6899.05       6744.09       302.75 o                         
  12   0   4       6098.89       5950.49       406.92 o                         
  14   0   4      16746.28      18234.96       706.12 o                         
  16   0   4      12816.91      14200.45       552.12 o                         
  18   0   4       4282.96       4784.19       292.52 o                         
  20   0   4         37.59        124.64        97.55 o                         
  22   0   4       2095.32       2332.82       234.13 o                         
 -25   1   4         18.36         54.75       335.97 o                         
 -23   1   4       1136.47        929.06       373.91 o                         
 -21   1   4       2407.14       1713.47       257.40 o                         
 -19   1   4       3992.45       3036.32       314.22 o                         
 -17   1   4       4464.11       3078.11       455.45 o                         
 -15   1   4         36.43        -10.51        79.62 o                         
 -13   1   4       1032.32        525.01       267.82 o                         
 -11   1   4      21246.85      20631.80      1992.54 o                         
  -9   1   4      64016.30      71849.94      2504.69 o                         
  -7   1   4      45050.12      47429.64      2136.15 o                         
  -5   1   4        935.57        985.04       101.83 o                         
  -3   1   4        485.21        592.05        70.04 o                         
  -1   1   4      24503.43      26190.04       642.98 o                         
   1   1   4      61535.38      64879.46      1135.91 o                         
   3   1   4      17651.56      18028.02       368.26 o                         
   5   1   4       3045.41       3042.96       138.52 o                         
   7   1   4      11203.52      10391.11       331.80 o                         
   9   1   4      36220.38      36558.30       798.01 o                         
  11   1   4      12157.21      12695.05       339.68 o                         
  13   1   4        536.20        397.73        94.87 o                         
  15   1   4        612.47        517.91        80.05 o                         
  17   1   4        490.71        523.08        83.80 o                         
  19   1   4       2587.71       2679.30       162.58 o                         
  21   1   4       1386.32       1655.21       155.44 o                         
  23   1   4        336.70        215.70        94.05 o                         
 -24   2   4        702.46        412.40       214.68 o                         
 -22   2   4        705.37        386.78       189.58 o                         
 -20   2   4        123.72         81.57       131.71 o                         
 -18   2   4       4816.63       4135.36       684.53 o                         
 -16   2   4       3277.95       3355.95       292.95 o                         
 -14   2   4          9.89         -0.04        79.97 o                         
 -12   2   4         39.98         71.83        47.29 o                         
 -10   2   4        679.23        848.65       151.18 o                         
  -8   2   4       7790.30       7064.43       522.90 o                         
  -6   2   4       2904.12       2663.23       204.21 o                         
  -4   2   4       2620.77       2437.75       139.91 o                         
  -2   2   4       1702.19       2012.53       107.41 o                         
   0   2   4       4817.65       4921.80       144.31 o                         
   2   2   4       5350.63       5896.54       151.16 o                         
   4   2   4       8315.39       8181.33       192.38 o                         
   6   2   4      10228.80      10150.35       282.03 o                         
   8   2   4       2484.43       2610.13       146.58 o                         
  10   2   4       1558.27       1413.24        99.51 o                         
  12   2   4        855.69        840.96        82.17 o                         
  14   2   4       1122.56       1157.60       115.71 o                         
  16   2   4       1353.70       1173.50       106.43 o                         
  18   2   4        517.56        301.43        75.61 o                         
  20   2   4         17.77         27.04        69.01 o                         
  22   2   4        657.92        847.36       125.06 o                         
 -23   3   4       1473.12       1796.09       340.88 o                         
 -21   3   4       4527.81       4014.06       800.82 o                         
 -19   3   4      13377.12      13047.07      1035.12 o                         
 -17   3   4      10724.24      10664.40       590.18 o                         
 -15   3   4        375.54        310.46        89.17 o                         
 -13   3   4       8982.99       8841.96       468.21 o                         
 -11   3   4      27667.89      26955.27       830.85 o                         
  -9   3   4      61772.70      57258.73      2467.14 o                         
  -7   3   4      20254.39      20095.32       939.00 o                         
  -5   3   4        322.05        207.28        80.05 o                         
  -3   3   4      34087.82      35512.57      1087.33 o                         
  -1   3   4      93137.09      94977.91      1645.25 o                         
   1   3   4     122639.02     122519.78      2975.84 o                         
   3   3   4      13266.28      13469.35       273.19 o                         
   5   3   4         34.07         38.16        37.14 o                         
   7   3   4      12792.19      12577.42       325.71 o                         
   9   3   4      31364.10      31518.97       994.75 o                         
  11   3   4      29741.66      30666.50       641.70 o                         
  13   3   4       4867.60       4878.46       181.35 o                         
  15   3   4         39.91         74.96        55.23 o                         
  17   3   4       4300.90       4460.86       201.35 o                         
  19   3   4       7424.15       7543.42       303.26 o                         
  21   3   4       4461.19       4799.41       331.47 o                         
 -22   4   4         75.79        214.14       204.56 o                         
 -20   4   4         71.76        170.40       147.60 o                         
 -18   4   4       4484.51       4254.44       352.89 o                         
 -16   4   4       7843.95       8031.94       436.26 o                         
 -14   4   4       2735.34       2973.63       457.70 o                         
 -12   4   4        197.07        190.88        43.59 o                         
 -10   4   4       2788.73       3014.08       144.82 o                         
  -8   4   4      13057.59      12644.50       657.70 o                         
  -6   4   4       5349.27       5157.47       238.42 o                         
  -4   4   4       6311.38       5445.26       319.00 o                         
  -2   4   4       3367.18       3212.13       109.09 o                         
   0   4   4        474.51        482.43        42.66 o                         
   2   4   4      20009.36      20757.06       456.05 o                         
   4   4   4       8679.35       8775.54       256.16 o                         
   6   4   4       4724.64       4802.27       176.99 o                         
   8   4   4       1319.26       1185.39        88.90 o                         
  10   4   4        124.49        113.73        43.75 o                         
  12   4   4       2224.30       2158.62       117.29 o                         
  14   4   4       2817.95       3048.70       192.15 o                         
  16   4   4       2324.97       2568.44       216.82 o                         
  18   4   4        431.80        490.48       114.16 o                         
  20   4   4          4.17        -73.95        83.28 o                         
 -21   5   4        118.56        217.76       204.81 o                         
 -19   5   4        254.35        325.44       209.67 o                         
 -17   5   4        164.61        120.98       130.85 o                         
 -15   5   4         70.12         -0.49        98.44 o                         
 -13   5   4        334.86        330.09       129.89 o                         
 -11   5   4       1541.63       1499.45       196.29 o                         
  -9   5   4       6743.99       6231.40       908.28 o                         
  -7   5   4       4600.61       4461.07       185.66 o                         
  -5   5   4        147.74         73.40        67.37 o                         
  -3   5   4        651.42        570.27        56.51 o                         
  -1   5   4       4257.45       4301.55       126.71 o                         
   1   5   4       4869.03       4748.62       125.90 o                         
   3   5   4       1595.88       1690.74        91.63 o                         
   5   5   4       1031.21       1112.13        70.60 o                         
   7   5   4       2121.10       1860.65       161.56 o                         
   9   5   4       7862.84       7794.40       289.20 o                         
  11   5   4       3655.94       3326.34       185.52 o                         
  13   5   4        335.18        365.82        85.33 o                         
  15   5   4       2798.41       2809.38       205.79 o                         
  17   5   4        171.88        237.12       100.27 o                         
  19   5   4        248.66        336.33       152.54 o                         
 -20   6   4         22.39        383.75       213.82 o                         
 -18   6   4       3257.67       2772.92       979.41 o                         
 -16   6   4       7114.67       6676.40       573.13 o                         
 -14   6   4       5960.64       5552.49       487.65 o                         
 -12   6   4       7128.98       7247.67       565.57 o                         
 -10   6   4        161.18          4.87       192.61 o                         
  -8   6   4       8861.64       8495.69       564.66 o                         
  -6   6   4      24022.36      23801.39       947.25 o                         
  -4   6   4      15203.48      15654.97       407.60 o                         
  -2   6   4       5110.23       4884.40       181.18 o                         
   0   6   4        174.14        200.34        50.19 o                         
   2   6   4       3153.55       3287.65       143.44 o                         
   4   6   4      12443.84      12714.71       382.73 o                         
   6   6   4      17371.42      17362.65       508.14 o                         
   8   6   4       9329.77       9546.68       334.18 o                         
  10   6   4         30.13         77.41        53.19 o                         
  12   6   4       4998.80       4580.76       253.25 o                         
  14   6   4       7353.09       8107.11       315.76 o                         
  16   6   4       3497.94       3481.45       281.53 o                         
  18   6   4       1573.34       1673.55       212.87 o                         
 -17   7   4        612.41        616.54       308.75 o                         
 -15   7   4        149.52        139.92       168.34 o                         
 -13   7   4        521.40        314.23       415.84 o                         
 -11   7   4       3596.95       2406.30       401.16 o                         
  -9   7   4      11996.77      11457.00       770.13 o                         
  -7   7   4       6669.67       6042.73       451.71 o                         
  -5   7   4        469.95        580.91       183.77 o                         
  -3   7   4       4993.23       4703.84       260.91 o                         
  -1   7   4      10374.78      10816.78       383.28 o                         
   1   7   4       9444.00       9897.92       502.38 o                         
   3   7   4       4594.44       4809.89       222.76 o                         
   5   7   4        110.53         99.53        71.00 o                         
   7   7   4       3498.85       3678.33       228.53 o                         
   9   7   4      12549.72      12582.66       507.15 o                         
  11   7   4       4923.18       5278.92       292.30 o                         
  13   7   4        616.31        793.82       142.31 o                         
  15   7   4         25.20         55.83       121.44 o                         
 -14   8   4        208.42        316.01       333.42 o                         
 -12   8   4         57.16        121.77       255.15 o                         
 -10   8   4         60.57        447.33       265.76 o                         
  -8   8   4        255.26        212.11       259.21 o                         
  -6   8   4          7.68       -187.60       248.57 o                         
  -4   8   4          3.34        132.88       287.65 o                         
  -2   8   4        114.67        374.90       252.97 o                         
   0   8   4        259.75        202.67       101.73 o                         
   2   8   4        208.53        279.01       257.02 o                         
   4   8   4        335.24        300.67       114.95 o                         
   6   8   4          0.93         11.65        96.79 o                         
   8   8   4         41.38         66.06       174.19 o                         
  10   8   4         64.46         99.84       240.75 o                         
  12   8   4         15.51         57.40       166.10 o                         
 -11   9   4       3927.68       5831.14       973.94 o                         
  -9   9   4       6337.94       6478.35       959.87 o                         
  -7   9   4       2108.01       2097.96       569.04 o                         
  -5   9   4         13.01        126.63       314.23 o                         
   1   9   4       9502.37      10189.65      1009.90 o                         
   3   9   4       1907.66       2191.97       299.37 o                         
   5   9   4        570.03        543.44       155.23 o                         
   7   9   4       3679.17       4017.25       359.86 o                         
   9   9   4       4187.41       4238.58       386.05 o                         
 -25   1   5        197.81        -12.16       323.69 o                         
 -23   1   5        280.84        182.91       439.29 o                         
 -21   1   5       2973.01       1461.69       603.44 o                         
 -19   1   5      15646.68      12459.57      1233.45 o                         
 -17   1   5      14768.66       9478.34       989.57 o                         
 -15   1   5        155.14        116.51       169.55 o                         
 -13   1   5       6381.58       4794.23      1252.99 o                         
 -11   1   5      18803.88       9701.90       848.88 o                         
  -9   1   5      48849.98      45181.21      3846.52 o                         
  -7   1   5      31891.87      29890.09      1166.75 o                         
  -5   1   5         31.97         11.91        59.24 o                         
  -3   1   5       6719.24       7179.55       261.79 o                         
  -1   1   5      39541.50      42381.27       824.63 o                         
   1   1   5      78613.75      78657.70      1479.73 o                         
   3   1   5      26327.28      26370.53       666.18 o                         
   5   1   5        701.13        688.35        90.89 o                         
   7   1   5       3238.40       3751.87       208.64 o                         
   9   1   5      12283.39      12704.43       427.31 o                         
  11   1   5      17370.73      17264.84       438.56 o                         
  13   1   5       8705.36       9489.35       314.95 o                         
  15   1   5       1102.86       1232.41       113.13 o                         
  17   1   5        640.16        673.07        96.76 o                         
  19   1   5       4158.49       4001.23       205.38 o                         
  21   1   5       4683.09       5129.33       280.95 o                         
 -24   2   5       3506.58       3156.42       552.34 o                         
 -22   2   5       3163.39       2767.15       838.72 o                         
 -20   2   5        742.55        535.46       345.49 o                         
 -18   2   5        506.54        434.94       231.37 o                         
 -16   2   5       8126.05       7015.58       564.86 o                         
 -14   2   5      24072.62      23480.80      4355.38 o                         
 -12   2   5      15987.58      17990.02      2364.51 o                         
 -10   2   5       1734.13       1534.47       158.98 o                         
  -8   2   5        812.18        287.08       348.62 o                         
  -6   2   5      20708.68      21937.47      1221.39 o                         
  -4   2   5      64383.32      64501.67      1727.79 o                         
  -2   2   5      61445.00      64718.65      1330.12 o                         
   0   2   5      29188.29      31933.77       688.06 o                         
   2   2   5       1904.98       2039.40        95.85 o                         
   4   2   5      43447.90      42184.07      1002.58 o                         
   6   2   5      35152.88      35957.39       797.86 o                         
   8   2   5      17203.14      17307.09       565.37 o                         
  10   2   5      10092.65       9757.85       321.05 o                         
  12   2   5        448.26        542.18        77.92 o                         
  14   2   5      12121.49      12590.62       355.47 o                         
  16   2   5      11206.20      11694.07       344.73 o                         
  18   2   5       4240.79       4677.41       331.27 o                         
  20   2   5        397.42        429.95       121.88 o                         
  22   2   5        390.16        401.17       115.80 o                         
 -23   3   5         76.30        339.88       319.93 o                         
 -21   3   5         24.64        -80.38       250.27 o                         
 -19   3   5         26.18        -23.61       389.26 o                         
 -17   3   5        359.17        264.97       129.80 o                         
 -15   3   5        363.19        127.12       175.26 o                         
 -13   3   5         29.91         13.92        65.26 o                         
 -11   3   5        629.41        721.61       132.06 o                         
  -9   3   5          6.73        -68.93       117.72 o                         
  -7   3   5       3003.13       3362.68       490.88 o                         
  -5   3   5        568.19        501.90        86.89 o                         
  -3   3   5       1032.46        982.50       115.50 o                         
  -1   3   5       5382.36       5614.96       256.32 o                         
   1   3   5       2745.39       2402.35       220.22 o                         
   3   3   5         46.13         86.55        54.62 o                         
   5   3   5         45.71         -5.18        42.69 o                         
   7   3   5          0.12         23.96        63.23 o                         
   9   3   5         20.30         49.66        56.97 o                         
  11   3   5          9.12         40.96        54.81 o                         
  13   3   5        144.35        164.25        67.76 o                         
  15   3   5          3.31        -31.84        60.24 o                         
  17   3   5        517.38        514.15       122.58 o                         
  19   3   5         41.25         41.85        88.31 o                         
  21   3   5          0.59        -95.07        95.07 o                         
 -22   4   5        904.65        904.55       354.07 o                         
 -20   4   5          7.65       -128.23       246.67 o                         
 -18   4   5        370.65        307.26       152.60 o                         
 -16   4   5       2476.56       1879.52       239.77 o                         
 -14   4   5       7754.99       7139.90       562.36 o                         
 -12   4   5       9141.58       9524.66       386.94 o                         
 -10   4   5       3935.67       3572.87       266.98 o                         
  -8   4   5        171.55        169.60       105.26 o                         
  -6   4   5      11754.35      10850.07       460.68 o                         
  -4   4   5      10565.28      10503.98       384.42 o                         
  -2   4   5      12078.01      12493.01       291.21 o                         
   0   4   5       9281.91       8964.89       220.87 o                         
   2   4   5       4078.59       3989.25       142.69 o                         
   4   4   5      33276.05      33569.90       721.07 o                         
   6   4   5      13595.69      14139.41       386.90 o                         
   8   4   5       7658.45       7489.58       249.10 o                         
  10   4   5       1246.86       1096.42       103.65 o                         
  12   4   5       3604.25       3803.08       165.98 o                         
  14   4   5       6062.54       6480.03       263.47 o                         
  16   4   5       2229.48       2713.99       204.49 o                         
  18   4   5       1918.68       2140.37       195.60 o                         
  20   4   5        242.10        230.17       107.62 o                         
 -21   5   5       4389.65       3850.43       881.71 o                         
 -19   5   5       9697.20      10578.91      1327.25 o                         
 -17   5   5       8458.18       7817.38       831.68 o                         
 -15   5   5       2935.24       3034.32       430.03 o                         
 -13   5   5        549.01        690.67       255.04 o                         
 -11   5   5      22276.05      19747.02       991.26 o                         
  -9   5   5      35610.66      33484.94      3850.43 o                         
  -7   5   5      14511.82      14160.20       825.41 o                         
  -5   5   5       1839.87       1910.37       151.54 o                         
  -3   5   5       2746.94       2686.99       108.83 o                         
  -1   5   5      25872.84      25660.87       500.73 o                         
   1   5   5      22024.45      22723.08       476.22 o                         
   3   5   5      15884.35      15185.59       595.19 o                         
   5   5   5       3604.15       3411.43       163.76 o                         
   7   5   5       3512.59       3238.10       177.44 o                         
   9   5   5      14839.86      15776.20       497.19 o                         
  11   5   5      13116.97      14163.64       469.97 o                         
  13   5   5      11614.04      12080.43       660.46 o                         
  15   5   5       1694.03       1545.08       154.12 o                         
  17   5   5        857.25        793.42       125.61 o                         
  19   5   5       2267.91       2153.63       196.18 o                         
 -20   6   5          0.81        303.28       528.40 o                         
 -18   6   5        958.77       1048.98       544.03 o                         
 -16   6   5        642.68        841.06       533.09 o                         
 -14   6   5         48.61        -96.93       348.62 o                         
 -12   6   5       1667.97        864.03       385.36 o                         
 -10   6   5       1237.10       1229.23       294.89 o                         
  -8   6   5          1.55         79.06        46.26 o                         
  -6   6   5        452.60        370.31        77.91 o                         
  -4   6   5       1755.82       1635.55       130.50 o                         
  -2   6   5       1427.53       1231.84        79.40 o                         
   0   6   5         28.32         78.91        36.32 o                         
   2   6   5          5.95        -16.90        39.32 o                         
   4   6   5        363.50        293.11       106.28 o                         
   6   6   5       5038.39       5141.50       211.53 o                         
   8   6   5       2922.46       2800.14       170.78 o                         
  10   6   5         14.71         14.81        64.43 o                         
  12   6   5         52.64         37.96        70.06 o                         
  14   6   5        164.83        262.79        89.55 o                         
  16   6   5        402.08        396.75       132.09 o                         
 -17   7   5       3465.50       3315.78       841.06 o                         
 -15   7   5        707.32       1119.33       573.73 o                         
 -13   7   5        543.98        628.05       448.67 o                         
 -11   7   5       5784.58       5668.31       611.79 o                         
  -9   7   5      11295.42       9444.98       732.16 o                         
  -7   7   5       5596.92       4994.75       798.86 o                         
  -5   7   5        809.38        796.02       129.94 o                         
  -3   7   5        422.46        314.57        87.20 o                         
  -1   7   5       8665.23       8227.55       325.82 o                         
   1   7   5      18780.10      19095.98       590.09 o                         
   3   7   5       4914.05       5041.34       237.20 o                         
   5   7   5         25.06         99.41        68.72 o                         
   7   7   5        511.83        600.06       144.87 o                         
   9   7   5       2179.97       2347.99       208.92 o                         
  11   7   5       3096.20       3509.06       268.61 o                         
  13   7   5        788.31       1067.51       219.30 o                         
  15   7   5         57.73        -48.95       185.83 o                         
 -14   8   5       5346.73       4939.62       631.02 o                         
 -12   8   5       3305.07       2782.48       493.30 o                         
 -10   8   5          5.52        140.34       238.05 o                         
  -8   8   5       2440.33       1825.46       388.70 o                         
  -6   8   5       7465.34       9095.33      1025.53 o                         
  -4   8   5      12356.65      14354.30      1178.74 o                         
  -2   8   5       4192.93       5759.23       956.75 o                         
   0   8   5         10.92         31.18        95.09 o                         
   2   8   5        873.36       1013.62       161.77 o                         
   4   8   5       3838.74       3535.71       298.46 o                         
   6   8   5       7354.34       7700.51       449.56 o                         
   8   8   5       1883.83       2209.01       273.84 o                         
  10   8   5         15.76         12.93       137.57 o                         
  12   8   5        197.40        115.27       173.53 o                         
 -11   9   5       1206.08        609.69       484.63 o                         
  -9   9   5       2555.58       1306.93       498.70 o                         
  -7   9   5        745.21        128.19       317.35 o                         
  -5   9   5        176.84        372.07       384.57 o                         
   1   9   5       2179.15       1505.47       468.99 o                         
   3   9   5        831.04       1043.42       198.77 o                         
   5   9   5        268.90        198.67       159.04 o                         
   7   9   5        342.23        584.60       295.87 o                         
 -16   0   6      10154.14       9772.25       887.96 o                         
 -14   0   6      31714.91      32274.52      1947.88 o                         
 -12   0   6      17980.20      18826.93      1238.14 o                         
 -10   0   6      12372.73      13360.04       925.48 o                         
  -8   0   6       6875.99       6917.64       579.99 o                         
  -6   0   6      39169.04      36765.90      1999.47 o                         
  -4   0   6      38408.84      38151.49      1161.35 o                         
  -2   0   6      11364.06      11082.42       417.70 o                         
   0   0   6        739.76        354.09       133.94 o                         
   2   0   6        137.52        299.97        91.15 o                         
   4   0   6      15175.88      12985.41       622.26 o                         
   6   0   6      21351.49      19872.31      1224.07 o                         
   8   0   6      32986.04      34116.27      1396.82 o                         
  10   0   6      14585.69      14379.51       548.56 o                         
  12   0   6        578.61        707.50       135.64 o                         
  14   0   6       3450.08       3200.63       257.40 o                         
  16   0   6       3852.21       3811.53       300.26 o                         
  18   0   6       5024.95       4897.50       324.12 o                         
  20   0   6       2754.33       2976.44       270.26 o                         
 -25   1   6        173.19        366.80       362.63 o                         
 -23   1   6         12.73        198.55       299.02 o                         
 -21   1   6       2160.24       1518.22       764.46 o                         
 -19   1   6       5704.44       4563.44      1312.40 o                         
 -17   1   6       7093.66       3431.46       669.10 o                         
 -15   1   6       3915.59       2938.24       982.54 o                         
 -13   1   6       2470.55       1875.44       842.62 o                         
 -11   1   6       2522.65       1988.04       278.27 o                         
  -9   1   6      12184.44      11198.01       574.26 o                         
  -7   1   6      25312.45      25208.88      1034.54 o                         
  -5   1   6       8544.61       8130.84       410.10 o                         
  -3   1   6        266.19        195.28        67.51 o                         
  -1   1   6      18739.34      20196.16       540.62 o                         
   1   1   6      31129.17      31890.67       784.79 o                         
   3   1   6      45401.91      45173.22      1082.86 o                         
   5   1   6       6499.24       5922.76       267.00 o                         
   7   1   6          0.45        -53.03        53.03 o                         
   9   1   6       7502.50       7417.32       276.82 o                         
  11   1   6      11480.23      12059.53       341.81 o                         
  13   1   6       8175.71       8445.81       280.55 o                         
  15   1   6        617.77        728.10       136.68 o                         
  17   1   6        297.83        337.63        90.22 o                         
  19   1   6        139.70         78.54        82.43 o                         
  21   1   6        977.18       1021.34       132.17 o                         
 -24   2   6        383.97        408.50       330.53 o                         
 -22   2   6        569.73        309.81       284.04 o                         
 -20   2   6       1849.63       1841.26       403.95 o                         
 -18   2   6         95.40        312.73       203.58 o                         
 -16   2   6       2174.12       1525.11       340.02 o                         
 -14   2   6       3923.34       2923.69      1130.27 o                         
 -12   2   6        991.87        839.80       275.92 o                         
 -10   2   6      10711.31      11516.90       848.88 o                         
  -8   2   6       1371.19       1608.15       250.91 o                         
  -6   2   6       5700.65       6322.16       323.25 o                         
  -4   2   6      26688.48      27111.59       891.94 o                         
  -2   2   6      26126.95      27289.62       685.74 o                         
   0   2   6      14674.19      16161.07       399.18 o                         
   2   2   6       1612.31       1858.49       126.88 o                         
   4   2   6        826.07        793.26        99.04 o                         
   6   2   6       1524.93       1320.78       177.77 o                         
   8   2   6       3514.04       3473.85       290.32 o                         
  10   2   6       2309.05       2433.39       165.29 o                         
  12   2   6       1153.96       1269.32       126.17 o                         
  14   2   6        532.36        536.27        91.07 o                         
  16   2   6        772.52        843.61       106.66 o                         
  18   2   6       1113.04       1017.94       115.74 o                         
  20   2   6        662.02        622.57       111.26 o                         
 -23   3   6        288.49        226.13       303.19 o                         
 -21   3   6       2317.84       2274.19       457.75 o                         
 -19   3   6      11794.82      12140.90      1818.91 o                         
 -17   3   6      15679.60      14347.71      2474.72 o                         
 -15   3   6       9521.17       8277.28       665.19 o                         
 -13   3   6        461.06        233.55       420.53 o                         
 -11   3   6      10767.82       9584.51       907.96 o                         
  -7   3   6      68918.18      69230.10      2494.95 o                         
  -5   3   6      52516.60      54075.73      1653.16 o                         
  -3   3   6         45.59         16.31        86.20 o                         
  -1   3   6      13932.04      14482.75       389.60 o                         
   1   3   6      50157.25      50964.01      1179.79 o                         
   3   3   6      62677.52      62527.29      1434.26 o                         
   5   3   6      22479.96      22080.65       527.97 o                         
   7   3   6        119.45         56.15        60.94 o                         
   9   3   6       4679.51       4601.54       195.48 o                         
  11   3   6      27744.27      29153.92       757.67 o                         
  13   3   6      26007.42      27168.42       739.45 o                         
  15   3   6       2784.36       2756.10       164.78 o                         
  17   3   6       1486.14       1058.07       116.93 o                         
  19   3   6       2663.49       2861.83       294.64 o                         
 -22   4   6       1838.84       1829.52       456.38 o                         
 -20   4   6       1024.73       1134.63       365.87 o                         
 -18   4   6         78.96        300.87       266.26 o                         
 -16   4   6        619.63        793.51       286.46 o                         
 -14   4   6       3841.17       3601.09       702.71 o                         
 -12   4   6       6335.15       7105.75       840.00 o                         
 -10   4   6       5513.42       4876.49       966.91 o                         
  -8   4   6        277.57        257.65        98.49 o                         
  -6   4   6       1689.35       1506.98       150.76 o                         
  -4   4   6      20989.43      20726.65       757.58 o                         
  -2   4   6      21700.17      22793.70       485.84 o                         
   0   4   6       9323.40       8712.87       250.48 o                         
   2   4   6        143.27        184.45        50.54 o                         
   4   4   6       3343.98       3452.83       152.64 o                         
   6   4   6       7041.27       7375.36       224.63 o                         
   8   4   6       3644.41       3394.99       174.05 o                         
  10   4   6       3216.97       3196.81       184.56 o                         
  12   4   6          6.19         -3.91        58.49 o                         
  14   4   6       1732.43       1516.52       133.29 o                         
  16   4   6       2659.55       2906.45       262.20 o                         
  18   4   6        970.36       1154.65       157.44 o                         
 -21   5   6        315.83        409.59       537.78 o                         
 -19   5   6         50.39        134.96       389.89 o                         
 -17   5   6        256.57        364.43       291.04 o                         
 -15   5   6         59.58          7.99       214.85 o                         
 -13   5   6        177.19        197.97       231.50 o                         
 -11   5   6          6.05        -67.68       185.63 o                         
  -9   5   6        533.67        555.78       179.85 o                         
  -7   5   6        542.98        416.01       156.93 o                         
  -5   5   6        821.58        729.44       225.65 o                         
  -3   5   6        212.95        271.21        45.90 o                         
  -1   5   6        153.82        170.49        46.41 o                         
   1   5   6       1079.89       1142.02        87.57 o                         
   3   5   6       2978.40       2985.21       124.09 o                         
   5   5   6         42.78         -8.04        55.95 o                         
   7   5   6          0.10          2.33        59.57 o                         
   9   5   6        276.15        177.09        72.38 o                         
  11   5   6        268.17        269.64        87.03 o                         
  13   5   6        532.28        451.72       108.58 o                         
  15   5   6        111.24         72.86        90.18 o                         
  17   5   6         44.70       -116.03       175.20 o                         
 -20   6   6       1240.87        678.48       581.55 o                         
 -18   6   6        290.10        -21.89       429.91 o                         
 -16   6   6       2224.15       1394.47       558.10 o                         
 -14   6   6      11924.72      10401.01      1210.78 o                         
 -12   6   6      12754.14      11281.07       679.15 o                         
 -10   6   6       4589.45       3951.71       573.79 o                         
  -8   6   6          2.72         54.68        57.69 o                         
  -6   6   6       8686.97       8716.82       405.61 o                         
  -4   6   6      11891.41      11877.24       316.25 o                         
  -2   6   6       9952.70      10341.43       271.07 o                         
   0   6   6       6462.69       6567.41       249.12 o                         
   2   6   6       1387.39       1551.13       161.21 o                         
   4   6   6       4037.02       4126.58       187.53 o                         
   6   6   6      10263.62      10556.08       421.55 o                         
   8   6   6       8597.55       8798.69       455.01 o                         
  10   6   6       3790.17       4065.08       225.76 o                         
  12   6   6        941.61        904.58       128.11 o                         
  14   6   6        709.35        654.51       173.07 o                         
  16   6   6       2568.71       2581.96       269.85 o                         
 -17   7   6       2099.60       1553.93       728.50 o                         
 -15   7   6       2024.91       2507.55       761.33 o                         
 -13   7   6          1.47       -105.72       288.43 o                         
 -11   7   6       5781.37       4023.98       703.49 o                         
  -9   7   6       5777.30       6204.20       683.95 o                         
  -7   7   6       4679.84       4809.07       544.03 o                         
  -5   7   6       2315.20       2203.71       220.45 o                         
  -3   7   6        108.38         58.84        62.75 o                         
  -1   7   6       2766.07       2920.60       186.38 o                         
   1   7   6       3539.54       3572.78       204.30 o                         
   3   7   6       9712.38       9979.28       379.79 o                         
   5   7   6       3629.56       3537.68       228.18 o                         
   7   7   6        200.59        189.60       119.12 o                         
   9   7   6       2350.35       2259.88       436.80 o                         
  11   7   6       2237.06       2457.73       233.27 o                         
  13   7   6       1817.81       1539.62       202.52 o                         
 -14   8   6        130.36       -125.67       268.19 o                         
 -12   8   6         27.14        -11.20       247.93 o                         
 -10   8   6        623.05        354.86       260.93 o                         
  -8   8   6        967.20        822.30       445.54 o                         
  -6   8   6         51.59        408.02       350.18 o                         
  -4   8   6       1337.64        907.13       303.66 o                         
  -2   8   6        743.16        797.29       608.13 o                         
   0   8   6         18.66        -18.56        77.15 o                         
   2   8   6        534.13        396.67       161.66 o                         
   4   8   6         77.63         37.01        98.79 o                         
   6   8   6          1.38        364.25       294.04 o                         
   8   8   6        160.23        212.90       154.57 o                         
  10   8   6        422.45        410.06       210.27 o                         
  -9   9   6       1585.34       2129.23       623.76 o                         
  -7   9   6       5742.32       5803.00       906.72 o                         
  -5   9   6       5081.10       4280.34       725.38 o                         
   1   9   6       4208.32       4041.15       755.08 o                         
   3   9   6       3292.31       3449.41       339.15 o                         
   5   9   6       1973.52       2337.19       306.58 o                         
 -25   1   7       3426.56       3206.20       588.07 o                         
 -23   1   7        695.82        723.81       426.78 o                         
 -21   1   7        350.63       -300.16       300.16 o                         
 -19   1   7       2832.82       3345.48       672.22 o                         
 -17   1   7      14876.94      15370.53      1087.28 o                         
 -15   1   7      21188.34      22243.49      1060.87 o                         
 -13   1   7       2500.45       2393.54       313.21 o                         
 -11   1   7       1818.48       1702.16       240.91 o                         
  -9   1   7      17594.94      18032.27      1338.19 o                         
  -7   1   7      66685.41      67446.26      2480.08 o                         
  -5   1   7      46571.84      49816.37      1516.69 o                         
  -3   1   7         92.47        -37.76       121.97 o                         
  -1   1   7       4638.22       4898.69       196.23 o                         
   1   1   7      20995.72      19474.64       590.68 o                         
   3   1   7      43894.57      42224.54      1154.61 o                         
   5   1   7      12459.58      11249.88       412.57 o                         
   7   1   7        379.77        362.43        98.16 o                         
   9   1   7       1077.01       1082.64       113.18 o                         
  11   1   7      11094.70      12158.00       401.96 o                         
  13   1   7       8365.02       8033.68       281.75 o                         
  15   1   7       1542.98       1639.50       138.57 o                         
  17   1   7        704.24        507.91       105.53 o                         
  19   1   7          7.83         17.55        86.08 o                         
 -24   2   7       3557.14       2441.28      1235.80 o                         
 -22   2   7       7635.79       8260.17      2715.47 o                         
 -20   2   7       5698.79       5401.23       795.72 o                         
 -18   2   7        942.43        453.38       314.23 o                         
 -16   2   7       1673.94       1490.16       917.66 o                         
 -14   2   7      13140.80      12834.77      1009.90 o                         
 -12   2   7      24273.42      24916.56      1110.93 o                         
 -10   2   7      27712.90      29922.12      1261.15 o                         
  -8   2   7       8848.91       9072.19       527.81 o                         
  -6   2   7       3208.39       3415.98       271.23 o                         
  -4   2   7      29715.08      30223.65       995.80 o                         
  -2   2   7      25128.19      26201.33       663.48 o                         
   0   2   7      31391.99      31644.12       784.61 o                         
   2   2   7      28407.49      27816.41       715.51 o                         
   4   2   7          1.90          9.87        70.73 o                         
   6   2   7      17925.50      18067.55       586.77 o                         
   8   2   7      21356.27      22102.49       608.79 o                         
  10   2   7      19682.38      19980.98       612.54 o                         
  12   2   7       5057.90       5123.04       221.65 o                         
  14   2   7        621.14        709.61       104.71 o                         
  16   2   7       4723.69       4993.92       242.82 o                         
  18   2   7       5464.01       5596.40       283.93 o                         
  20   2   7       4561.53       4454.43       278.78 o                         
 -23   3   7         16.74         75.31       297.74 o                         
 -21   3   7        234.41        346.05       294.00 o                         
 -19   3   7        435.67        296.98       255.42 o                         
 -17   3   7         50.55        -24.36       199.36 o                         
 -15   3   7        276.43        124.27       195.69 o                         
 -13   3   7         11.66        -38.13       147.56 o                         
 -11   3   7        163.18        -31.27       196.98 o                         
  -9   3   7        655.77        693.79       196.01 o                         
  -7   3   7       1580.59       1821.17       134.92 o                         
  -5   3   7          2.32        -61.55        85.06 o                         
  -3   3   7          1.84         14.31       100.28 o                         
  -1   3   7        375.26        328.79        57.93 o                         
   1   3   7         12.21         66.31        59.00 o                         
   3   3   7        716.09        742.69       105.07 o                         
   5   3   7        150.12        100.36        70.22 o                         
   7   3   7        110.54          7.75        56.06 o                         
   9   3   7          8.48         58.31        68.13 o                         
  11   3   7         94.31        100.55       131.11 o                         
  13   3   7         93.86         58.38        96.63 o                         
  15   3   7         82.73         34.61        68.02 o                         
  17   3   7        248.54        329.88       103.89 o                         
  19   3   7          2.40         46.04       111.27 o                         
 -22   4   7       2111.02       1597.19       447.12 o                         
 -20   4   7       2849.49       1780.79       682.38 o                         
 -18   4   7       1773.22       1455.92       588.59 o                         
 -16   4   7         19.66       -132.09       181.80 o                         
 -14   4   7       1111.64        739.03       356.43 o                         
 -12   4   7       6585.44       2535.69       553.41 o                         
 -10   4   7       9910.56      10394.71       907.50 o                         
  -8   4   7       3415.70       3260.77       220.15 o                         
  -6   4   7        132.98         49.33       147.60 o                         
  -4   4   7       3126.15       3113.08       265.95 o                         
  -2   4   7      10320.75      11059.56       299.93 o                         
   0   4   7      18833.98      19871.97       529.51 o                         
   2   4   7      11944.65      12005.84       414.21 o                         
   4   4   7        884.07        841.00        87.86 o                         
   6   4   7      10438.18      10416.74       426.42 o                         
   8   4   7       7971.58       7975.70       288.79 o                         
  10   4   7       6294.19       6329.87       263.73 o                         
  12   4   7       4035.31       4060.75       276.79 o                         
  14   4   7          3.77        102.69        95.49 o                         
  16   4   7       1754.08       1859.46       197.57 o                         
  18   4   7       2873.34       3364.31       258.99 o                         
 -21   5   7        382.15       1131.84       631.58 o                         
 -19   5   7       3229.19       2631.04       683.17 o                         
 -17   5   7      13272.12      10037.48      1732.93 o                         
 -15   5   7      14574.02       5992.16       933.30 o                         
 -13   5   7       1492.39        997.93       308.94 o                         
 -11   5   7       1442.61       1100.36       295.20 o                         
  -9   5   7      11611.07      12091.58       907.50 o                         
  -7   5   7      31849.12      31733.96      1118.42 o                         
  -5   5   7      12559.86      12235.48       554.05 o                         
  -3   5   7        386.32        345.72        73.59 o                         
  -1   5   7        789.91        672.67        66.47 o                         
   1   5   7      17978.39      17910.79       407.24 o                         
   3   5   7      42167.80      42083.62       911.55 o                         
   5   5   7      11388.35      11251.72       344.59 o                         
   7   5   7        614.59        647.50       105.49 o                         
   9   5   7        246.10        219.96        90.91 o                         
  11   5   7       4666.80       5151.68       307.55 o                         
  13   5   7       7769.09       8680.78       366.24 o                         
  15   5   7       3297.18       3269.01       240.07 o                         
  17   5   7        555.07        433.12       137.56 o                         
 -18   6   7        301.36       -393.95       393.95 o                         
 -16   6   7          9.69          0.00       459.61 o                         
 -14   6   7        972.23        778.69       367.38 o                         
 -12   6   7       1799.20       1066.07       254.52 o                         
 -10   6   7        473.53        776.82       288.85 o                         
  -8   6   7          9.70          8.91        57.50 o                         
  -6   6   7        225.68        192.45        65.68 o                         
  -4   6   7       1836.61       1799.20       114.96 o                         
  -2   6   7       6717.23       6462.89       227.48 o                         
   0   6   7       2250.62       2445.34       134.36 o                         
   2   6   7        560.52        508.26        80.57 o                         
   4   6   7       1545.16       1597.24       134.88 o                         
   6   6   7        348.41        419.49       118.24 o                         
   8   6   7       1549.34       1197.89       182.09 o                         
  10   6   7        494.61        363.62       104.88 o                         
  12   6   7          1.27        -18.39        89.21 o                         
  14   6   7         51.02        130.23       129.45 o                         
 -17   7   7       2316.60       1835.15       480.67 o                         
 -15   7   7       2832.88       1151.07       898.90 o                         
 -13   7   7       1605.60       1101.71       470.56 o                         
 -11   7   7         26.99        -76.60       242.31 o                         
  -9   7   7       4977.00       4546.55       417.90 o                         
  -7   7   7      13806.28      12872.41       525.05 o                         
  -5   7   7       8833.65       8682.74       345.01 o                         
  -3   7   7       1244.41       1430.03       147.39 o                         
  -1   7   7         68.14         63.80        68.28 o                         
   1   7   7       4455.73       4335.76       253.17 o                         
   3   7   7       8836.78       9089.67       368.43 o                         
   5   7   7       3535.88       3163.86       222.49 o                         
   7   7   7         50.79         69.03       100.65 o                         
   9   7   7        578.14        372.51       132.42 o                         
  11   7   7       3199.68       3058.81       276.09 o                         
  13   7   7       2527.59       2732.81       281.47 o                         
 -14   8   7       2654.41       1688.89       869.98 o                         
 -12   8   7       3361.33       3487.74       736.32 o                         
 -10   8   7       3854.54       4290.65       539.93 o                         
  -8   8   7       2837.96       3517.45       658.15 o                         
  -6   8   7         94.33        161.02       309.54 o                         
  -4   8   7       2149.63       1560.18       687.86 o                         
  -2   8   7       5222.52       4538.29       966.12 o                         
   0   8   7       7225.14       6781.05       398.94 o                         
   2   8   7       4070.24       4185.01       331.25 o                         
   4   8   7        145.59        243.54       155.58 o                         
   6   8   7       1842.78       2463.80       430.01 o                         
   8   8   7       5657.10       6594.93       454.22 o                         
  10   8   7       5997.98       6162.14      1210.00 o                         
  -7   9   7       1019.83        902.03       429.91 o                         
   1   9   7       1089.44       1186.55      1292.86 o                         
   3   9   7        780.31        844.43       436.94 o                         
 -24   0   8        657.25         85.98       393.95 o                         
 -22   0   8       2671.48       2792.07       656.59 o                         
 -20   0   8       4276.30       3351.73       675.35 o                         
 -18   0   8      17977.15      20127.61      1502.34 o                         
 -16   0   8       9108.80       9189.13       872.33 o                         
 -14   0   8       2747.10       2581.02       494.01 o                         
 -12   0   8      17736.46      17224.54      1192.80 o                         
 -10   0   8      12706.91      12023.41       919.23 o                         
  -8   0   8      38432.55      35791.96      2055.75 o                         
  -6   0   8       9416.80      10547.16       494.26 o                         
  -4   0   8       2496.78       2463.78       461.18 o                         
  -2   0   8      25006.79      25727.75       860.48 o                         
   0   0   8      95902.20      97158.99      3497.12 o                         
   2   0   8     102380.83     106752.27      3802.83 o                         
   4   0   8       1093.99       1170.74       197.84 o                         
   6   0   8       6933.69       6407.14       434.14 o                         
   8   0   8      15970.44      14698.76       742.86 o                         
  10   0   8      25229.49      26974.26      1199.79 o                         
  12   0   8      15369.63      16462.27       651.14 o                         
  14   0   8          1.61        136.93       112.47 o                         
  16   0   8       1643.40       1551.58       216.79 o                         
  18   0   8       4045.74       3887.03       326.21 o                         
  20   0   8       4072.83       3887.87       329.81 o                         
 -23   1   8        622.21        735.09       325.95 o                         
 -21   1   8         54.48        -21.72       209.42 o                         
 -19   1   8        139.52        -82.71       175.12 o                         
 -17   1   8       4212.21       6135.62      1463.26 o                         
 -15   1   8       6565.19       6723.52       539.38 o                         
 -13   1   8       5140.71       5266.95       479.66 o                         
 -11   1   8         86.93        109.06       133.41 o                         
  -9   1   8       7562.25       7793.07       488.69 o                         
  -7   1   8      19074.82      20300.82       593.43 o                         
  -5   1   8       8210.39       8151.98       718.74 o                         
  -3   1   8      12004.38      11636.09       677.25 o                         
  -1   1   8        364.74        504.04        80.66 o                         
   1   1   8       7663.27       8147.35       330.84 o                         
   3   1   8      25590.97      26621.54       796.76 o                         
   5   1   8      12666.65      11850.50       443.23 o                         
   7   1   8       5927.79       5897.74       302.78 o                         
   9   1   8         16.79        -19.48       111.92 o                         
  11   1   8        267.00        230.51        93.89 o                         
  13   1   8       1127.47       1074.35       120.28 o                         
  15   1   8       2748.38       3014.65       331.91 o                         
  17   1   8       2469.37       2341.98       198.58 o                         
  19   1   8         14.39        252.87       104.68 o                         
 -24   2   8        156.03        268.71       328.08 o                         
 -22   2   8        774.04        228.76       252.61 o                         
 -20   2   8       1063.61       1079.12       336.89 o                         
 -18   2   8        977.59        552.49       307.97 o                         
 -16   2   8       1009.44       1065.02       420.53 o                         
 -14   2   8       1302.86       1704.30       296.20 o                         
 -12   2   8       5329.55       5552.22       499.08 o                         
 -10   2   8       8739.32       9052.42       557.30 o                         
  -8   2   8      12550.29      12472.63       531.96 o                         
  -6   2   8       7595.61       8071.59       390.67 o                         
  -4   2   8       5271.88       5116.68       304.01 o                         
  -2   2   8       9427.13       9495.75       346.17 o                         
   0   2   8       8391.02       8224.46       328.07 o                         
   2   2   8        301.36        242.02        89.06 o                         
   4   2   8        534.18        597.74       175.33 o                         
   6   2   8       1290.36       1156.86       144.53 o                         
   8   2   8        927.88        840.64       199.28 o                         
  10   2   8       6431.07       6425.67       279.14 o                         
  12   2   8       1477.44       1344.39       155.90 o                         
  14   2   8         35.51         21.00        75.48 o                         
  16   2   8        349.01        188.95        93.26 o                         
  18   2   8        168.36        133.26        97.87 o                         
 -23   3   8       2083.35       1875.97       630.01 o                         
 -21   3   8         17.61       -165.71       323.60 o                         
 -19   3   8       5258.86       5099.51       783.22 o                         
 -17   3   8      22239.41      22106.75      1585.20 o                         
 -15   3   8      20079.82      21607.22      1082.71 o                         
 -13   3   8       1764.27       1761.38       597.18 o                         
 -11   3   8         68.10         20.53       141.54 o                         
  -9   3   8       7134.20       7160.87       300.93 o                         
  -7   3   8      33268.14      34187.49      1150.31 o                         
  -5   3   8      28086.50      29264.76      1011.31 o                         
  -3   3   8       3840.22       3540.57       190.97 o                         
  -1   3   8        956.01        915.05       140.80 o                         
   1   3   8       5101.41       4736.01       243.02 o                         
   3   3   8      15821.71      16177.61       539.97 o                         
   5   3   8      17660.36      18245.15       599.63 o                         
   7   3   8       8120.27       7863.71       781.93 o                         
   9   3   8       1566.45       1430.33       139.11 o                         
  11   3   8       3127.77       3052.72       202.81 o                         
  13   3   8       9454.69      10402.31       334.11 o                         
  15   3   8       9463.11      10248.17       338.71 o                         
  17   3   8       2077.08       1997.65       205.22 o                         
 -22   4   8       1559.95        829.90       706.62 o                         
 -20   4   8       2520.21       1653.92       542.47 o                         
 -18   4   8        661.98        619.55       306.03 o                         
 -16   4   8        132.86        107.87       304.85 o                         
 -14   4   8        139.48        522.15       348.62 o                         
 -12   4   8       3149.79       3010.12       401.64 o                         
 -10   4   8      14415.20      14609.21       937.79 o                         
  -8   4   8      10073.86       9812.58       489.63 o                         
  -6   4   8       2366.59       2218.32       242.71 o                         
  -4   4   8       1309.95       1002.05       191.80 o                         
  -2   4   8       5765.35       5644.27       209.12 o                         
   0   4   8       9012.43       8676.17       296.94 o                         
   2   4   8       2568.69       2385.83       155.79 o                         
   4   4   8       1779.78       1962.51       133.12 o                         
   6   4   8        249.75        285.79        80.21 o                         
   8   4   8       5104.98       5292.34       245.14 o                         
  10   4   8       5858.00       6498.89       317.53 o                         
  12   4   8       1504.84       1589.23       170.58 o                         
  14   4   8       1044.95       1094.32       161.81 o                         
  16   4   8         88.45        -26.81       121.55 o                         
 -21   5   8        521.41       -156.33       450.23 o                         
 -19   5   8        119.83        204.60       319.00 o                         
 -17   5   8        587.04        553.46       411.93 o                         
 -15   5   8       1721.34       2363.72       617.51 o                         
 -13   5   8        729.28        538.43       257.34 o                         
 -11   5   8          0.41         43.10       139.46 o                         
  -9   5   8          6.85         16.17       131.47 o                         
  -7   5   8       1293.69       1174.81       203.38 o                         
  -5   5   8       1854.18       1786.77       168.65 o                         
  -3   5   8        829.10        938.53       113.93 o                         
  -1   5   8        204.74        119.75        65.79 o                         
   1   5   8        146.25        139.51        91.59 o                         
   3   5   8       4003.57       4331.65       208.40 o                         
   5   5   8        305.93        352.95        87.73 o                         
   7   5   8         12.87         52.04        79.34 o                         
   9   5   8         28.85         98.79        87.78 o                         
  11   5   8         61.80         16.19       118.91 o                         
  13   5   8        137.21         71.07        92.40 o                         
  15   5   8        188.40        119.41       119.42 o                         
 -18   6   8       7001.06       3070.34       848.88 o                         
 -16   6   8        977.39        723.81       694.11 o                         
 -14   6   8       2078.38       2243.60       431.29 o                         
 -12   6   8      10257.45      10608.20       634.96 o                         
 -10   6   8      12664.71      13108.58       665.27 o                         
  -8   6   8      11970.61      13020.24       779.56 o                         
  -6   6   8       1677.79       1646.78       136.52 o                         
  -4   6   8       2786.42       2869.61       152.67 o                         
  -2   6   8      19102.48      18935.96       516.63 o                         
   0   6   8      28398.95      27428.04       658.01 o                         
   2   6   8      14122.89      14369.55       430.76 o                         
   4   6   8         42.61         94.16       107.41 o                         
   6   6   8       4392.22       4285.58       238.64 o                         
   8   6   8       8142.27       9112.24       491.45 o                         
  10   6   8       8015.97       7515.98       333.00 o                         
  12   6   8       3986.86       4179.81       553.71 o                         
  14   6   8         25.23         35.29       137.29 o                         
 -17   7   8       3849.26       3143.81       730.07 o                         
 -15   7   8       4814.26       6672.20      1003.64 o                         
 -13   7   8       2222.50       2051.11       557.32 o                         
 -11   7   8          5.13        -86.58       166.47 o                         
  -9   7   8       2545.70       2636.69       335.86 o                         
  -7   7   8       4121.07       3983.70       317.93 o                         
  -5   7   8       5011.43       4712.01       231.07 o                         
  -3   7   8       7718.95       7359.96       349.23 o                         
  -1   7   8         14.14         32.27        82.57 o                         
   1   7   8       5673.30       5420.45       268.48 o                         
   3   7   8       4482.54       4515.23       273.68 o                         
   5   7   8       2483.62       3133.08       322.67 o                         
   7   7   8       2304.41       2274.93       224.80 o                         
   9   7   8          0.38         40.16       121.07 o                         
  11   7   8        569.53        459.26       147.21 o                         
 -12   8   8         25.56        123.57       235.85 o                         
 -10   8   8        258.78        -51.59       292.34 o                         
  -8   8   8        414.11        209.48       289.21 o                         
  -6   8   8         91.97       -194.10       294.68 o                         
  -4   8   8        250.22        759.77       581.55 o                         
  -2   8   8         49.94        497.13       683.17 o                         
   0   8   8        130.16        117.87       110.21 o                         
   2   8   8        459.92        493.63       163.86 o                         
   4   8   8         47.84        118.53       147.57 o                         
   6   8   8        136.58        144.70       316.57 o                         
   8   8   8         84.03        202.38       235.28 o                         
   1   9   8        959.88       1328.81       864.51 o                         
 -23   1   9       2744.20       3538.84      1392.91 o                         
 -21   1   9       1250.08       1587.22       372.53 o                         
 -19   1   9          3.79         62.08       288.43 o                         
 -17   1   9       2433.90       2629.99       391.84 o                         
 -15   1   9      10370.78      12012.57       731.74 o                         
 -13   1   9      18505.55      18988.48       943.48 o                         
 -11   1   9       9209.28       9461.60       595.64 o                         
  -9   1   9          0.19         87.85        93.89 o                         
  -7   1   9       6101.29       7000.79       434.36 o                         
  -5   1   9      26260.21      26374.05      1208.23 o                         
  -3   1   9      37157.78      38576.88      1263.46 o                         
  -1   1   9       9476.25       9421.80       318.18 o                         
   1   1   9        231.86        239.80       106.10 o                         
   3   1   9       8332.12       8951.09       380.37 o                         
   5   1   9      24526.36      24644.62       778.72 o                         
   7   1   9      14708.28      14640.10       537.56 o                         
   9   1   9       2403.54       2626.03       227.15 o                         
  11   1   9          5.10         18.62        80.60 o                         
  13   1   9       4120.84       4045.92       224.58 o                         
  15   1   9       6858.32       7042.56       297.55 o                         
  17   1   9       1764.79       1713.97       163.38 o                         
  19   1   9        362.40        355.83       121.82 o                         
 -24   2   9         63.63        -48.84       290.57 o                         
 -22   2   9       2778.02       3279.22       520.50 o                         
 -20   2   9       9276.54      11266.66       822.99 o                         
 -18   2   9      15511.85      16887.04       957.27 o                         
 -16   2   9       5201.76       6235.22       600.71 o                         
 -14   2   9       1005.23        968.22       344.71 o                         
 -12   2   9      11334.12      11626.35       894.99 o                         
 -10   2   9      31435.68      32763.65      1710.51 o                         
  -8   2   9      39156.99      39528.00      1297.52 o                         
  -6   2   9       7914.75       7926.24       399.09 o                         
  -4   2   9       2340.82       2337.54       367.38 o                         
  -2   2   9      17227.47      17546.99       635.19 o                         
   0   2   9      33858.19      36124.20      1030.20 o                         
   2   2   9      24289.42      22982.44       716.50 o                         
   4   2   9       6781.93       7235.76       449.93 o                         
   6   2   9       1280.64       1126.83       153.73 o                         
   8   2   9      13578.96      13504.52       515.40 o                         
  10   2   9      14046.19      14871.55       480.74 o                         
  12   2   9       8036.28       8109.60       341.18 o                         
  14   2   9       2510.89       2690.95       188.42 o                         
  16   2   9        125.88        237.94        99.13 o                         
  18   2   9       1910.42       2389.23       301.33 o                         
 -23   3   9         24.59        -58.46       296.77 o                         
 -21   3   9        310.63        296.40       264.17 o                         
 -19   3   9         35.46         48.80       212.10 o                         
 -17   3   9         61.66         94.68       191.15 o                         
 -15   3   9        557.19        656.30       251.47 o                         
 -13   3   9       2317.27       1961.73       332.11 o                         
 -11   3   9       1307.02       1237.74       202.16 o                         
  -9   3   9          3.02        -56.41       105.89 o                         
  -7   3   9          2.85         42.97       100.83 o                         
  -5   3   9        485.15        507.46       150.46 o                         
  -3   3   9        936.19        820.77       111.74 o                         
  -1   3   9         26.24          1.89        70.22 o                         
   1   3   9         16.68          6.49        73.20 o                         
   3   3   9         49.77        -78.10        78.10 o                         
   5   3   9       1341.13       1394.17       174.11 o                         
   7   3   9        159.87        139.94       100.76 o                         
   9   3   9        200.22        211.08        89.21 o                         
  11   3   9          0.28         10.41        81.17 o                         
  13   3   9        111.09        129.12        91.24 o                         
  15   3   9        102.08         57.47        87.19 o                         
  17   3   9        310.95        386.92       135.52 o                         
 -22   4   9        732.62        579.71       347.57 o                         
 -20   4   9       4080.63       4131.19       580.88 o                         
 -18   4   9       5728.17       5904.19       657.26 o                         
 -16   4   9       1920.75       1589.65       359.86 o                         
 -14   4   9         21.39         83.17       178.48 o                         
 -12   4   9       1918.30       2003.76       263.55 o                         
 -10   4   9       9203.43       9802.80       528.19 o                         
  -8   4   9      19960.69      21853.57       850.09 o                         
  -6   4   9       5862.54       6471.91       408.72 o                         
  -4   4   9       1172.76       1086.93       194.40 o                         
  -2   4   9       9629.51       9630.03       376.24 o                         
   0   4   9       8402.43       8296.01       527.78 o                         
   2   4   9       6896.89       6728.50       314.03 o                         
   4   4   9       7487.41       7049.42       330.19 o                         
   6   4   9       1926.55       1804.76       171.74 o                         
   8   4   9       2005.05       1765.11       221.19 o                         
  10   4   9       4449.51       4696.16       281.43 o                         
  12   4   9       3569.65       2933.29       225.87 o                         
  14   4   9       1789.52       1939.28       204.73 o                         
  16   4   9         19.20         61.38       125.66 o                         
 -19   5   9        359.46        410.34       324.31 o                         
 -17   5   9       4485.95       5221.89      1099.01 o                         
 -15   5   9       4552.27       4883.55       746.48 o                         
 -13   5   9       4059.59       4493.51       432.64 o                         
 -11   5   9       2015.30       1707.69       263.11 o                         
  -9   5   9          2.36         17.73       135.47 o                         
  -7   5   9       6318.36       5875.50       403.40 o                         
  -5   5   9      22221.27      22137.68       615.45 o                         
  -3   5   9      18338.53      19000.77       606.35 o                         
  -1   5   9       3140.57       3574.04       193.82 o                         
   1   5   9        277.73        253.48        81.38 o                         
   3   5   9       2589.51       2638.41       176.89 o                         
   5   5   9      15729.66      16144.19       691.60 o                         
   7   5   9      13031.37      14008.11       494.39 o                         
   9   5   9       2238.50       1885.48       180.52 o                         
  11   5   9          0.51        -48.08        88.78 o                         
  13   5   9       3029.25       3217.07       326.89 o                         
  15   5   9       3925.16       4521.52       311.24 o                         
 -18   6   9         30.97       -309.54       326.73 o                         
 -16   6   9          3.56        102.55       224.78 o                         
 -14   6   9         26.42        -42.65       178.98 o                         
 -12   6   9        831.14        276.23       352.01 o                         
 -10   6   9       2005.24       1636.93       276.25 o                         
  -8   6   9        309.96        293.46       155.59 o                         
  -6   6   9         67.40          6.26        74.45 o                         
  -4   6   9          7.79         34.93        85.52 o                         
  -2   6   9       2614.55       2595.14       174.77 o                         
   0   6   9       2739.89       2742.12       186.61 o                         
   2   6   9        554.50        525.87        99.33 o                         
   4   6   9        368.04        378.06       101.31 o                         
   6   6   9        193.66        158.02       149.11 o                         
   8   6   9         99.86        130.62        96.20 o                         
  10   6   9        308.21        264.32       136.74 o                         
  12   6   9        492.91        652.17       173.14 o                         
 -15   7   9       3160.87       3574.93       652.68 o                         
 -13   7   9       4072.08       4052.66      1334.28 o                         
 -11   7   9       1169.09        968.22       283.60 o                         
  -9   7   9         42.03         64.61       165.35 o                         
  -7   7   9       1606.32       1870.52       208.12 o                         
  -5   7   9       5469.44       5384.55       345.75 o                         
  -3   7   9       3106.10       3228.08       250.32 o                         
  -1   7   9         29.10         38.83        87.37 o                         
   1   7   9        562.42        601.75       252.75 o                         
   3   7   9       1406.51       1406.43       289.01 o                         
   5   7   9       4412.66       4358.58       721.12 o                         
   7   7   9       1979.10       2204.86       421.31 o                         
   9   7   9          8.43         68.64       120.68 o                         
 -12   8   9       2435.59       2168.31       590.93 o                         
 -10   8   9       6162.42       5318.38       783.22 o                         
  -8   8   9       5254.12       4693.05       731.63 o                         
  -6   8   9       2229.81       1891.60       873.89 o                         
  -4   8   9         53.07        276.71       639.39 o                         
  -2   8   9       1563.67       1958.83       819.17 o                         
   0   8   9       5858.57       6121.69       455.69 o                         
   2   8   9       5308.47       4904.15       884.83 o                         
   4   8   9       1729.30       1970.66       301.36 o                         
   6   8   9         44.49        -23.22       140.32 o                         
 -24   0  10       1010.74        531.53       500.26 o                         
 -22   0  10        643.81       1188.11       536.22 o                         
 -20   0  10       7847.99       7916.60      1061.49 o                         
 -18   0  10      13616.91      15526.79      1294.42 o                         
 -16   0  10       7625.60       6822.28       878.58 o                         
 -14   0  10       1496.67       1869.72       459.61 o                         
 -12   0  10       5797.20       6170.38       787.91 o                         
 -10   0  10      18803.00      18082.35       815.46 o                         
  -8   0  10      25307.29      25316.58      1035.57 o                         
  -6   0  10      34247.90      33484.52      2097.96 o                         
  -4   0  10      22562.04      23817.02      1677.43 o                         
  -2   0  10       1824.35       1922.30       178.95 o                         
   0   0  10      21754.31      22701.85       787.85 o                         
   2   0  10      51124.38      51485.59      2806.14 o                         
   4   0  10      26284.11      27171.26      1201.71 o                         
   6   0  10        813.32        534.88       168.36 o                         
   8   0  10        999.15        904.17       225.54 o                         
  10   0  10       2118.95       1407.65       255.80 o                         
  12   0  10      16617.74      17259.90       695.30 o                         
  14   0  10       7855.63       8857.14      1230.21 o                         
  16   0  10          2.48         10.77       137.20 o                         
  18   0  10        929.71        892.77       215.02 o                         
 -23   1  10       1858.96       1416.27       421.30 o                         
 -21   1  10       1547.05       1460.84       380.62 o                         
 -19   1  10         56.23        -17.24       239.89 o                         
 -17   1  10       1428.91       1297.34       297.85 o                         
 -15   1  10       7577.62       7327.28       594.25 o                         
 -13   1  10       9949.02      11248.78       695.52 o                         
 -11   1  10         10.77         52.92       159.08 o                         
  -9   1  10        736.43        691.80        91.56 o                         
  -7   1  10       2476.01       2425.77       227.57 o                         
  -5   1  10      13519.42      13488.03       799.77 o                         
  -3   1  10      18293.40      18242.39       593.99 o                         
  -1   1  10        606.99        529.93        88.19 o                         
   1   1  10        100.30          8.62        81.78 o                         
   3   1  10       1497.66       1350.77       161.77 o                         
   5   1  10        909.28        775.56       139.90 o                         
   7   1  10        252.74        228.40       113.35 o                         
   9   1  10        187.87        121.08       115.94 o                         
  11   1  10       1758.78       1605.07       172.23 o                         
  13   1  10          1.88         30.58        83.32 o                         
  15   1  10       1160.37       1146.42       142.69 o                         
  17   1  10       1689.68       1652.25       171.49 o                         
 -22   2  10        432.38        588.45       346.34 o                         
 -20   2  10        773.92        785.70       406.46 o                         
 -18   2  10        337.89        809.76       296.81 o                         
 -16   2  10       5226.79       4968.05       546.78 o                         
 -14   2  10       6970.46       7225.18       598.52 o                         
 -12   2  10          9.38        126.32       169.83 o                         
 -10   2  10       7196.02       7187.47       412.51 o                         
  -8   2  10       4237.63       4253.48       330.38 o                         
  -6   2  10       4371.21       4372.69       329.35 o                         
  -4   2  10         48.26         11.63        84.91 o                         
  -2   2  10        752.28        865.12       125.24 o                         
   0   2  10       1507.64       1288.55       150.35 o                         
   2   2  10       6185.34       5999.13       306.85 o                         
   4   2  10      14391.50      13445.69       508.44 o                         
   6   2  10         35.56         39.93       108.56 o                         
   8   2  10       2821.08       2816.79       255.80 o                         
  10   2  10       2260.44       2042.25       182.87 o                         
  12   2  10       2384.41       2310.94       199.94 o                         
  14   2  10       2638.98       2545.34       239.49 o                         
  16   2  10          1.84        -38.71        98.62 o                         
 -21   3  10       3317.99       4317.38       606.51 o                         
 -19   3  10        333.67        654.15       300.85 o                         
 -17   3  10        215.81        -91.70       187.41 o                         
 -15   3  10       9376.11      10665.32       731.21 o                         
 -13   3  10      22127.99      23803.58      1911.15 o                         
 -11   3  10      13883.47      14627.45       657.04 o                         
  -9   3  10       1842.56       1477.36       215.98 o                         
  -7   3  10       1873.96       1790.16       226.71 o                         
  -5   3  10      24231.63      24711.66      1210.69 o                         
  -3   3  10      15909.61      16481.19       554.43 o                         
  -1   3  10       7606.29       8384.17       361.16 o                         
   1   3  10       4079.70       3892.47       257.32 o                         
   3   3  10       1589.12       1692.81       182.66 o                         
   5   3  10      28233.09      27507.76       865.94 o                         
   7   3  10      14758.49      15050.49       561.45 o                         
   9   3  10       5038.71       4715.26       266.82 o                         
  11   3  10        378.14        435.26       203.30 o                         
  13   3  10       1008.51        981.57       155.71 o                         
  15   3  10       2356.67       2465.30       204.70 o                         
 -20   4  10       2210.20       2818.15       655.81 o                         
 -18   4  10       4452.52       5209.47       626.77 o                         
 -16   4  10       6347.47       7266.08       706.22 o                         
 -14   4  10       2805.97       2959.46       349.87 o                         
 -12   4  10        263.19        267.87       165.22 o                         
 -10   4  10       8395.97       8724.54       503.76 o                         
  -8   4  10      10784.86      10943.64       557.06 o                         
  -6   4  10       8987.90       9264.22       498.20 o                         
  -4   4  10        491.55        533.60       132.15 o                         
  -2   4  10       1767.90       1866.89       177.25 o                         
   0   4  10       5709.33       5041.16       279.11 o                         
   2   4  10       8072.07       8143.28       370.96 o                         
   4   4  10      10550.45      10367.57       431.96 o                         
   6   4  10        741.97        653.22       115.59 o                         
   8   4  10       1139.32       1215.55       145.19 o                         
  10   4  10       3830.46       3969.72       425.48 o                         
  12   4  10       2908.80       2721.50       235.73 o                         
  14   4  10       1986.03       2044.91       216.73 o                         
 -19   5  10        571.25        102.73       478.37 o                         
 -17   5  10         82.05         34.99       185.32 o                         
 -15   5  10        596.37        363.61       221.38 o                         
 -13   5  10       1780.38       1913.45       302.60 o                         
 -11   5  10        286.02        400.62       212.51 o                         
  -9   5  10        714.15        833.72       209.86 o                         
  -7   5  10        153.46        139.41       142.74 o                         
  -5   5  10       1743.09       1553.27       157.89 o                         
  -3   5  10       3497.12       3179.01       252.04 o                         
  -1   5  10        118.79         17.63        90.11 o                         
   1   5  10        610.75        414.30       113.57 o                         
   3   5  10        253.75        204.30        82.32 o                         
   5   5  10        379.46        340.83       163.82 o                         
   7   5  10        539.95        508.50       119.57 o                         
   9   5  10         40.42        130.19       103.31 o                         
  11   5  10        573.71        593.06       138.20 o                         
  13   5  10         17.37        210.44       125.43 o                         
 -18   6  10       5008.31       6102.01       692.05 o                         
 -16   6  10       3007.55       3470.25       432.58 o                         
 -14   6  10        572.55        520.59       249.09 o                         
 -12   6  10        810.69        511.52       222.71 o                         
 -10   6  10       5330.46       4952.76       644.14 o                         
  -8   6  10      11299.27      11611.37       486.87 o                         
  -6   6  10      10499.32      10746.98       380.68 o                         
  -4   6  10       2683.81       2912.27       218.92 o                         
  -2   6  10       1381.52       1297.66       168.98 o                         
   0   6  10       7306.32       6995.75       303.83 o                         
   2   6  10      14653.30      14571.84       503.18 o                         
   4   6  10      10133.86       9308.43       371.96 o                         
   6   6  10        684.21        589.32       128.27 o                         
   8   6  10       1538.59       1352.64       344.80 o                         
  10   6  10       3909.37       4110.80       344.62 o                         
  12   6  10       6330.12       7099.42       758.79 o                         
 -15   7  10       1383.11        968.32       544.03 o                         
 -13   7  10       3435.93       3486.68       860.60 o                         
 -11   7  10       2385.45       1782.64       309.43 o                         
  -9   7  10        447.99        493.66       228.58 o                         
  -7   7  10        532.21        605.12       181.87 o                         
  -5   7  10       2892.99       2804.09       420.68 o                         
  -3   7  10       4512.54       4928.33       314.30 o                         
  -1   7  10       3192.22       3025.67       259.13 o                         
   1   7  10        632.30        404.03       204.67 o                         
   3   7  10        595.21        442.06       214.17 o                         
   5   7  10       1391.55       1302.94       194.63 o                         
   7   7  10       2139.04       2357.09       256.02 o                         
   9   7  10       2307.93       2647.40       275.59 o                         
 -10   8  10         85.01       -110.99       336.11 o                         
  -8   8  10         82.41        293.90       384.57 o                         
  -6   8  10        134.83        886.40       803.54 o                         
  -4   8  10         43.93        420.53       753.52 o                         
  -2   8  10         32.83        501.82       733.19 o                         
   0   8  10         15.34       1438.24       801.98 o                         
   2   8  10        321.55        204.82       195.41 o                         
   4   8  10        389.19        227.89       275.92 o                         
 -23   1  11       4797.42       6337.12       777.28 o                         
 -21   1  11       4173.22       5518.44       670.43 o                         
 -19   1  11       1833.47       2232.67       429.46 o                         
 -17   1  11        266.85        508.98       276.31 o                         
 -15   1  11       3306.32       3368.01       464.23 o                         
 -13   1  11       9661.73       9043.73       640.42 o                         
 -11   1  11       7000.89       7003.59       306.62 o                         
  -9   1  11       8458.15       8906.97       446.08 o                         
  -7   1  11       2033.86       2108.29       371.92 o                         
  -5   1  11       4661.97       4315.66       510.58 o                         
  -3   1  11      11584.13      11935.89       455.10 o                         
  -1   1  11      14392.72      15979.63       477.09 o                         
   1   1  11      14920.44      16436.53       590.48 o                         
   3   1  11       1173.61       1138.66       166.95 o                         
   5   1  11       3189.99       2780.97       256.33 o                         
   7   1  11       6456.97       6737.59       373.65 o                         
   9   1  11      10317.99       9911.54       499.58 o                         
  11   1  11       7473.34       7779.68       359.06 o                         
  13   1  11        420.12        259.49       104.81 o                         
  15   1  11       1551.45       1379.55       224.54 o                         
 -22   2  11          0.07         94.45       324.08 o                         
 -20   2  11       2342.85       2606.97       576.08 o                         
 -18   2  11       6508.54       8648.43      1163.10 o                         
 -16   2  11      12578.09      13653.56      1026.31 o                         
 -14   2  11       4709.42       5263.42       565.65 o                         
 -12   2  11        390.47        287.88       151.17 o                         
 -10   2  11       2811.66       2919.48       288.25 o                         
  -8   2  11      12917.10      13119.23       592.98 o                         
  -6   2  11      33140.07      34802.30      1585.86 o                         
  -4   2  11       8030.13       8464.33       366.97 o                         
  -2   2  11        999.22       1036.60       142.70 o                         
   0   2  11       9406.14       9026.67       400.71 o                         
   2   2  11      21171.88      21526.42       717.71 o                         
   4   2  11      14788.22      15352.79       571.15 o                         
   6   2  11       3013.50       2199.83       375.02 o                         
   8   2  11        220.12        165.35       114.41 o                         
  10   2  11       2900.58       2441.54       197.04 o                         
  12   2  11       8305.98       8481.58       411.09 o                         
  14   2  11       3531.65       3440.58       226.19 o                         
  16   2  11        636.13        801.23       147.50 o                         
 -21   3  11        298.50        644.75       354.99 o                         
 -19   3  11        338.04        287.39       271.33 o                         
 -17   3  11         30.43        138.53       241.09 o                         
 -15   3  11         42.89        -13.72       201.58 o                         
 -13   3  11         55.19        -99.91       129.30 o                         
 -11   3  11        156.72        135.86       135.06 o                         
  -9   3  11        218.81        341.61       150.25 o                         
  -7   3  11        383.66        213.64       141.83 o                         
  -5   3  11          2.02         29.56        77.05 o                         
  -3   3  11        927.02        741.05       125.62 o                         
  -1   3  11        686.08        599.41       132.19 o                         
   1   3  11          0.42        -67.25        91.08 o                         
   3   3  11        480.20        194.73       112.77 o                         
   5   3  11        513.99        233.84       265.36 o                         
   7   3  11        523.47        324.70       147.03 o                         
   9   3  11       2018.87       1701.04       174.01 o                         
  11   3  11        517.79        635.60       141.92 o                         
  13   3  11        130.81        -33.08       108.61 o                         
  15   3  11          0.23         77.22       103.61 o                         
 -20   4  11        488.23        508.52       330.17 o                         
 -18   4  11       4110.21       4575.71       887.96 o                         
 -16   4  11      14557.28      14746.38       761.20 o                         
 -14   4  11       7979.87       7458.71       591.07 o                         
 -12   4  11        590.97        279.10       172.86 o                         
 -10   4  11       5360.09       5473.89       429.78 o                         
  -8   4  11      13018.45      12339.06       605.30 o                         
  -6   4  11      25266.94      26613.17       985.42 o                         
  -4   4  11       7414.03       7442.17       342.68 o                         
  -2   4  11        672.70        652.44       131.73 o                         
   0   4  11       3339.48       3257.57       434.70 o                         
   2   4  11      10027.24       9737.51       422.72 o                         
   4   4  11       8600.36       8723.09       502.01 o                         
   6   4  11        607.01        400.87       109.37 o                         
   8   4  11        276.04        267.53       105.07 o                         
  10   4  11       1327.24       1177.22       245.28 o                         
  12   4  11       3344.54       2958.21       246.63 o                         
  14   4  11       1769.98       1746.02       212.22 o                         
 -19   5  11       1525.91       1464.12       355.58 o                         
 -17   5  11          0.75       -190.75       190.75 o                         
 -15   5  11       3896.01       3825.07       436.42 o                         
 -13   5  11       9054.73       9262.42       597.69 o                         
 -11   5  11       9048.37       9449.23       591.47 o                         
  -9   5  11       5414.25       4731.41       584.94 o                         
  -7   5  11         54.83         50.07       106.97 o                         
  -5   5  11       2948.04       2868.72       310.94 o                         
  -3   5  11      10750.08      11629.58       464.05 o                         
  -1   5  11      15120.94      13989.13       528.15 o                         
   1   5  11       6415.23       5838.99       342.12 o                         
   3   5  11          0.21        -23.30        85.57 o                         
   5   5  11       2205.84       2638.80       268.07 o                         
   7   5  11       6904.48       6727.69       345.80 o                         
   9   5  11       5906.38       5969.35       530.04 o                         
  11   5  11        744.45        901.80       163.62 o                         
 -16   6  11        208.04         35.69       225.76 o                         
 -14   6  11        209.68         71.39       204.94 o                         
 -12   6  11        214.27        174.95       196.04 o                         
 -10   6  11       2475.82       2320.97       330.85 o                         
  -8   6  11       2380.71       2456.08       261.42 o                         
  -6   6  11        149.27         62.02       101.62 o                         
  -4   6  11          0.94         15.18       119.14 o                         
  -2   6  11         12.75        -46.80       116.41 o                         
   0   6  11          5.15          1.47        86.42 o                         
   2   6  11        269.46        229.05       109.90 o                         
   4   6  11        247.54        335.25       139.73 o                         
   6   6  11         51.93          5.26       135.46 o                         
   8   6  11        161.86        146.87       124.71 o                         
  10   6  11        127.63         99.51       140.40 o                         
 -13   7  11       1464.84       1308.73       316.24 o                         
 -11   7  11        671.06        588.27       248.98 o                         
  -9   7  11        543.78        311.35       267.33 o                         
  -7   7  11        263.67        334.99       204.11 o                         
  -5   7  11        745.33        925.47       190.50 o                         
  -3   7  11       2651.87       2755.73       254.70 o                         
  -1   7  11       1566.87       1539.90       206.38 o                         
   1   7  11        446.98        332.53       127.73 o                         
   3   7  11        110.55        122.70       106.59 o                         
   5   7  11        188.97         77.00       114.16 o                         
   7   7  11       1326.32        915.81       281.82 o                         
  -6   8  11       6589.62       6426.76      1314.74 o                         
  -4   8  11       2668.40       3261.06      1114.64 o                         
  -2   8  11         58.40        389.26       720.69 o                         
   0   8  11       2894.95       2394.65       354.09 o                         
 -22   0  12        837.68       1374.15       655.03 o                         
 -20   0  12       1597.01       1244.39       526.84 o                         
 -18   0  12      10253.29      11273.02      1161.54 o                         
 -16   0  12      13263.22      15866.02      1377.28 o                         
 -14   0  12      11954.42      13041.12      1203.75 o                         
 -12   0  12      11233.34      10983.19       691.76 o                         
 -10   0  12        381.76        417.84       124.02 o                         
  -8   0  12      31498.90      34009.79      2251.17 o                         
  -6   0  12      48838.82      49989.93      3043.76 o                         
  -4   0  12      24188.71      26180.03      1172.82 o                         
  -2   0  12       3795.35       3966.35       393.86 o                         
   0   0  12        888.71        940.63       222.84 o                         
   2   0  12      11633.70      12624.35      1729.80 o                         
   4   0  12      16275.74      17403.48       995.05 o                         
   6   0  12      20081.04      19297.30      1998.69 o                         
   8   0  12       1685.52       1113.09       265.53 o                         
  10   0  12       3924.94       3335.49       506.51 o                         
  12   0  12       6897.83       6005.21       577.90 o                         
  14   0  12       4422.63       4547.53       384.28 o                         
 -21   1  12       1467.53       1991.26       489.13 o                         
 -19   1  12       1353.55       1842.67       588.59 o                         
 -17   1  12        403.31        554.72       271.91 o                         
 -15   1  12         11.32        -39.10       196.21 o                         
 -13   1  12       2080.86       1808.62       246.89 o                         
 -11   1  12       6752.46       6680.58       523.10 o                         
  -9   1  12      13207.16      13124.04       580.85 o                         
  -7   1  12       4717.85       4551.46       535.29 o                         
  -5   1  12        260.76        338.96       119.74 o                         
  -3   1  12       6641.06       7755.21       464.93 o                         
  -1   1  12       2670.98       2464.62       264.91 o                         
   1   1  12       1954.33       1559.51       234.64 o                         
   3   1  12       1737.99       1524.27       187.28 o                         
   5   1  12         76.03        122.17       121.55 o                         
   7   1  12       4929.72       4610.03       326.61 o                         
   9   1  12       5370.48       5065.51       352.00 o                         
  11   1  12       2265.82       2367.61       216.25 o                         
  13   1  12          7.61        128.36       126.43 o                         
  15   1  12        674.14        558.83       140.02 o                         
 -22   2  12        250.28         76.90       323.14 o                         
 -20   2  12         25.20         22.09       262.82 o                         
 -18   2  12        936.80        791.42       312.52 o                         
 -16   2  12       3940.51       5231.89       610.20 o                         
 -14   2  12       1090.11       1185.43       240.09 o                         
 -12   2  12        135.20        105.83       136.83 o                         
 -10   2  12       2024.64       2002.53       401.66 o                         
  -8   2  12       2341.78       2376.18       265.68 o                         
  -6   2  12       1280.69       1157.37       328.52 o                         
  -4   2  12          8.01          6.82        79.65 o                         
  -2   2  12         93.19        -78.13        78.13 o                         
   0   2  12          0.27         17.48        96.42 o                         
   2   2  12        722.17        830.51       156.05 o                         
   4   2  12       3813.51       3360.52       395.16 o                         
   6   2  12       1267.77       1318.25       257.79 o                         
   8   2  12        233.58          3.99       113.02 o                         
  10   2  12         99.95        -30.70        97.12 o                         
  12   2  12        113.68        238.22       125.53 o                         
  14   2  12        947.47        841.05       149.21 o                         
 -21   3  12       3166.14       3373.56       660.00 o                         
 -19   3  12       5213.36       6119.07       728.07 o                         
 -17   3  12       3133.23       3308.59       401.23 o                         
 -15   3  12          0.93         99.43       174.37 o                         
 -13   3  12       3732.83       3135.97       346.73 o                         
 -11   3  12      14032.48      14513.21       675.90 o                         
  -9   3  12       9884.37      10048.74       549.36 o                         
  -7   3  12       3030.29       3415.29       495.97 o                         
  -5   3  12        103.48        115.11       100.57 o                         
  -3   3  12       9511.31      10034.47       432.91 o                         
  -1   3  12      27999.59      27896.03      1104.75 o                         
   1   3  12      14942.42      14894.99       729.96 o                         
   3   3  12       3080.16       2674.52       246.64 o                         
   5   3  12        652.86        503.52       157.54 o                         
   7   3  12       6508.99       6306.36       425.11 o                         
   9   3  12       7010.09       6836.51       344.05 o                         
  11   3  12       2212.54       2533.12       238.05 o                         
  13   3  12       1261.34       1622.84       217.97 o                         
 -18   4  12       1803.98       1557.03       325.77 o                         
 -16   4  12       9078.29       8511.69       621.92 o                         
 -14   4  12       4673.47       5051.58       466.96 o                         
 -12   4  12         42.63       -139.69       145.99 o                         
 -10   4  12       1753.02       1428.53       250.05 o                         
  -8   4  12       4856.56       4965.79       456.74 o                         
  -6   4  12       6785.69       7065.30       345.88 o                         
  -4   4  12       3603.05       3706.04       270.77 o                         
  -2   4  12       1484.07       1488.08       179.90 o                         
   0   4  12        597.64        643.76       146.73 o                         
   2   4  12       4219.68       3475.15       273.93 o                         
   4   4  12       6373.70       6147.12       375.90 o                         
   6   4  12       3640.11       3496.08       259.56 o                         
   8   4  12        924.77        776.40       167.43 o                         
  10   4  12         59.71        113.74       121.36 o                         
  12   4  12        490.92        406.02       139.86 o                         
 -17   5  12        425.11        162.59       227.89 o                         
 -15   5  12         31.41        -24.17       197.19 o                         
 -13   5  12        448.67        234.83       212.44 o                         
 -11   5  12       1233.14        963.88       284.62 o                         
  -9   5  12       2280.62       1934.87       303.08 o                         
  -7   5  12       1596.69       1587.96       181.15 o                         
  -5   5  12         70.29         85.84        97.80 o                         
  -3   5  12       1385.67       1480.17       183.24 o                         
  -1   5  12        846.51        777.13       154.43 o                         
   1   5  12        373.38        295.49       175.39 o                         
   3   5  12        577.07        476.34       198.35 o                         
   5   5  12        251.62        165.02       102.15 o                         
   7   5  12        697.45        855.93       148.76 o                         
   9   5  12       1133.60       1032.88       192.79 o                         
 -14   6  12       3158.47       3274.60       542.64 o                         
 -12   6  12        612.93        653.51       238.64 o                         
 -10   6  12        234.79        -17.25       171.33 o                         
  -8   6  12       5318.32       5470.93       294.62 o                         
  -6   6  12       8429.07       8858.66       411.83 o                         
  -4   6  12       5559.25       6367.15       409.28 o                         
  -2   6  12        671.41        806.68       179.82 o                         
   0   6  12        644.02        476.23       136.79 o                         
   2   6  12       3355.23       3478.43       309.34 o                         
   4   6  12       3901.61       3680.18       631.90 o                         
   6   6  12       4391.64       5057.62       501.94 o                         
   8   6  12        720.56        660.02       183.69 o                         
 -11   7  12       2850.57       2601.06       504.05 o                         
  -9   7  12       3469.46       3727.46       558.05 o                         
  -7   7  12        606.98        533.43       266.29 o                         
  -5   7  12        211.05        201.54       199.39 o                         
  -3   7  12       1914.37       2156.11       414.98 o                         
  -1   7  12       2994.77       3516.17       350.12 o                         
   1   7  12       3026.33       3093.11       294.26 o                         
   3   7  12        723.23        588.29       170.86 o                         
 -21   1  13       5199.39       7007.43      1281.13 o                         
 -19   1  13       7559.81       8120.99       835.15 o                         
 -17   1  13       4418.28       5209.53       677.69 o                         
 -15   1  13        732.76        749.49       300.85 o                         
 -13   1  13       3488.49       3672.26       339.01 o                         
 -11   1  13      15723.59      16527.77       706.36 o                         
  -9   1  13      11664.73      13263.54       889.28 o                         
  -7   1  13       6769.46       6864.68       710.80 o                         
  -5   1  13        495.71        716.02       186.83 o                         
  -3   1  13       5268.85       4901.04       329.46 o                         
  -1   1  13       9742.36       9736.91       451.18 o                         
   1   1  13       9038.22       8976.12       512.10 o                         
   3   1  13       9911.39      10533.09       778.47 o                         
   5   1  13        571.18        387.68       142.12 o                         
   7   1  13       3247.00       2860.96       270.54 o                         
   9   1  13       3030.86       2413.76       266.49 o                         
  11   1  13       2468.96       2415.52       615.62 o                         
  13   1  13       2924.67       2731.16       219.65 o                         
 -20   2  13        106.62        127.14       259.02 o                         
 -18   2  13       1313.83        917.55       272.46 o                         
 -16   2  13       4205.95       5450.82       475.51 o                         
 -14   2  13       8867.31       9384.71       558.44 o                         
 -12   2  13       7804.09       7912.06       502.02 o                         
 -10   2  13        129.83         -4.93       155.18 o                         
  -8   2  13       5272.93       5568.02       909.06 o                         
  -6   2  13       7089.37       7397.07       363.34 o                         
  -4   2  13      15935.39      16625.82       612.32 o                         
  -2   2  13       9069.42       9510.87       500.25 o                         
   0   2  13         11.24         -2.74       117.91 o                         
   2   2  13       2431.01       2570.03       247.86 o                         
   4   2  13       8394.50       8289.61       653.29 o                         
   6   2  13       9417.99       9103.33       450.71 o                         
   8   2  13       1202.87       1235.15       203.13 o                         
  10   2  13          6.40        105.24       121.81 o                         
  12   2  13        216.63        175.07       137.03 o                         
 -19   3  13        247.58          1.83       207.61 o                         
 -17   3  13        290.91        312.13       227.80 o                         
 -15   3  13         45.26        188.39       204.21 o                         
 -13   3  13        744.00        766.54       219.70 o                         
 -11   3  13       1245.78       1075.85       227.85 o                         
  -9   3  13        812.11        576.40       190.25 o                         
  -7   3  13         10.00         29.21       126.13 o                         
  -5   3  13        671.11        552.63       127.63 o                         
  -3   3  13        177.00        114.01       114.49 o                         
  -1   3  13        569.45        740.19       166.32 o                         
   1   3  13       1056.51       1101.28       188.21 o                         
   3   3  13        187.36        202.44       137.65 o                         
   5   3  13          0.52        185.48       137.18 o                         
   7   3  13          0.32         90.55       129.95 o                         
   9   3  13        164.75         34.75       113.24 o                         
  11   3  13        132.12         88.51       124.47 o                         
 -18   4  13        666.20        669.56       289.72 o                         
 -16   4  13       3603.97       3927.72       442.23 o                         
 -14   4  13       7854.90       7986.77       589.89 o                         
 -12   4  13       4338.01       4750.52       801.89 o                         
 -10   4  13        106.34         90.53       167.26 o                         
  -8   4  13         80.56        -11.07       122.94 o                         
  -6   4  13       1876.72       2146.43       215.00 o                         
  -4   4  13      12677.73      13422.64       592.54 o                         
  -2   4  13       7536.06       7884.38       487.62 o                         
   0   4  13        180.97        233.14       140.13 o                         
   2   4  13        899.30        702.69       158.01 o                         
   4   4  13       5158.10       4972.80       349.72 o                         
   6   4  13       7109.70       7260.12       788.20 o                         
   8   4  13       1960.04       2062.28       246.48 o                         
  10   4  13        350.39        212.03       124.69 o                         
 -15   5  13        553.94        409.10       225.67 o                         
 -13   5  13        997.01        678.05       252.04 o                         
 -11   5  13       6805.47       6441.56       531.65 o                         
  -9   5  13       8900.68       9043.18       457.43 o                         
  -7   5  13       6273.17       6078.85       363.79 o                         
  -5   5  13       2278.08       1914.59       247.31 o                         
  -3   5  13        963.30        845.13       203.98 o                         
  -1   5  13       9370.81       9711.49       460.00 o                         
   1   5  13       8483.04       8756.06       477.65 o                         
   3   5  13       2078.09       2393.18       270.75 o                         
   5   5  13        148.66         56.52       111.70 o                         
   7   5  13        507.83        384.61       139.83 o                         
 -12   6  13          8.39         96.72       228.77 o                         
 -10   6  13        180.50         91.42       139.24 o                         
  -8   6  13         18.14        226.26       151.74 o                         
  -6   6  13        239.71        229.85       199.44 o                         
  -4   6  13         74.20       -187.01       250.91 o                         
  -2   6  13         14.24       -165.69       165.69 o                         
   0   6  13         29.38        224.34       153.84 o                         
   2   6  13          5.94         44.63       132.82 o                         
   4   6  13         38.19       1735.27       948.93 o                         
   6   6  13        257.06        357.82       169.37 o                         
  -7   7  13        907.81        378.32       728.50 o                         
  -5   7  13         86.59        301.25       438.51 o                         
  -3   7  13        447.82        441.50       189.24 o                         
  -1   7  13       1325.51       1161.92       201.99 o                         
 -20   0  14        818.61        209.48       509.64 o                         
 -18   0  14        387.24        239.19       479.94 o                         
 -16   0  14       2982.93       3053.14       766.02 o                         
 -14   0  14      17890.27      19514.79      1636.78 o                         
 -12   0  14      15485.00      17082.28      1505.47 o                         
 -10   0  14       1949.47       1918.18       633.14 o                         
  -8   0  14         93.83          4.69       398.64 o                         
  -6   0  14       7612.50       7786.60       905.94 o                         
  -4   0  14      23064.10      26042.09      1228.79 o                         
  -2   0  14       5510.21       6884.27       598.44 o                         
   0   0  14        330.14        137.26       184.06 o                         
   2   0  14         85.07         -0.44       396.30 o                         
   4   0  14       4493.39       3837.21       558.88 o                         
   6   0  14      11063.12      11112.63       763.21 o                         
   8   0  14       4145.31       3384.29       431.22 o                         
  10   0  14       1268.20       1229.54       319.65 o                         
  12   0  14         27.24        361.88       555.76 o                         
 -19   1  14       1480.53       1687.93       448.31 o                         
 -17   1  14       1878.99       2097.63       476.28 o                         
 -15   1  14       1417.92       1418.34       383.95 o                         
 -13   1  14          5.46        153.45       278.33 o                         
 -11   1  14        665.11        520.19       295.93 o                         
  -9   1  14       1405.56       1295.82       393.15 o                         
  -7   1  14       1104.59       1137.07       168.14 o                         
  -5   1  14        755.15        710.95       167.20 o                         
  -3   1  14         73.56        144.12       112.37 o                         
  -1   1  14          5.26          0.02       115.52 o                         
   1   1  14       2243.02       2231.66       315.68 o                         
   3   1  14       4816.44       3979.78       320.74 o                         
   5   1  14       1936.25       1377.52       205.37 o                         
   7   1  14         47.64       -125.26       125.26 o                         
   9   1  14        611.60        707.71       177.61 o                         
  11   1  14       1824.77       1410.87       241.66 o                         
 -18   2  14         14.55        146.49       305.00 o                         
 -16   2  14       1718.37       1370.61       397.29 o                         
 -14   2  14       1939.69       1915.04       437.11 o                         
 -12   2  14        291.80        597.28       189.17 o                         
 -10   2  14        205.63        186.17       274.21 o                         
  -8   2  14        708.71        271.55       286.28 o                         
  -6   2  14       2360.01       2723.26       257.02 o                         
  -4   2  14       7931.46       8253.92       417.52 o                         
  -2   2  14       2476.39       2423.99       264.03 o                         
   0   2  14        201.14         79.28       129.94 o                         
   2   2  14        179.83         82.29       113.10 o                         
   4   2  14        608.75        623.44       178.64 o                         
   6   2  14       1130.92       1186.91       210.00 o                         
   8   2  14        952.11        954.38       307.32 o                         
  10   2  14        235.38         75.91       124.78 o                         
 -17   3  14       5039.73       6640.89      1367.11 o                         
 -15   3  14       3447.27       3064.07       370.70 o                         
 -13   3  14         19.31        138.15       186.67 o                         
 -11   3  14       3989.38       3785.55       453.41 o                         
  -9   3  14       9438.73      10148.78       874.06 o                         
  -7   3  14      18509.07      20102.71       710.00 o                         
  -5   3  14      11872.60      12384.17       525.72 o                         
  -3   3  14          8.42        120.23       124.33 o                         
  -1   3  14       9725.19       9980.31       479.25 o                         
   1   3  14      12302.69      12060.92       544.10 o                         
   3   3  14       9048.58       8951.85       549.34 o                         
   5   3  14       3174.64       3040.78       298.07 o                         
   7   3  14         56.12        235.49       185.25 o                         
   9   3  14       2472.36       1814.63       211.30 o                         
 -16   4  14       2136.52       2241.60       363.36 o                         
 -14   4  14       3711.41       3221.48       397.52 o                         
 -12   4  14       2534.03       2680.17       360.09 o                         
 -10   4  14        129.98        206.91       285.34 o                         
  -8   4  14         67.92         77.06       107.38 o                         
  -6   4  14       2009.83       2381.07       238.48 o                         
  -4   4  14       6164.09       6614.09       384.90 o                         
  -2   4  14       6210.32       6541.92       408.56 o                         
   0   4  14       1510.23       1274.96       391.27 o                         
   2   4  14         14.75        131.25       140.11 o                         
   4   4  14       1966.43       1652.63       246.06 o                         
   6   4  14       2064.31       1687.08       293.37 o                         
   8   4  14       2007.11       2243.37       236.31 o                         
 -15   5  14        702.72        482.43       271.42 o                         
 -13   5  14          1.43        -42.83       201.56 o                         
 -11   5  14        339.87        119.08       203.81 o                         
  -9   5  14        854.12        719.36       162.81 o                         
  -7   5  14        930.38        741.34       169.23 o                         
  -5   5  14        167.14         56.96       129.52 o                         
  -3   5  14         96.76        206.13       142.02 o                         
  -1   5  14         97.16        200.44       156.43 o                         
   1   5  14        636.58        496.44       169.33 o                         
   3   5  14        831.17        673.03       183.92 o                         
   5   5  14        319.26        238.15       149.60 o                         
 -10   6  14       1338.89       1089.05       434.30 o                         
  -8   6  14        146.92        211.04       228.23 o                         
  -6   6  14       3374.68       3928.08       492.09 o                         
  -4   6  14       7876.27       8022.33       708.33 o                         
  -2   6  14       2907.14       2087.74       372.94 o                         
   0   6  14        176.76         13.81       213.10 o                         
   2   6  14         82.23        -23.93       194.30 o                         
 -19   1  15       2977.61       3589.68       928.61 o                         
 -17   1  15       7333.19       8638.98       936.48 o                         
 -15   1  15       6204.62       6395.19      1402.29 o                         
 -13   1  15        958.26        926.08       422.09 o                         
 -11   1  15       1269.52       1236.31       420.43 o                         
  -9   1  15       8410.72       9713.22       949.90 o                         
  -7   1  15      13704.71      15316.46       702.41 o                         
  -5   1  15       9661.60      10629.40       493.79 o                         
  -3   1  15        937.14        718.07       160.64 o                         
  -1   1  15       2371.50       2627.83       267.58 o                         
   1   1  15       6851.97       6397.68       589.61 o                         
   3   1  15       7426.40       6804.18       645.31 o                         
   5   1  15       4789.26       3710.13       330.30 o                         
   7   1  15        231.33         92.49       157.21 o                         
   9   1  15       1457.55       1428.26       239.75 o                         
 -18   2  15        571.50        903.67       421.77 o                         
 -16   2  15        192.45        313.61       314.63 o                         
 -14   2  15       4678.05       5985.06       948.93 o                         
 -12   2  15       7908.24       7155.98       814.12 o                         
 -10   2  15       6106.25       6758.28       937.99 o                         
  -8   2  15       1517.40       1595.78       276.64 o                         
  -6   2  15        548.96        557.69       160.28 o                         
  -4   2  15       4465.98       5300.48       373.00 o                         
  -2   2  15       9168.93      10636.82       509.56 o                         
   0   2  15       7817.42       7722.76       447.00 o                         
   2   2  15       1247.32       1103.58       205.13 o                         
   4   2  15        367.27        103.59       138.79 o                         
   6   2  15       2664.38       2626.24       288.91 o                         
   8   2  15       4382.97       3885.98       392.52 o                         
 -17   3  15        125.21         -2.45       302.50 o                         
 -15   3  15         13.35       -206.60       288.75 o                         
 -13   3  15        129.73        -86.94       302.08 o                         
 -11   3  15        254.80        210.45       435.38 o                         
  -9   3  15        182.25        108.31       188.55 o                         
  -7   3  15        589.88        623.34       167.17 o                         
  -5   3  15        487.32        601.61       202.85 o                         
  -3   3  15        229.34        295.22       139.22 o                         
  -1   3  15          6.01         70.87       150.09 o                         
   1   3  15        670.45        823.51       190.68 o                         
   3   3  15        838.86        610.66       183.25 o                         
   5   3  15          8.64        -14.69       150.84 o                         
   7   3  15         18.90        233.37       185.55 o                         
 -14   4  15       1959.74       2607.83       397.76 o                         
 -12   4  15       3444.50       3763.35       569.77 o                         
 -10   4  15       2783.90       2892.83       373.06 o                         
  -8   4  15         41.33         45.68       134.55 o                         
  -6   4  15       1316.45       1471.62       218.86 o                         
  -4   4  15       1556.69       1435.48       217.30 o                         
  -2   4  15       1920.06       2148.59       266.94 o                         
   0   4  15       3181.04       2797.14       286.64 o                         
   2   4  15        959.40        847.75       252.88 o                         
   4   4  15        271.31        186.19       243.16 o                         
   6   4  15       3153.91       3258.37       345.36 o                         
 -11   5  15        976.93        965.58       266.19 o                         
  -9   5  15       7166.62       7377.80       469.34 o                         
  -7   5  15       7859.29       8225.92       478.61 o                         
  -5   5  15       3070.50       3344.92       306.48 o                         
  -3   5  15          2.08        248.14       278.30 o                         
  -1   5  15       1628.50       1404.12       255.79 o                         
   1   5  15       4347.54       4536.94       392.51 o                         
   3   5  15       5677.66       6240.92       652.98 o                         
 -16   0  16        418.25        361.12       539.34 o                         
 -14   0  16       2879.92       2638.87       826.99 o                         
 -12   0  16      10610.25      11324.61      1513.28 o                         
 -10   0  16       7922.47       8257.40      1278.79 o                         
  -8   0  16       1416.22       1370.15       295.74 o                         
  -6   0  16        182.13        -46.87       176.25 o                         
  -4   0  16       4694.39       4762.87       516.74 o                         
  -2   0  16      19201.40      18564.86      1076.14 o                         
   0   0  16       9376.36       8440.56      1030.22 o                         
   2   0  16        746.12       1125.81       313.52 o                         
   4   0  16         81.26        -21.92       209.26 o                         
   6   0  16       1828.75       2003.77       530.74 o                         
 -17   1  16       2192.74       2813.97       593.10 o                         
 -15   1  16       2259.15       2298.63       554.66 o                         
 -13   1  16        640.69        334.13       355.33 o                         
 -11   1  16         36.42        161.93       290.47 o                         
  -9   1  16        684.33        385.48       180.06 o                         
  -7   1  16       1985.58       2156.33       318.61 o                         
  -5   1  16       2799.23       3171.00       298.66 o                         
  -3   1  16       1813.35       1066.95       202.86 o                         
  -1   1  16        121.77        -34.16       144.89 o                         
   1   1  16       2079.15       1746.43       254.64 o                         
   3   1  16       3617.04       3022.94       310.66 o                         
   5   1  16       2499.94       2015.86       277.02 o                         
   7   1  16        797.19        327.76       177.05 o                         
 -16   2  16         47.60         15.34       353.82 o                         
 -14   2  16        208.96        148.92       359.18 o                         
 -12   2  16       1101.95       1173.64       440.21 o                         
 -10   2  16       1419.19       1951.08       512.20 o                         
  -8   2  16       1317.44        999.19       233.54 o                         
  -6   2  16       1006.21        793.84       209.17 o                         
  -4   2  16          1.36       -102.51       119.56 o                         
  -2   2  16       2263.47       2333.79       266.82 o                         
   0   2  16       1332.49       1083.43       205.94 o                         
   2   2  16        332.75        295.87       173.63 o                         
   4   2  16         33.62        139.36       169.26 o                         
   6   2  16        128.44        227.02       160.56 o                         
 -15   3  16       6964.13       7619.72       918.73 o                         
 -13   3  16       3439.49       3727.58       669.59 o                         
 -11   3  16         69.82         90.13       416.62 o                         
  -9   3  16       3907.98       4719.11       361.08 o                         
  -7   3  16       8182.50       8604.78       455.35 o                         
  -5   3  16       8292.54       8602.69       469.07 o                         
  -3   3  16       3291.49       3088.08       310.59 o                         
  -1   3  16         40.72        188.63       163.77 o                         
   1   3  16       1302.82       1481.66       351.45 o                         
   3   3  16       2896.81       3120.72       402.55 o                         
   5   3  16       3368.62       3326.42       353.59 o                         
 -12   4  16       1484.36       2106.48       573.07 o                         
 -10   4  16       3550.09       4064.54       365.77 o                         
  -8   4  16       1449.46       1383.65       297.21 o                         
  -6   4  16        168.32        167.53       158.63 o                         
  -4   4  16        753.85       1056.35       209.67 o                         
  -2   4  16       1923.98       1866.46       287.92 o                         
   0   4  16       2204.37       2008.73       324.44 o                         
   2   4  16        449.46         14.12       175.41 o                         
  -7   5  16         12.97        100.61       155.00 o                         
  -5   5  16        359.79        380.09       206.76 o                         
  -3   5  16        746.60        518.05       357.93 o                         
 -13   1  17       4160.85       4024.65       841.84 o                         
 -11   1  17       1352.29        896.20       423.77 o                         
  -9   1  17        175.95        229.61       158.63 o                         
  -7   1  17       2979.84       3123.53       301.35 o                         
  -5   1  17       6495.25       7381.83       708.94 o                         
  -3   1  17       5913.91       5523.15       446.55 o                         
  -1   1  17        683.15        753.56       213.73 o                         
   1   1  17        584.44        492.96       198.50 o                         
   3   1  17       1895.21       1188.89       241.16 o                         
 -12   2  17       3237.07       2941.98       633.20 o                         
 -10   2  17       7789.63       9008.22       503.15 o                         
  -8   2  17       5757.08       6569.51       616.46 o                         
  -6   2  17       1586.80       1729.40       306.42 o                         
  -4   2  17        273.43        172.59       165.69 o                         
  -2   2  17       3016.90       3310.15       356.74 o                         
   0   2  17       2863.72       2743.84       310.41 o                         
   2   2  17       2979.62       3283.09       425.15 o                         
 -11   3  17        171.37        475.78       175.80 o                         
  -9   3  17         15.76         -7.49       151.29 o                         
  -7   3  17        264.60        284.71       176.90 o                         
  -5   3  17          7.23         90.45       164.93 o                         
  -3   3  17          5.03        -36.74       158.71 o                         
  -1   3  17          1.05        147.78       154.23 o                         
   1   3  17          0.51        251.14       184.66 o                         
  -6   4  17        681.08        514.75       194.21 o                         
  -4   4  17        214.51        214.42       182.10 o                         
 -10   0  18       6873.80       6585.02       633.37 o                         
  -8   0  18       4104.36       4658.50       549.24 o                         
  -6   0  18       2512.78       2368.66       766.02 o                         
  -4   0  18        802.68       1023.75       558.88 o                         
  -2   0  18        326.78        342.03       273.89 o                         
   0   0  18       5247.80       6658.87      1940.85 o                         
  -9   1  18         29.13         66.75       229.12 o                         
  -7   1  18        732.53        548.99       195.37 o                         
  -5   1  18       2246.81       2302.68       293.09 o                         
  -3   1  18       3692.61       3272.47       340.94 o                         
  -1   1  18       2133.15       2089.83       303.12 o                         
  -8   2  18       1269.71       1199.88       229.03 o                         
  -6   2  18        656.26        657.86       222.49 o                         
  -4   2  18        669.06        704.20       261.75 o                         
                                                                                
