# Supplementary material for: Two cadmium coordination polymers with bridging acetate and phenyl­enedi­amine ligands that exhibit two-dimensional layered structures
Source: Acta Crystallogr E Crystallogr Commun. 2016 Nov 4;72(Pt 12):1718–23. doi: 10.1107/S2056989016017382 (PMC5137593; doi:10.1107/S2056989016017382)
Supplement: Supplementary file 5 [file e-72-01718-IIsup5.mol]

@<TRIPOS>MOLECULE
II
    38    38     2     0     0
SMALL
NO_CHARGES
****
Generated from the CSD

@<TRIPOS>ATOM
     1 Cd1     11.8951   2.8060  11.8581   Cd        1 RES1   0.0000
     2 O1      11.0903   1.4531  13.6358   O.co2     1 RES1   0.0000
     3 O2       9.5558   2.5429  12.5128   O.co2     1 RES1   0.0000
     4 O3      14.1544   2.7760  11.5918   O.co2     1 RES1   0.0000
     5 O4      14.1032   4.9531  11.2609   O.co2     1 RES1   0.0000
     6 N1      11.0107   4.1203  10.1584   N.3       1 RES1   0.0000
     7 HN1A    10.1959   4.2999  10.3663   H         1 RES1   0.0000
     8 HN1B    11.1932   4.9836  10.2638   H         1 RES1   0.0000
     9 N2      13.8961   3.8238   6.2622   N.3       1 RES1   0.0000
    10 HN2A    14.2918   3.2373   5.7835   H         1 RES1   0.0000
    11 HN2B    14.4599   4.3411   6.7059   H         1 RES1   0.0000
    12 C1       9.8842   1.8040  13.4659   C.2       1 RES1   0.0000
    13 C2       8.8485   1.3287  14.4294   C.3       1 RES1   0.0000
    14 H2A      8.6192   2.0552  15.0472   H         1 RES1   0.0000
    15 H2B      9.2005   0.5676  14.9374   H         1 RES1   0.0000
    16 H2C      8.0480   1.0511  13.9389   H         1 RES1   0.0000
    17 C3      14.7340   3.8815  11.3883   C.2       1 RES1   0.0000
    18 C4      16.2400   3.8724  11.3619   C.3       1 RES1   0.0000
    19 H4A     16.5538   4.1582  10.4776   H         1 RES1   0.0000
    20 H4B     16.5645   2.9663  11.5464   H         1 RES1   0.0000
    21 H4C     16.5822   4.4877  12.0442   H         1 RES1   0.0000
    22 C5      11.2514   3.6327   8.8304   C.2       1 RES1   0.0000
    23 C6      12.4497   3.9037   8.2184   C.2       1 RES1   0.0000
    24 H6      13.1036   4.4268   8.6679   H         1 RES1   0.0000
    25 C7      12.7137   3.4202   6.9519   C.2       1 RES1   0.0000
    26 C8      11.7553   2.6318   6.3032   C.2       1 RES1   0.0000
    27 H8      11.9318   2.2809   5.4379   H         1 RES1   0.0000
    28 C9      10.5766   2.3724   6.9109   C.2       1 RES1   0.0000
    29 H9       9.9290   1.8419   6.4614   H         1 RES1   0.0000
    30 C10     10.2909   2.8674   8.1818   C.2       1 RES1   0.0000
    31 H10      9.4566   2.6837   8.5961   H         1 RES1   0.0000
    32 Cd1     14.3680   6.9247  10.1044   Cd        1 RES1   0.0000
    33 Cd1     13.5292   5.4314   4.5373   Cd        1 RES1   0.0000
    34 O4      12.1599   0.8344  10.7016   O.2       1 RES1   0.0000
    35 N2      12.2620   4.4136  13.5831   N.3       1 RES1   0.0000
    36 O5       7.9373   4.2184  10.9813   O.3       2 RES2   0.0000
    37 H5       8.1292   3.7480  11.6108   H         2 RES2   0.0000
    38 H5       7.7454   3.7480  10.3517   H         2 RES2   0.0000
@<TRIPOS>BOND
     1     1     2   un
     2     1     3   un
     3     1     4   un
     4     1     6    1
     5     1    34   un
     6     1    35    1
     7     2    12   un
     8     3    12   un
     9     4    17   un
    10     5    17   un
    11     5    32   un
    12     6     7    1
    13     6     8    1
    14     6    22    1
    15     9    10    1
    16     9    11    1
    17     9    25    1
    18     9    33    1
    19    12    13    1
    20    13    14    1
    21    13    15    1
    22    13    16    1
    23    17    18    1
    24    18    19    1
    25    18    20    1
    26    18    21    1
    27    22    23   un
    28    22    30   un
    29    23    24    1
    30    23    25   un
    31    25    26   un
    32    26    27    1
    33    26    28   un
    34    28    29    1
    35    28    30   un
    36    30    31    1
    37    36    37    1
    38    36    38    1
@<TRIPOS>SUBSTRUCTURE
     1 RES1        1 GROUP             0 ****  ****    0  
     2 RES2       36 GROUP             0 ****  ****    0  
@<TRIPOS>CRYSIN
   20.7770    8.2374   15.0020   90.0000  102.5830   90.0000    15     1
